# Supplementary material for: Cross-species transcriptional analysis reveals conserved and host-specific neoplastic processes in mammalian glioma
Source: Sci Rep. 2018 Jan 19;8:1180. doi: 10.1038/s41598-018-19451-6 (PMC5775420; doi:10.1038/s41598-018-19451-6)
Supplement: Supplementary file 2 — Dataset 1 [file 41598_2018_19451_MOESM2_ESM.xlsx]

## Sheet: Supplementary_Table1
ID	Average.Expression	Log2FoldChange	adjusted.P.value	Gene.Symbol
TC0400003862.rn.1	6.71046	3.55239	0.0101517	CLEC7A
TC1000003726.rn.1	6.69457	3.43398	7.20999e-06	TOP2A
TC0300003427.rn.1	8.88334	3.24489	6.38323e-05	CALCRL
TC1400001663.rn.1	10.4389	3.00644	3.13166e-05	PDGFRA
TC0100007025.rn.1	9.20499	2.94049	0.000424263	CCND1
TC0500000079.rn.1	7.29097	2.90495	0.000597005	MYBL1
TC0300002612.rn.1	8.22961	2.85024	0.000199554	MYT1
TC0100005838.rn.1	9.00343	2.84112	0.000266503	RLBP1
TC2000000789.rn.1	8.35224	2.81512	0.000432551	LAMA4
TC0300004076.rn.1	7.79802	2.75934	0.000616604	SHC4
TC0100003549.rn.1	6.08019	2.72934	8.24471e-05	KIF11
TC1000001387.rn.1	8.39076	2.63342	0.000114669	TMEM100
TC0200003522.rn.1	6.76446	2.61579	6.92597e-05	CCNA2
TC0200002570.rn.1	8.58568	2.61025	0.000375993	VCAN
TC1600000914.rn.1	7.64688	2.5697	0.000897451	ANGPT2
TC0400000875.rn.1	7.9402	2.5322	0.0020753	GPNMB
TC1400000175.rn.1	6.44019	2.50116	0.0267987	PLAC8
TC0300001369.rn.1	6.15384	2.47713	4.71237e-05	KIF18A
TC0600000504.rn.1	6.88826	2.45784	9.13955e-05	RRM2
TC0800000772.rn.1	8.0852	2.45023	0.000292498	CSPG4
TC0200003382.rn.1	5.99517	2.42198	8.55066e-05	ECT2
TC1600000881.rn.1	6.25105	2.35867	0.00034703	CKAP2
TC1900000977.rn.1	9.8945	2.34937	0.000683322	MMP15
TC0200001157.rn.1	6.63374	2.30942	0.00242435	POSTN
TC0300001497.rn.1	5.85176	2.29379	5.90358e-06	CASC5
TC1000003088.rn.1	7.32331	2.29341	0.0317178	CD68
TC0300000928.rn.1	6.83299	2.24028	0.00328944	ITGA4
TC1700001142.rn.1	5.50036	2.22962	9.13955e-05	MASTL
TC1800000868.rn.1	7.65602	2.22352	0.000103251	PSTPIP2
TC0100004167.rn.1	6.94837	2.22296	7.99662e-05	CCNB2
TC0900002688.rn.1	6.25375	2.22106	8.38853e-05	NDC80
TC0800000013.rn.1	6.93579	2.17448	0.00328866	CASP4
TC1400001322.rn.1	6.98394	2.13591	0.00363054	SPP1
TC1300002185.rn.1	5.74809	2.12516	5.83035e-05	CENPF
TC0100001863.rn.1	6.84441	2.10042	0.000176504	PRC1
TC1300000401.rn.1	6.10707	2.05418	0.000149215	ASPM
TC0200001500.rn.1	8.49431	2.0537	0.000343887	SH3D19
TC0600000246.rn.1	7.82232	2.03982	0.00052975	LBH
TC2000001435.rn.1	7.27479	2.0222	0.00263713	TMEM26
TC0100001975.rn.1	6.89229	2.00898	0.0347828	CTSC
TC0100001968.rn.1	5.28634	1.99676	0.00205511	NOX4
TC0300001518.rn.1	6.14453	1.9579	0.000149215	NUSAP1
TC0300004797.rn.1	10.2531	1.9572	0.000114669	SULF2
TC1000003890.rn.1	9.0172	1.95277	0.00086872	C1QL1
TC0300004604.rn.1	6.5924	1.93643	6.38323e-05	RBL1
TC1500001850.rn.1	5.75658	1.9109	0.000227752	ESCO2
TC0X00000874.rn.1	5.65856	1.90592	0.000687796	CENPI
TC0900000696.rn.1	4.86926	1.9022	0.000266503	SGOL2
TC1400001952.rn.1	4.77167	1.89261	7.59983e-05	NCAPG
TC0300003986.rn.1	5.611	1.89206	0.000542286	OIP5
TC0200002135.rn.1	6.33379	1.8833	0.00272353	ARSJ
TC0200001360.rn.1	7.05173	1.88169	7.5694e-05	SMC4
TC0100003458.rn.1	7.49199	1.87662	0.00454342	IL33
TC1300000587.rn.1	9.72616	1.87449	7.59983e-05	TNR
TC1300001556.rn.1	5.3474	1.87406	0.0113772	RGS1
TC0100003121.rn.1	8.22501	1.86922	0.000375993	PPP1R14B
TC0100002629.rn.1	7.04295	1.86879	0.0385555	ITGAL
TC1700002373.rn.1	8.52183	1.8524	0.00704119	NID1
TC0500003867.rn.1	8.62316	1.83772	0.0090307	C1QB
TC0700003829.rn.1	6.75243	1.83443	0.000941981	RACGAP1
TC1000003996.rn.1	10.3882	1.82359	0.00135959	CACNG4
TC0800001218.rn.1	5.65543	1.82314	0.000103251	TTK
TC0400000243.rn.1	5.16278	1.82157	0.000149215	DBF4
TC1300001348.rn.1	7.17155	1.81679	0.000327497	MCM6
TC1500001489.rn.1	6.40319	1.80749	0.000155558	DLGAP5
TC1900000145.rn.1	7.71439	1.77842	0.0060633	HMOX1
TC0X00001392.rn.1	7.59331	1.77051	0.000601381	CHST7
TC1700001048.rn.1	9.83048	1.76883	0.000701073	VIM
TC0500002749.rn.1	8.66681	1.76392	0.000900184	ABCA1
TC0400002070.rn.1	8.60183	1.74869	0.000231864	PPFIBP1
TC1800000432.rn.1	7.45509	1.74435	0.00207873	STK32A
TC1600001549.rn.1	7.24275	1.73771	5.54937e-05	HMGB2
TC1700001940.rn.1	9.72695	1.71718	0.000267753	ZEB1
TC0800000923.rn.1	7.57302	1.71622	0.0010708	MEGF11
TC0400003767.rn.1	9.48401	1.71224	0.000363718	CD9
TC1400000426.rn.1	8.19088	1.70488	0.00167786	SCFD2
TC0300004095.rn.1	6.00947	1.69424	0.000163119	NCAPH
TC1000004193.rn.1	7.68881	1.68033	0.000639974	TK1
TC1400000542.rn.1	5.28292	1.67381	0.0299958	TLR1
TC1900000146.rn.1	7.05274	1.66667	0.000695906	MCM5
TC0300004380.rn.1	6.58643	1.66171	0.00646507	CD93
TC1000000313.rn.1	8.04681	1.66025	0.00027251	SH3PXD2B
TC0200000408.rn.1	6.53416	1.65992	0.00221204	ESM1
TC1700002365.rn.1	7.94739	1.65865	0.00385584	APBB1IP
TC0500000129.rn.1	7.59467	1.65261	0.00540335	LYN
TC0100007953.rn.1	7.97274	1.65031	0.00257637	AFAP1L2
TC0700002391.rn.1	9.10736	1.62658	0.00156046	CHST11
TC0900001697.rn.1	6.93938	1.62656	0.000349046	MCM3
TC0100002451.rn.1	7.90052	1.62506	0.000371402	SOX6
TC0500000274.rn.1	8.49614	1.615	0.00160051	MMP16
TC0200002439.rn.1	6.581	1.61296	0.00685293	SLC44A5
TC1500000637.rn.1	6.06547	1.61181	0.000840591	PBK
TC0100002530.rn.1	7.3771	1.6069	0.000898741	PLK1
TC0100007701.rn.1	6.09108	1.59653	0.00146217	ARHGAP19
TC1800000555.rn.1	7.35973	1.59562	0.000175856	LMNB1
TC0700003887.rn.1	6.79094	1.59367	0.0012236	RACGAP1
TC2000000769.rn.1	8.52348	1.59354	0.00034703	FABP7
TC1900001001.rn.1	8.41699	1.5906	0.00806559	CPNE2
TC0100002362.rn.1	6.91622	1.5876	0.0270613	ADM
TC0700002004.rn.1	7.19656	1.57492	0.00108422	CDK2
TC0800002867.rn.1	6.53475	1.56903	0.000110657	CCNB2
TC0300003762.rn.1	6.25382	1.56646	0.00382909	CD44
TC0500002936.rn.1	7.48225	1.56453	0.0012813	CDK5RAP2
TC1200001869.rn.1	6.46931	1.54752	0.000894646	POLE
TC0100003247.rn.1	7.71999	1.54451	0.0351317	MPEG1
TC1000000645.rn.1	7.85702	1.5434	0.00144667	GALNT10
TC0X00002284.rn.1	8.29295	1.54157	0.00134219	DCX
TC0100004090.rn.1	8.18166	1.54039	0.0148877	SLC35D3
TC0200003027.rn.1	6.49175	1.53904	0.00355928	OSMR
TC0800002050.rn.1	7.94861	1.5335	0.00096227	COL5A3
TC0400002711.rn.1	7.12435	1.53221	0.00224929	ZC3HAV1
TC0500002905.rn.1	7.75655	1.53135	0.0349935	TNC
TC1700002243.rn.1	6.92767	1.50826	0.0102894	ITGA8
TC1100001837.rn.1	8.34682	1.50431	0.00612392	IL1RAP
TC0200001047.rn.1	6.10633	1.49683	0.000273884	PLK4
TC1600001009.rn.1	7.55507	1.48898	0.0109589	COL4A1
TC0400000363.rn.1	8.43857	1.48647	0.00609855	NXPH1
TC0200001660.rn.1	8.30529	1.48406	0.00148559	S100A10
TC0500001234.rn.1	6.20422	1.48161	0.000375993	STIL
TC0800001825.rn.1	6.07574	1.4784	0.000424263	KIF15
TC1300002223.rn.1	6.28088	1.47007	0.00082329	DTL
TC0100003578.rn.1	5.30237	1.46271	5.83035e-05	HELLS
TC0800002708.rn.1	6.45811	1.44765	0.000542286	KIF23
TC0100000560.rn.1	8.76987	1.44338	0.0187455	RNASET2
TC0X00000552.rn.1	8.53871	1.43518	0.00416622	MSN
TC1600000312.rn.1	10.1045	1.43448	0.0019731	NCAN
TC0400003791.rn.1	9.53855	1.43412	0.0207959	CCND2
TC0300002050.rn.1	7.37332	1.43365	0.000519293	TPX2
TC0100008045.rn.1	5.67503	1.43212	0.000357054	FANCI
TC1900001053.rn.1	7.21174	1.43079	0.00282145	MMP2
TC0400001577.rn.1	6.52446	1.43039	0.000644858	FANCD2
TC1100000676.rn.1	5.832	1.4297	0.0398819	CD86
TC0800001722.rn.1	7.51394	1.42926	0.0010708	ITGA9
TC0800000086.rn.1	7.73887	1.42625	0.000432551	MAML2
TC1500001487.rn.1	6.74439	1.42308	0.000663523	WDHD1
TC1900000841.rn.1	7.53564	1.41976	0.000922956	TRIM67
TC0400002820.rn.1	6.69985	1.41481	0.000163119	EZH2
TC0200003764.rn.1	5.81425	1.41463	0.000273884	IGSF10
TC1800001435.rn.1	6.82844	1.4084	0.0200924	PPIC
TC0100003524.rn.1	4.91961	1.40718	0.000242016	KIF20B
TC0100002186.rn.1	8.39259	1.40581	0.000103251	RRM1
TC1800001827.rn.1	7.01434	1.4013	0.00130048	CNDP1
TC0900001102.rn.1	8.3796	1.39967	0.00423531	SH3BP4
TC0700001411.rn.1	6.53857	1.39714	0.0304227	CSF2RB
TC1300001948.rn.1	6.9895	1.39373	0.00072986	TAGLN2
TC0200002883.rn.1	7.20928	1.39205	0.00117448	MAP3K1
TC0900000043.rn.1	5.36617	1.39084	0.000435131	SGOL1
TC1600002064.rn.1	8.09472	1.38543	0.00322089	MYO16
TC0800001839.rn.1	7.15567	1.3826	0.00505516	LIMD1
TC0100002408.rn.1	8.65789	1.37715	0.000999752	SPON1
TC0700000227.rn.1	7.82018	1.36951	0.000775108	CNN2
TC0300003323.rn.1	8.38618	1.36715	0.00232613	WIPF1
TC0200002953.rn.1	8.44384	1.36039	8.42198e-05	PARP8
TC0700002698.rn.1	5.22403	1.35777	0.0294147	GLIPR1
TC0100003574.rn.1	7.15426	1.35752	0.00118925	PLCE1
TC1900001051.rn.1	8.23343	1.35133	0.000699685	LPCAT2
TC0200001525.rn.1	7.2661	1.34066	0.00662301	NES
TC0600000149.rn.1	8.9767	1.33954	0.00298761	RHOQ
TC1600001612.rn.1	7.62152	1.339	0.000349046	DCTD
TC0300004738.rn.1	7.53712	1.33692	0.00142465	MATN4
TC0900002591.rn.1	10.355	1.32818	0.000273884	RAB31
TC1100001389.rn.1	8.61778	1.32355	0.00147264	DSCAM
TC0500001121.rn.1	8.75998	1.32117	0.000538264	USP24
TC1400002107.rn.1	6.01057	1.32096	0.000149215	TACC3
TC0300001478.rn.1	5.4	1.31592	0.000778047	BUB1B
TC0400004088.rn.1	8.00163	1.31217	0.000957108	ITPR2
TC0300003250.rn.1	5.43766	1.31101	0.0012762	SPC25
TC0500002719.rn.1	7.93075	1.30289	0.00183604	GRIN3A
TC1200001549.rn.1	5.80549	1.29968	0.00059979	KNTC1
TC0100003584.rn.1	5.27226	1.29524	8.42198e-05	HELLS
TC0100007847.rn.1	7.85595	1.28778	0.00637184	SH3PXD2A
TC1000003816.rn.1	9.21407	1.28661	0.000453571	STAT3
TC0700001803.rn.1	6.73549	1.28024	0.00143804	TROAP
TC0400003973.rn.1	7.44257	1.27887	0.0221689	MGP
TC0100001245.rn.1	7.2322	1.27004	0.0219089	TYROBP
TC0500003869.rn.1	9.6248	1.2613	0.0176119	C1QA
TC0300001289.rn.1	7.63504	1.25483	0.00267152	ABTB2
TC0400001798.rn.1	7.49205	1.25327	0.00649324	TNFRSF1A
TC1600001346.rn.1	8.39819	1.24602	0.00197505	TPM4
TC1000002658.rn.1	6.51173	1.24447	0.00160051	SGCD
TC0X00002177.rn.1	7.47034	1.24246	0.00118925	TSPAN6
TC0700001686.rn.1	6.84221	1.24237	0.00147264	PDZRN4
TC0100000483.rn.1	7.66304	1.23857	0.00108819	SNX9
TC0X00001297.rn.1	7.64614	1.23262	0.00533319	FLNA
TC0200003455.rn.1	9.27512	1.23154	0.00288722	GNB4
TC0900002189.rn.1	6.26889	1.22987	0.00108399	BARD1
TC0300004217.rn.1	8.1069	1.22639	0.000306567	PCNA
TC1000003464.rn.1	5.99887	1.22597	0.000542286	BRIP1
TC1300001639.rn.1	8.47264	1.22293	0.00712451	LAMC1
TC1200000422.rn.1	8.57784	1.22056	0.00148048	HIP1
TC0X00001041.rn.1	6.77999	1.2167	0.000207342	DOCK11
TC0600002996.rn.1	7.54967	1.2135	0.0179472	KCNK10
TC0800001028.rn.1	7.47328	1.2134	0.0307809	ANXA2
TC1200000805.rn.1	9.00501	1.209	0.0018495	GLTP
TC0400000426.rn.1	7.30559	1.20724	0.00027251	CAV2
TC0X00001857.rn.1	6.57142	1.20586	0.000546354	POLA1
TC0600001684.rn.1	6.30126	1.20353	0.000922956	NCAPG2
TC1900001746.rn.1	8.33611	1.20192	0.00249388	SLC12A4
TC0500000628.rn.1	8.41301	1.20115	0.0118085	TGFBR1
TC0100007029.rn.1	7.41229	1.19945	0.00382489	TPCN2
TC0500000168.rn.1	7.38705	1.19859	0.000845154	CHD7
TC0500000550.rn.1	5.61841	1.19748	0.00127837	MELK
TC1700001002.rn.1	6.49842	1.19657	0.00120423	MCM10
TC1100001043.rn.1	7.7605	1.19485	0.00119876	MCM4
TC0700002464.rn.1	7.62924	1.19121	0.000207342	TMPO
TC0700000052.rn.1	9.29338	1.18733	0.000207342	CD63
TC1200000390.rn.1	6.38139	1.1865	0.0304579	SERPINE1
TC0200001917.rn.1	8.51041	1.18519	0.00163257	RHOC
TC0X00000063.rn.1	9.78895	1.183	0.00203971	CASK
TC1300001468.rn.1	9.36845	1.18211	0.00179522	NAV1
TC0300002176.rn.1	7.9961	1.18136	0.00307389	NNAT
TC0200004389.rn.1	8.74303	1.18051	0.00176275	CTTNBP2NL
TC0100007143.rn.1	8.07746	1.17942	0.00534328	FRMD8
TC0X00000060.rn.1	9.60272	1.17875	0.00173071	CASK
TC1000002592.rn.1	6.12435	1.17787	0.000987061	HMMR
TC0500003436.rn.1	6.18764	1.17668	0.00042213	KIF2C
TC0200001466.rn.1	7.12104	1.17037	0.0248464	SFRP2
TC1400002141.rn.1	8.4383	1.17034	0.00575429	TCN2
TC0X00002335.rn.1	8.06735	1.16965	0.0163547	KLHL13
TC0400002320.rn.1	7.08932	1.1662	0.00194765	ABCB4
TC0900001287.rn.1	6.21092	1.16573	0.00481456	DDX11
TC2000000795.rn.1	9.78294	1.16311	0.00244387	FYN
TC0900001046.rn.1	7.67297	1.16018	0.00520696	B3GNT7
TC1300000362.rn.1	5.71406	1.15758	0.00108819	KIF14
TC1000002017.rn.1	7.13308	1.15408	0.00137168	BIRC5
TC0X00002646.rn.1	8.26112	1.15375	0.00457754	PLXNB3
TC0X00001947.rn.1	5.85914	1.15064	0.0276391	IL2RG
TC0100002158.rn.1	8.68914	1.14855	0.00152597	FCHSD2
TC1300001694.rn.1	8.22256	1.13901	0.00648336	SOAT1
TC0700003154.rn.1	6.04143	1.13761	0.00150281	HAS2
TC0300001499.rn.1	5.78386	1.12881	0.00207972	RAD51
TC1900000467.rn.1	7.15819	1.12822	0.000675022	CBFB
TC1000003834.rn.1	5.94266	1.12722	0.00154898	BRCA1
TC2000000249.rn.1	7.55989	1.12533	0.0313903	CDKN1A
TC0200003830.rn.1	9.05135	1.12321	0.00575509	LXN
TC1800001479.rn.1	6.5833	1.12275	0.00562225	FBN2
TC0700002414.rn.1	8.02722	1.12263	0.00673382	ASCL1
TC0200000503.rn.1	8.01541	1.11914	0.0098222	DAB2
TC0900002315.rn.1	9.55222	1.11695	0.00649324	SERPINE2
TC1300001831.rn.1	9.34695	1.11692	0.00332845	MPZL1
TC0100005173.rn.1	6.29644	1.112	0.00833239	CD22
TC1500000244.rn.1	6.17676	1.11033	0.000243008	LGALS3
TC0300002730.rn.1	8.53146	1.10924	0.00436044	NOTCH1
TC0100003512.rn.1	6.6187	1.10648	0.00136311	FAS
TC0500000645.rn.1	7.13599	1.10402	0.000131703	SMC2
TC0300003208.rn.1	8.10184	1.1035	0.00190788	COBLL1
TC0800002658.rn.1	8.0532	1.10142	0.00272353	CD276
TC0300004145.rn.1	6.03643	1.10126	0.00546043	CKAP2L
TC2000001526.rn.1	7.05573	1.10058	0.00477595	CHST3
TC1600002049.rn.1	7.61431	1.09802	0.0176104	COL4A2
TC1900000902.rn.1	9.29599	1.09792	0.00233261	ITGB1
TC1000001200.rn.1	6.16623	1.09659	0.00113492	ATAD5
TC1000002385.rn.1	7.22314	1.09487	0.00410181	CCNF
TC0100001798.rn.1	7.17338	1.09291	0.00246398	AKAP13
TC2000000800.rn.1	8.22679	1.09262	0.006227	REV3L
TC0600002029.rn.1	5.88137	1.08998	0.00149073	CENPA
TC0700000886.rn.1	8.67674	1.08827	0.0109458	CDK4
TC0800002054.rn.1	8.54595	1.08493	0.00096157	DNMT1
TC1500001875.rn.1	5.34698	1.08462	0.00137841	CDCA2
TC0100003516.rn.1	6.72124	1.08384	0.00195339	IFIT2
TC0600001107.rn.1	7.71787	1.08384	0.0101176	SMOC1
TC0700002828.rn.1	8.01068	1.08205	0.0027742	SRGAP1
TC0100006687.rn.1	5.954	1.08023	0.000779698	KIF22
TC0700002175.rn.1	8.88588	1.07901	0.0101972	MIDN
TC0400003756.rn.1	7.37451	1.07778	0.00130797	NCAPD2
TC0400000237.rn.1	8.29749	1.07778	0.00365693	CROT
TC0200002709.rn.1	8.72636	1.07622	0.00229846	TNPO1
TC0500001567.rn.1	10.3956	1.07605	0.00346144	SDC3
TC1200000671.rn.1	8.84166	1.07482	0.000363718	TRAFD1
TC2000000892.rn.1	6.13597	1.0725	0.000826557	BVES
TC0200004978.rn.1	7.73802	1.0724	0.010285	SHC1
TC0700003439.rn.1	8.96322	1.06098	0.00416603	MYH9
TC1700001950.rn.1	6.97552	1.05311	0.00330985	SVIL
TC0500003416.rn.1	6.56164	1.05295	0.000639974	NASP
TC0400000727.rn.1	9.4262	1.05035	0.0040881	CHL1
TC0500000606.rn.1	8.48764	1.04714	0.0211138	TGFBR1
TC1500000907.rn.1	6.61789	1.04085	0.0191603	ELF1
TC0700003760.rn.1	7.36431	1.03962	0.0124899	ADAMTS20
TC0600000019.rn.1	5.87307	1.03863	0.00436044	QPCT
TC0X00001371.rn.1	6.77052	1.03583	0.00683102	TIMP1
TC0400001968.rn.1	7.95972	1.03572	0.00474654	PTPRO
TC0300004363.rn.1	7.52303	1.03335	0.00180053	NKX2-2
TC0700000324.rn.1	7.02612	1.03178	0.0432795	MYO1F
TC0500003455.rn.1	6.25549	1.03021	0.00166582	CDC20
TC0100003887.rn.1	7.40196	1.02607	0.0114303	PNLIP
TC2000000718.rn.1	7.01792	1.02006	0.0198997	DCBLD1
TC1000000901.rn.1	6.62323	1.01979	0.00180091	AURKB
TC0500002380.rn.1	7.71838	1.01815	0.000754076	CPNE3
TC1500000230.rn.1	6.82848	1.01485	0.000921072	CDKN3
TC0200002744.rn.1	4.98398	1.01144	0.00166582	CENPH
TC0700002000.rn.1	8.32337	1.01	0.00907063	ERBB3
TC0100007128.rn.1	7.95788	1.00994	0.0338008	SIPA1
TC0300001992.rn.1	4.8926	1.00958	0.000766456	GINS1
TC0300003192.rn.1	6.30439	1.00896	0.0213007	IFIH1
TC0700000599.rn.1	7.99165	1.00793	0.00991731	DUSP6
TC0400000512.rn.1	8.85454	1.0066	0.00134219	CALU
TC0100007387.rn.1	5.25446	1.00503	0.0457526	ANXA1
TC2000001536.rn.1	8.7581	1.00257	0.00138872	SGPL1
TC1800001360.rn.1	8.16291	1.00199	0.00787898	DPYSL3
TC0100002775.rn.1	8.43371	0.99993	0.0014226	DOCK1
TC0500003108.rn.1	6.34278	0.998995	0.00719639	CDKN2B
TC1400000767.rn.1	10.0672	0.995734	0.0022104	WDR1
TC0400003603.rn.1	7.02029	0.995287	0.0292385	RASSF4
TC1400000526.rn.1	7.59641	0.994197	0.00142865	UGDH
TC0900001274.rn.1	7.51614	0.993474	0.00141554	PPP4R1
TC0400003307.rn.1	7.16832	0.989789	0.00113492	MCM2
TC1200001170.rn.1	7.50853	0.989652	0.00436044	AMZ1
TC1700000076.rn.1	8.29619	0.988096	0.0174759	GOLM1
TC0700003893.rn.1	7.67366	0.985241	0.00571281	LIMA1
TC1600001643.rn.1	7.47948	0.979887	0.00131413	CASP3
TC0100006394.rn.1	8.57721	0.97915	0.00109086	SBF2
TC0700001130.rn.1	5.64967	0.979005	0.000553538	MTBP
TC1000002957.rn.1	9.0767	0.977166	0.00520884	EPN2
TC0700001723.rn.1	7.48976	0.976628	0.00385475	ANO6
TC0X00000189.rn.1	7.30748	0.968223	0.0019453	MAGEH1
TC0300002296.rn.1	7.06348	0.965835	0.000920658	UBE2C
TC2000001038.rn.1	7.43505	0.965684	0.00283643	MDC1
TC0600003500.rn.1	5.10604	0.964865	0.00153588	POLE2
TC1100002044.rn.1	6.97691	0.964142	0.0187458	GRAMD1C
TC0800002096.rn.1	6.42256	0.959874	0.0203634	ACP5
TC0X00002674.rn.1	6.29691	0.958704	0.0075065	ARHGEF6
TC1000001372.rn.1	7.41915	0.957898	0.0208808	TRIM25
TC0600002468.rn.1	5.72856	0.952269	0.0106429	BAZ1A
TC0400000427.rn.1	7.32461	0.951072	0.00033857	CAV1
TC0100000156.rn.1	8.74837	0.943924	0.0261437	IFNGR1
TC0200000979.rn.1	9.05436	0.943222	0.00456224	SOX2
TC0500003359.rn.1	6.69407	0.940546	0.00221654	CDKN2C
TC0100005465.rn.1	6.02079	0.940345	0.00331602	E2F8
TC1000001593.rn.1	6.11306	0.939752	0.00363054	CDC6
TC1700000253.rn.1	5.05897	0.939557	0.00454196	CENPP
TC1000002981.rn.1	7.85866	0.935578	0.00262259	MAPK7
TC0700000667.rn.1	6.32731	0.932378	0.00590785	E2F7
TC1900000849.rn.1	7.0193	0.930654	0.00387187	DISC1
TC1700001981.rn.1	8.19048	0.930179	0.00691302	ADARB2
TC0X00002629.rn.1	7.969	0.929866	0.00353873	PLXNA3
TC0X00001960.rn.1	9.27949	0.929384	0.000273884	RPS4X
TC0700001184.rn.1	7.61159	0.92547	0.00984655	TRIB1
TC0600002438.rn.1	7.37785	0.921983	0.00086872	HEATR5A
TC0500003868.rn.1	7.53621	0.921207	0.0492371	C1QC
TC0900000440.rn.1	7.69522	0.920525	0.00539053	PRIM2
TC0500000802.rn.1	5.46867	0.917287	0.0412365	TLR4
TC1700000490.rn.1	9.52337	0.915028	0.00228425	TUBB2B
TC0400001852.rn.1	6.51425	0.91442	0.00135959	FOXM1
TC0700000015.rn.1	7.36415	0.912079	0.00745479	PRIM1
TC2000000121.rn.1	6.84145	0.909546	0.00353873	TCF19
TC1700001716.rn.1	5.81734	0.907863	0.00502347	MBOAT1
TC0800002814.rn.1	9.06061	0.907319	0.0019754	TPM1
TC0300002072.rn.1	8.11941	0.904856	0.00144667	MAPRE1
TC1100002043.rn.1	5.98246	0.904577	0.0065054	GRAMD1C
TC0300004598.rn.1	5.77307	0.904375	0.00307019	DSN1
TC2000001752.rn.1	6.15827	0.898211	0.0488029	PRDM1
TC0300000936.rn.1	8.2347	0.897498	0.00494089	SSFA2
TC1000004134.rn.1	9.6032	0.897435	0.00501236	RPS18
TC0200000668.rn.1	8.45124	0.897113	0.00603893	MYO10
TC1500000817.rn.1	7.29379	0.896923	0.00080745	RCBTB2
TC0800002792.rn.1	7.83665	0.895697	0.00837212	SNX1
TC1400001785.rn.1	9.64028	0.89502	0.00163257	KLHL5
TC0300002250.rn.1	6.71097	0.894708	0.00331602	MYBL2
TC0300001539.rn.1	7.23993	0.89363	0.00189965	STARD9
TC0400002726.rn.1	6.76595	0.892834	0.00995701	PARP12
TC1500001687.rn.1	7.68698	0.891213	0.0257473	EFS
TC0900001177.rn.1	8.3962	0.891028	0.00159597	2017-09-02
TC0800003679.rn.1	5.88195	0.889515	0.00183604	CHEK1
TC0800000214.rn.1	7.34885	0.889478	0.00781616	ICAM1
TC0X00000713.rn.1	6.79521	0.887838	0.00134568	ATP7A
TC0700003488.rn.1	8.25638	0.886742	0.026125	SOX10
TC1700001868.rn.1	6.50627	0.884132	0.0495571	SFRP4
TC1800001057.rn.1	8.21074	0.882705	0.000901119	SS18
TC0600001735.rn.1	7.36754	0.880713	0.0030977	PRKD3
TC1300000845.rn.1	5.29323	0.877993	0.00312448	EXO1
TC0700000683.rn.1	8.12308	0.874517	0.0126237	PHLDA1
TC0500001270.rn.1	9.09905	0.874336	0.000885993	PRDX1
TC1000001595.rn.1	8.09179	0.873122	0.0214793	RARA
TC0200004459.rn.1	8.16995	0.87016	0.000967586	GNAI3
TC1000004128.rn.1	7.8785	0.868926	0.0367952	CASKIN2
TC0100007199.rn.1	5.5872	0.868003	0.00312448	CDCA5
TC0200002755.rn.1	9.6616	0.86646	0.00175261	PIK3R1
TC0400003262.rn.1	8.42051	0.864863	0.0213951	ANTXR1
TC0100006185.rn.1	5.99351	0.864491	0.0188881	TRIM21
TC1600001185.rn.1	9.44253	0.863652	0.00296531	ANKRD28
TC1000003481.rn.1	5.44674	0.863406	0.000542286	PRR11
TC1000004358.rn.1	6.73059	0.862554	0.00490802	SPAG5
TC1800001513.rn.1	6.54422	0.862127	0.00133616	SLC26A2
TC0400003626.rn.1	7.0149	0.861249	0.0210115	RET
TC1400002227.rn.1	8.12805	0.857924	0.0232261	TNS3
TC0200002609.rn.1	6.8881	0.854149	0.00707121	THBS4
TC0500002620.rn.1	7.91542	0.85318	0.00655699	TLN1
TC0100001823.rn.1	7.18139	0.851184	0.0231124	ACAN
TC0100007960.rn.1	8.4614	0.851108	0.00812573	GFRA1
TC1300001904.rn.1	7.03791	0.848901	0.046371	FCER1G
TC1000002611.rn.1	5.79006	0.84757	0.0037065	PTTG1
TC0100000335.rn.1	5.68685	0.847542	0.00131649	TRIP13
TC1000002512.rn.1	8.91112	0.846648	0.0020086	NPM1
TC1600002011.rn.1	8.72959	0.841135	0.00455972	RASA3
TC0700001478.rn.1	9.20893	0.839432	0.00842758	RPL22
TC0300002613.rn.1	9.07149	0.834819	0.0122035	PCMTD2
TC0100002432.rn.1	6.55079	0.833583	0.00788598	CALCB
TC1600000245.rn.1	8.41723	0.833104	0.00178063	MYO9B
TC1500001351.rn.1	7.45179	0.833041	0.000889575	SLC4A7
TC0600001000.rn.1	7.22625	0.831395	0.0211818	RHOJ
TC0400001769.rn.1	5.99213	0.828788	0.00150747	CDCA3
TC0X00000620.rn.1	9.0826	0.828239	0.0011183	NONO
TC0100003786.rn.1	8.08923	0.82703	0.020098	SORCS3
TC0500003403.rn.1	5.83721	0.826092	0.00144667	RAD54L
TC0700002925.rn.1	10.5149	0.823575	0.00205511	LRP1
TC1700002251.rn.1	9.64573	0.823553	0.00153635	RSU1
TC1600000833.rn.1	8.5896	0.822537	0.00882781	ADAM9
TC1900001658.rn.1	6.56161	0.821482	0.00113492	FANCA
TC1800001567.rn.1	5.02759	0.82095	0.0215756	ATP8B1
TC1600001909.rn.1	8.91153	0.818586	0.0496165	PLAT
TC0400003261.rn.1	8.40671	0.818375	0.0093819	RPL22
TC0100003859.rn.1	7.17712	0.817729	0.00215809	CASP7
TC0400001054.rn.1	8.2431	0.81323	0.00907722	GRID2
TC1500002296.rn.1	9.79493	0.811444	0.004597	EDNRB
TC1200000587.rn.1	8.40528	0.802335	0.00891434	EIF2B1
TC0800001775.rn.1	10.1625	0.800134	0.00640357	CTNNB1
TC0900000375.rn.1	7.39249	0.799513	0.00207262	B3GAT2
TC1100001851.rn.1	6.80998	0.799319	0.00753004	LPP
TC1400002477.rn.1	6.20849	0.799059	0.0019409	N4BP2
TC0300004166.rn.1	6.87299	0.798995	0.00373478	CPXM1
TC1000002697.rn.1	8.32677	0.798703	0.00235488	CNOT6
TC0X00001743.rn.1	7.07126	0.798583	0.00115179	PRKX
TC1800001132.rn.1	8.31313	0.797946	0.00295465	SLC39A6
TC0300000959.rn.1	10.0684	0.797186	0.00489161	ITGAV
TC0400003295.rn.1	9.10091	0.791871	0.00495874	SEC61A1
TC1300001040.rn.1	6.54959	0.790546	0.00932762	NSL1
TC0500001477.rn.1	6.20965	0.790175	0.00489215	CLSPN
TC0800002348.rn.1	7.53973	0.788238	0.00616888	UBASH3B
TC1200001245.rn.1	7.41073	0.787393	0.00357253	MCM7
TC1300002099.rn.1	7.71627	0.784791	0.00144667	LBR
TC1000002942.rn.1	6.61895	0.783718	0.00162949	SHMT1
TC1400001143.rn.1	8.66255	0.782421	0.000639974	XPO1
TC0900002178.rn.1	6.15579	0.780666	0.00162949	IKZF2
TC0500004240.rn.1	5.8218	0.780625	0.00144667	CNTLN
TC0400002412.rn.1	7.15878	0.779527	0.00093596	SLC25A13
TC0100001060.rn.1	8.58223	0.779188	0.00285503	RPS19
TC0200004034.rn.1	6.54151	0.778775	0.00388153	PMF1
TC1500001668.rn.1	6.47919	0.7783	0.00536266	SLC7A7
TC1300000767.rn.1	5.48355	0.778297	0.0189243	CD244
TC0500003817.rn.1	8.92242	0.777013	0.0402437	SEPN1
TC0X00002316.rn.1	9.29203	0.774557	0.0014226	NPM1
TC0800001662.rn.1	7.06137	0.773549	0.00568805	CMTM6
TC1000002359.rn.1	7.42907	0.773439	0.00968831	TNFRSF12A
TC2000000629.rn.1	8.30873	0.770855	0.00201037	LIMS1
TC0700004043.rn.1	9.50625	0.769553	0.00169457	PA2G4
TC1000000466.rn.1	9.35477	0.769402	0.00243539	GNB2L1
TC1200001083.rn.1	7.31282	0.768013	0.0316934	ARPC1B
TC0100003323.rn.1	8.13611	0.766897	0.0118105	OSTF1
TC1000004275.rn.1	8.96873	0.763467	0.0044915	P4HB
TC0800002636.rn.1	7.73038	0.763129	0.00665902	CSK
TC0700003832.rn.1	7.64999	0.761953	0.00165119	SENP1
TC1400000442.rn.1	8.64308	0.760781	0.00133616	FRYL
TC0700000048.rn.1	6.10773	0.760169	0.0162902	MMP19
TC1100001652.rn.1	5.3703	0.759576	0.00646507	CD80
TC0700002193.rn.1	8.15497	0.758963	0.00744252	PTBP1
TC0100005887.rn.1	8.03662	0.758752	0.0168454	IQGAP1
TC0100004141.rn.1	6.74966	0.757265	0.0246264	ARHGAP18
TC0100004642.rn.1	9.09352	0.755982	0.00312448	RPS9
TC0100005414.rn.1	7.20211	0.751115	0.0307227	EMP3
TC1100000788.rn.1	8.90457	0.75009	0.0022104	PAK2
TC1900001358.rn.1	6.19948	0.749037	0.0059392	CENPT
TC2000001801.rn.1	7.72484	0.748544	0.0190267	DDAH2
TC0700002992.rn.1	9.62535	0.74833	0.00757512	PABPC1
TC1700001281.rn.1	7.87079	0.748063	0.00535382	SMAD5
TC0900000315.rn.1	5.12322	0.747419	0.00205444	CENPQ
TC2000001494.rn.1	6.15521	0.744895	0.0153075	DSE
TC1000002953.rn.1	7.78287	0.744466	0.00249775	MAPK7
TC0500004230.rn.1	8.88004	0.744168	0.00797505	AGRN
TC2000000792.rn.1	6.25596	0.742472	0.00590391	TUBE1
TC0100003165.rn.1	8.51727	0.740331	0.00185661	MTA2
TC0300004899.rn.1	9.07391	0.7397	0.00382671	BCAS1
TC0900001476.rn.1	7.10505	0.739498	0.00207262	UHRF1
TC0100007086.rn.1	6.65475	0.738217	0.00331602	RBM4
TC0600003479.rn.1	6.99097	0.738045	0.00291738	SYNE2
TC0400002888.rn.1	8.37303	0.7376	0.00146724	HNRNPA2B1
TC0200000301.rn.1	5.10218	0.73647	0.00224745	CENPK
TC0200001877.rn.1	9.1569	0.735416	0.00387658	NRAS
TC0X00002677.rn.1	8.63552	0.73538	0.00879089	RBMX
TC0X00000615.rn.1	8.06973	0.733194	0.000866857	MED12
TC0100004374.rn.1	5.18794	0.731923	0.00502837	FBXO5
TC0600002060.rn.1	5.7064	0.731856	0.00214402	CENPO
TC0200000713.rn.1	6.70892	0.731739	0.0103041	DAP
TC0100002356.rn.1	7.46617	0.729519	0.00285315	SWAP70
TC0800001583.rn.1	8.52058	0.729432	0.00150178	SMARCC1
TC0400003371.rn.1	6.66375	0.728932	0.0270962	ADAMTS9
TC1900001052.rn.1	5.96987	0.72863	0.00423769	CAPNS2
TC2000000826.rn.1	7.20904	0.72848	0.00312453	MICAL1
TC1500001996.rn.1	8.51983	0.727477	0.0298829	BMP1
TC0400001308.rn.1	8.78993	0.727431	0.032639	TGFA
TC1600001875.rn.1	8.99597	0.727346	0.0073594	FGFR1
TC0800001037.rn.1	7.36121	0.726745	0.00237678	BNIP2
TC0800001421.rn.1	8.09622	0.725823	0.00339766	RYK
TC1500001372.rn.1	8.46458	0.723844	0.00406153	PTPRG
TC1500001288.rn.1	6.93353	0.723765	0.0456661	NID2
TC1100002011.rn.1	8.69338	0.721781	0.00703604	CRKL
TC0200000958.rn.1	7.17288	0.721563	0.00197774	ACTL6A
TC1000001023.rn.1	7.24198	0.720876	0.00877317	TAX1BP3
TC0100006573.rn.1	7.20476	0.720364	0.0118256	ARHGAP17
TC0300002280.rn.1	7.53604	0.71984	0.00665699	RBPJL
TC1200001737.rn.1	9.96448	0.719369	0.0139043	RPLP0
TC0900002139.rn.1	7.92621	0.71902	0.00773612	ACADL
TC0200000142.rn.1	6.80969	0.718357	0.00240674	DHFR
TC0100001826.rn.1	9.9116	0.718234	0.00346043	ABHD2
TC1700000312.rn.1	7.78443	0.717919	0.00343775	KIF13A
TC0100000427.rn.1	5.15352	0.715357	0.0230576	MYCT1
TC1000001226.rn.1	5.47361	0.714483	0.0176723	CCL2
TC0500001539.rn.1	8.36934	0.712157	0.0366068	MARCKSL1
TC0700002457.rn.1	7.08574	0.710712	0.00153935	APAF1
TC0100002166.rn.1	7.73392	0.708102	0.006558	ARAP1
TC0900000530.rn.1	9.10281	0.707169	0.00322555	MAP4K4
TC0500003586.rn.1	6.01505	0.70671	0.00322324	CDCA8
TC0100005142.rn.1	6.58249	0.706426	0.00478653	WDR62
TC0400003788.rn.1	6.83678	0.705524	0.00942122	RAD51AP1
TC0200003266.rn.1	8.94198	0.703615	0.0127312	FABP5
TC0400000084.rn.1	9.41919	0.702286	0.00748785	RPL10A
TC0700000024.rn.1	6.44815	0.700322	0.00416622	TIMELESS
TC1200000023.rn.1	6.82771	0.700296	0.00745309	RFC3
TC0700003275.rn.1	6.60118	0.697832	0.0385294	SLA
TC0600003054.rn.1	8.03637	0.697818	0.0067652	BTBD7
TC0100002724.rn.1	4.66641	0.696217	0.00905385	PPAPDC1A
TC0200004816.rn.1	7.54384	0.69562	0.0206161	PDLIM5
TC0200003229.rn.1	5.88995	0.694789	0.014208	LRRCC1
TC0200003055.rn.1	7.53331	0.694233	0.0218822	SKP2
TC0800000980.rn.1	6.02858	0.693981	0.00117448	RPS27L
TC2000000217.rn.1	9.07412	0.693044	0.0119778	RPS18
TC1600001672.rn.1	8.77532	0.692393	0.00475322	FAT1
TC1400001231.rn.1	7.94917	0.689725	0.00611193	FGFRL1
TC0200000575.rn.1	6.45348	0.689231	0.0360766	ADAMTS12
TC1400001622.rn.1	6.38456	0.688733	0.0246834	REST
TC2000001140.rn.1	7.2248	0.687929	0.00604408	BAK1
TC0800003352.rn.1	9.9885	0.686389	0.00365693	GNAI2
TC0100007946.rn.1	8.08596	0.684648	0.0102919	DCLRE1A
TC0800000779.rn.1	7.68294	0.684056	0.00614713	PTPN9
TC2000001565.rn.1	8.29271	0.683639	0.00268904	DDX21
TC0X00000526.rn.1	8.8802	0.683173	0.00763702	PCYT1B
TC1100000316.rn.1	6.52168	0.682638	0.00729702	CHAF1B
TC1500000002.rn.1	8.04281	0.6824	0.0154936	DLG5
TC0100003110.rn.1	9.21415	0.682257	0.00725178	NRXN2
TC1900000781.rn.1	6.69052	0.682227	0.00683903	CDT1
TC0800002559.rn.1	7.22705	0.682123	0.00985168	ATM
TC1800001229.rn.1	5.86709	0.68179	0.0049084	CDC25C
TC0800002682.rn.1	6.91086	0.681181	0.020098	THSD4
TC0300003794.rn.1	5.75639	0.680752	0.00737342	PRRG4
TC0100001298.rn.1	6.56612	0.680712	0.00665701	WDR62
TC1900000437.rn.1	6.79513	0.680161	0.0147072	EDNRA
TC0200002313.rn.1	8.53842	0.679901	0.00477878	UNC5C
TC0800000798.rn.1	7.36116	0.678128	0.0131944	SCAMP2
TC1900001705.rn.1	8.41472	0.677329	0.00915197	SIPA1L2
TC0500001673.rn.1	6.57125	0.67572	0.0168476	RUNX3
TC0300002765.rn.1	6.88023	0.675262	0.00364484	VAV2
TC1600000964.rn.1	7.996	0.675006	0.00767893	TFDP1
TC1300000905.rn.1	6.10289	0.674699	0.00494089	LIN9
TC1900000408.rn.1	8.51331	0.674685	0.0110865	GAB1
TCX_KL568122v1_random00000001.rn.1	6.39766	0.674484	0.0163134	BEX4
TC1700000272.rn.1	4.89276	0.673735	0.0118774	CENPP
TC1100000953.rn.1	6.13217	0.672381	0.0366519	KLHL6
TC0400003039.rn.1	7.21122	0.672222	0.0144416	RPIA
TC0200002053.rn.1	5.71716	0.671116	0.00147264	SASS6
TC0700001898.rn.1	6.45664	0.669557	0.00470927	ESPL1
TC1400000424.rn.1	6.76287	0.668142	0.0170109	LNX1
TC0500000590.rn.1	8.41205	0.666964	0.0175368	ANP32B
TC0200003532.rn.1	4.08494	0.666883	0.00127383	IL21
TC0100000387.rn.1	7.49975	0.666333	0.0298829	PSME2
TC0200002078.rn.1	6.54519	0.666176	0.015285	DPYD
TC1400001673.rn.1	8.72891	0.666058	0.00382577	FIP1L1
TC0400002734.rn.1	7.10797	0.663729	0.0454929	DENND2A
TC0200003693.rn.1	7.47541	0.6632	0.00619305	EXOSC8
TC0400001836.rn.1	7.60119	0.662838	0.00836494	TSPAN11
TC0800003153.rn.1	9.74828	0.662485	0.0207276	CHST2
TC0700002768.rn.1	7.41105	0.662204	0.00446003	RAP1B
TC0400002985.rn.1	9.23438	0.662042	0.00846163	NAP1L5
TC0100001669.rn.1	7.65696	0.660975	0.00418213	MTMR10
TC0300004128.rn.1	8.47215	0.660962	0.00299832	ANAPC1
TC0300002875.rn.1	6.5896	0.660932	0.00339654	LCN2
TC1100000881.rn.1	5.99553	0.660607	0.00357399	RFC4
TC0500002269.rn.1	7.48274	0.65917	0.00149803	NSMAF
TC1600001516.rn.1	8.2466	0.658973	0.0447724	SH3RF1
TC0100002387.rn.1	7.59843	0.658877	0.0119538	TEAD1
TC1400001644.rn.1	6.48283	0.658738	0.00163257	CEP135
TC0200000731.rn.1	9.45814	0.657548	0.00864083	SEMA5A
TC0200001709.rn.1	8.07968	0.65499	0.0119513	CDC42SE1
TC0X00002248.rn.1	5.87639	0.654886	0.00462137	MORC4
TC1900000997.rn.1	9.27682	0.653788	0.0122013	ARL2BP
TC0600000098.rn.1	6.93379	0.653625	0.00308231	PLEKHH2
TC1700000254.rn.1	7.54672	0.65249	0.00168283	CENPP
TC1600000019.rn.1	8.96354	0.651932	0.0308365	ZMIZ1
TC1000000317.rn.1	6.9823	0.651827	0.0166699	STK10
TC0200004478.rn.1	6.58396	0.651196	0.00313264	GPSM2
TC0500000568.rn.1	7.0661	0.649971	0.0389152	FRMPD1
TC0300000981.rn.1	8.53341	0.649796	0.00283835	SSRP1
TC0500003750.rn.1	6.739	0.648264	0.00309833	PHACTR4
TC0400001817.rn.1	7.69335	0.647469	0.00618932	PARP11
TC1900001099.rn.1	6.73133	0.646853	0.0161951	ADCY7
TC0700000417.rn.1	6.03361	0.646657	0.00227302	ALDH1L2
TC2000001036.rn.1	7.65784	0.64274	0.0094335	NRM
TC1400002104.rn.1	7.6022	0.641125	0.00570004	WHSC1
TC0300004852.rn.1	7.19251	0.640174	0.00152597	NFATC2
TC0400003178.rn.1	6.64651	0.640086	0.000977356	MTHFD2
TC1100001003.rn.1	8.72161	0.639944	0.0102919	CRKL
TC0200001116.rn.1	6.1188	0.639607	0.047291	MGST2
TC0200001729.rn.1	9.57407	0.638194	0.0148509	MCL1
TC1700000620.rn.1	6.38168	0.637654	0.00646725	GMNN
TC0200001603.rn.1	7.91431	0.636727	0.0113052	SLC39A1
TC1600001345.rn.1	9.97593	0.63584	0.00146724	RAB8A
TC0X00001881.rn.1	5.36527	0.632256	0.0395855	SPIN4
TC2000000584.rn.1	9.30908	0.629793	0.0059934	REEP3
TC0900002392.rn.1	10.2231	0.629031	0.00141688	NCL
TC0600003506.rn.1	8.91953	0.628407	0.012585	ITGB8
TC0500000545.rn.1	6.54787	0.628357	0.00654782	GLIPR2
TC0100001162.rn.1	6.86935	0.627631	0.0188144	PLEKHG2
TC0800000121.rn.1	7.18804	0.626654	0.0112978	TAF1D
TC0100005436.rn.1	7.00208	0.626631	0.00373513	HPS5
TC1000002693.rn.1	8.24991	0.625282	0.00614196	SEC24A
TC1800000387.rn.1	7.13756	0.62489	0.00252302	SPRY4
TC0800000872.rn.1	8.39277	0.624648	0.0249899	TLE3
TC1500001330.rn.1	8.26907	0.620699	0.0019453	TOP2B
TC0200003043.rn.1	8.37471	0.620385	0.0065054	NIPBL
TC0600000345.rn.1	7.248	0.620281	0.00361411	ATAD2B
TC0100000249.rn.1	7.52172	0.619981	0.00418008	RPS12
TC0100005006.rn.1	9.54231	0.619351	0.0154771	HNRNPUL1
TC0200004748.rn.1	7.77841	0.618686	0.0267954	NFKB1
TC0400001406.rn.1	7.21906	0.618374	0.0406287	FBLN2
TC1200001069.rn.1	8.53242	0.618175	0.00185747	CDK8
TC1900000429.rn.1	6.91328	0.617177	0.00243539	LSM6
TC0400002045.rn.1	6.6795	0.617063	0.0385076	LYRM5
TC0100000143.rn.1	7.04945	0.616947	0.00475628	NHSL1
TC0X00001493.rn.1	7.60214	0.616943	0.0110245	TIMM17B
TC0100004640.rn.1	7.00301	0.616774	0.00332716	RPS9
TC0100000020.rn.1	6.89822	0.616584	0.0199277	NUP43
TC0100003536.rn.1	7.6595	0.615059	0.0285289	HECTD2
TC0700003879.rn.1	7.73705	0.614801	0.0384138	FMNL3
TC1100000763.rn.1	8.20732	0.614238	0.00676475	PAK2
TC1300001270.rn.1	6.3285	0.613571	0.00235776	DBI
TC0500002889.rn.1	7.46293	0.612823	0.00609503	AKNA
TC1100000244.rn.1	7.72558	0.611339	0.0185917	IFNAR2
TC0800003480.rn.1	7.51931	0.610579	0.024967	CRTAP
TC1900000358.rn.1	8.19011	0.610078	0.0406769	MAN2B1
TC0200001353.rn.1	7.14351	0.609312	0.0109188	IL12A
TC0100001534.rn.1	7.08287	0.608461	0.027351	TMEM86A
TC0700003143.rn.1	5.47468	0.606661	0.00327414	DSCC1
TC0300000128.rn.1	8.13012	0.606365	0.0013645	RPL7A
TC0400003764.rn.1	7.26745	0.6063	0.0152262	LTBR
TC1600001521.rn.1	8.85208	0.60432	0.0121386	CBX3
TC0100005840.rn.1	7.95565	0.603834	0.0173198	POLG
TC0400003984.rn.1	8.78314	0.603364	0.0223786	EPS8
TC0200004849.rn.1	8.34175	0.600963	0.00309504	SH3GLB1
TC1800001820.rn.1	7.99257	0.598835	0.0356225	TSHZ1
TC0400001313.rn.1	8.44646	0.597202	0.00876207	TIA1
TC1600001279.rn.1	6.09026	0.596956	0.0179001	RGR
TC1100000875.rn.1	7.19518	0.59679	0.0172202	MASP1
TC0900001397.rn.1	5.85134	0.594339	0.0291271	KCNH8
TC0200002407.rn.1	8.9982	0.593708	0.00325745	FUBP1
TC1000004137.rn.1	7.62699	0.593553	0.0105176	H3F3B
TC0100002430.rn.1	7.29464	0.593242	0.00322483	PDE3B
TC0300001531.rn.1	5.57231	0.593145	0.0205865	CAPN3
TC0100007936.rn.1	7.64656	0.592618	0.00434272	ZDHHC6
TC1100001334.rn.1	8.39154	0.591937	0.010538	RCAN1
TC0600001341.rn.1	6.81832	0.590757	0.00478143	TDP1
TC0200000350.rn.1	5.82834	0.590567	0.00979902	DEPDC1B
TC0500002240.rn.1	8.744	0.590002	0.00616845	RPS20
TC0600002167.rn.1	7.90628	0.589826	0.0276114	TRIB2
TC0500001551.rn.1	7.26731	0.588786	0.00317758	COL16A1
TC0500001032.rn.1	7.28835	0.588574	0.00227539	USP1
TC0100003827.rn.1	8.57865	0.586873	0.00169457	SMC3
TC1400000890.rn.1	7.63629	0.586855	0.0110174	GAL3ST1
TC1000000526.rn.1	8.59985	0.586835	0.011058	HNRNPH1
TC0500002890.rn.1	5.63995	0.58659	0.00346144	AKNA
TC0100000333.rn.1	5.8449	0.585776	0.00322089	CEP72
TC0100004731.rn.1	5.74562	0.585532	0.00524735	SASS6
TC1300001068.rn.1	6.75108	0.585324	0.0156102	NEK2
TC0200003995.rn.1	8.38825	0.584248	0.0133732	DCLK2
TC0800000960.rn.1	7.71014	0.583853	0.00950389	PPIB
TC1200001586.rn.1	7.83829	0.583757	0.00576988	P2RX7
TC1500001262.rn.1	5.91481	0.583518	0.00939858	PLAU
TC0500003435.rn.1	9.95699	0.583287	0.00707853	RPS8
TC1900001745.rn.1	7.72314	0.582066	0.0336266	LCAT
TC0300001915.rn.1	8.02928	0.581934	0.00277867	XRN2
TC0400002694.rn.1	8.6004	0.580985	0.0381786	PTN
TC0400002723.rn.1	10.0482	0.580757	0.00708681	HIPK2
TC0500001438.rn.1	7.93748	-0.580039	0.0140316	RSPO1
TC1800000646.rn.1	6.0636	-0.580075	0.0143858	HTR4
TC0100001969.rn.1	9.08685	-0.580164	0.0262311	GRM5
TC1100001644.rn.1	9.03765	-0.581349	0.0107024	IGSF11
TC1300000200.rn.1	9.51544	-0.581453	0.0106952	R3HDM1
TC0500003386.rn.1	7.08798	-0.582717	0.0405327	CYP4X1
TC0100000733.rn.1	6.82569	-0.582942	0.0016735	MZF1
TC1600000726.rn.1	6.6372	-0.583271	0.00612383	NRG1
TC1500000769.rn.1	7.7247	-0.583572	0.00205511	EGR3
TC0600000760.rn.1	8.59521	-0.583838	0.0414806	ARHGAP5
TC0800002876.rn.1	5.99207	-0.584146	0.00286415	AQP9
TC1000004359.rn.1	11.4775	-0.584292	0.0410689	ALDOC
TC1100001824.rn.1	6.52581	-0.584749	0.00708681	HRASLS
TC0100008150.rn.1	8.31301	-0.585291	0.0071534	SSSCA1
TC0100000061.rn.1	8.12846	-0.585987	0.00508312	EPM2A
TC0800000358.rn.1	8.30758	-0.586533	0.00873904	KIRREL3
TC1100000588.rn.1	5.5668	-0.586893	0.0107639	TMPRSS7
TC1400000070.rn.1	4.91905	-0.587468	0.00546043	HFM1
TC0200004904.rn.1	5.69763	-0.587701	0.00536425	NEXN
TC1000000510.rn.1	7.04552	-0.588176	0.0128185	RASGEF1C
TC0900002402.rn.1	7.126	-0.588521	0.00812163	NPPC
TC1000003169.rn.1	7.6995	-0.588638	0.0197474	PITPNM3
TC1800000371.rn.1	9.04427	-0.588768	0.00972288	RNF14
TC0100006495.rn.1	7.3563	-0.58877	0.00342783	TMC7
TC2000001374.rn.1	9.10307	-0.589489	0.0174586	GNAZ
TC0100006373.rn.1	6.58308	-0.590196	0.00647364	TRIM66
TC0800003316.rn.1	8.89595	-0.590552	0.0209293	ALAS1
TC0400002262.rn.1	6.92348	-0.590943	0.043115	SEMA3C
TC1700001765.rn.1	6.93861	-0.591557	0.0153085	GPLD1
TC0700000163.rn.1	9.56115	-0.591923	0.00461144	ATCAY
TC1100001936.rn.1	7.58384	-0.592115	0.003043	VWA5B2
TC1100001004.rn.1	7.70994	-0.592133	0.00773612	AIFM3
TC0X00000388.rn.1	8.00812	-0.592546	0.00505935	SMS
TC0200004911.rn.1	9.36401	-0.592793	0.0191693	AK5
TC0100002088.rn.1	9.86051	-0.593132	0.0147585	PAK1
TC0800000828.rn.1	10.3331	-0.593182	0.0067781	NPTN
TC1400000718.rn.1	7.0199	-0.593749	0.00540949	PROM1
TC1000001861.rn.1	7.33835	-0.594614	0.00505516	MAP2K6
TC1000003850.rn.1	8.33414	-0.594821	0.0119324	MPP2
TC1800000659.rn.1	9.70103	-0.595232	0.00264262	WDR7
TC0900000587.rn.1	6.14728	-0.595246	0.0375987	GULP1
TC1000001066.rn.1	6.91289	-0.595457	0.00325256	RTN4RL1
TC1200001477.rn.1	6.79438	-0.595483	0.00522455	GLT1D1
TC0100002042.rn.1	7.57207	-0.595529	0.00820711	RAB30
TC1500002126.rn.1	8.18824	-0.595722	0.00833257	DGKH
TC0X00002685.rn.1	7.96774	-0.595903	0.00784044	DMD
TC1100000606.rn.1	7.69517	-0.597019	0.00650382	BOC
TC0100007093.rn.1	6.97341	-0.597763	0.00224812	PELI3
TC0800001948.rn.1	8.16621	-0.597843	0.0108438	ENDOD1
TC0400001215.rn.1	6.35688	-0.597937	0.00409863	TACR1
TC0700003273.rn.1	5.84654	-0.59872	0.0262822	LRRC6
TC0400000559.rn.1	9.06209	-0.59957	0.0110273	MEST
TC1000002290.rn.1	7.05757	-0.59977	0.00908645	SEC14L5
TC0100004977.rn.1	7.596	-0.600001	0.0026895	RABAC1
TC0700003255.rn.1	6.90072	-0.600109	0.0375291	ADCY8
TC0400003214.rn.1	7.64647	-0.601318	0.00250253	RAB11FIP5
TC2000000985.rn.1	10.3075	-0.601616	0.00397217	GABBR1
TC0200001568.rn.1	9.4898	-0.601822	0.0152262	GBA
TC0300004449.rn.1	8.02802	-0.601931	0.00322483	SNPH
TC0100001311.rn.1	7.64774	-0.601935	0.0112486	SLC7A10
TC0100005343.rn.1	6.90979	-0.602091	0.00181724	CLEC11A
TC0900002141.rn.1	9.08278	-0.602153	0.00353284	LANCL1
TC1000002644.rn.1	11.4598	-0.60237	0.00485077	CYFIP2
TC1000001327.rn.1	9.0172	-0.602647	0.0083016	TRIM37
TC1400001045.rn.1	6.70606	-0.602945	0.00342866	EGFR
TC0100006078.rn.1	7.26302	-0.603071	0.00939849	THRSP
TC0300004525.rn.1	7.00758	-0.603373	0.00494089	NECAB3
TC0900000674.rn.1	7.70231	-0.60341	0.00367736	PLCL1
TC1400002344.rn.1	7.53521	-0.603616	0.00650173	OTX1
TC0300005050.rn.1	9.24312	-0.603961	0.0330556	STMN3
TC0900000460.rn.1	9.50797	-0.604147	0.00401877	PLEKHB2
TC0300003680.rn.1	8.48784	-0.604218	0.00225896	CRY2
TC1000000017.rn.1	9.404	-0.604326	0.00205844	MKL2
TC1000002621.rn.1	6.81726	-0.604642	0.00580494	ADRA1B
TC0100002613.rn.1	9.05314	-0.606212	0.00273305	CDIPT
TC0100006503.rn.1	5.57222	-0.606765	0.0286425	GPR139
TC1900000755.rn.1	8.64424	-0.606917	0.00495777	JPH3
TC1100000828.rn.1	5.91136	-0.607452	0.00408838	ATP13A4
TC0X00000375.rn.1	10.1447	-0.607473	0.00540949	PDHA1
TC0700002961.rn.1	8.64723	-0.607902	0.035114	HRSP12
TC0400000004.rn.1	8.11331	-0.608325	0.044635	INSIG1
TC0600000358.rn.1	6.91367	-0.60906	0.0127311	FKBP1B
TC2000001383.rn.1	12.2054	-0.609115	0.0382631	ZWINT
TC1000004167.rn.1	8.59006	-0.609165	0.00442671	UBE2O
TC1300001553.rn.1	7.42117	-0.609492	0.0378363	RGS2
TC0200003049.rn.1	10.5865	-0.609543	0.00232305	SLC1A3
TC1200001105.rn.1	9.08	-0.609615	0.0041518	LMTK2
TC1700001341.rn.1	8.18662	-0.609627	0.00571426	TSPAN17
TC0700001784.rn.1	6.88696	-0.610116	0.00244387	CCDC65
TC0700002880.rn.1	7.16049	-0.612202	0.00841023	SLC16A7
TC1900000288.rn.1	8.38082	-0.612574	0.00655699	TBC1D9
TC1400002135.rn.1	8.08276	-0.612603	0.00346569	OSBP2
TC0400001708.rn.1	8.03474	-0.612746	0.0130759	TUBA8
TC0400002436.rn.1	8.16087	-0.612882	0.00338358	ASNS
TC1100001294.rn.1	10.0144	-0.613619	0.0115084	SYNJ1
TC0500000733.rn.1	8.93681	-0.614134	0.00205444	UGCG
TC0900000939.rn.1	7.48291	-0.614181	0.00261965	SLC4A3
TC0300001120.rn.1	6.65246	-0.614665	0.00533213	KBTBD4
TC0X00000233.rn.1	5.60199	-0.614704	0.00571281	IQSEC2
TC0500003263.rn.1	8.45328	-0.616738	0.00326489	PRKAA2
TC0X00001585.rn.1	7.63931	-0.617087	0.00261171	SHROOM2
TC0X00002222.rn.1	7.47408	-0.618271	0.001963	RAB9B
TC0800002177.rn.1	10.8112	-0.618566	0.00318436	APLP2
TC2000000382.rn.1	8.98981	-0.619529	0.0281624	PDXK
TC0300005033.rn.1	7.72411	-0.620216	0.00480186	NKAIN4
TC0100006502.rn.1	7.96228	-0.620371	0.0181805	GPRC5B
TC0500003291.rn.1	6.59456	-0.621096	0.0063765	ACOT11
TC0100003865.rn.1	7.71294	-0.621228	0.00360113	ADRB1
TC1500000824.rn.1	8.42652	-0.621446	0.0159796	SUCLA2
TC1500002116.rn.1	7.47091	-0.621674	0.00478641	DNAJC15
TC0100000991.rn.1	8.31161	-0.622301	0.00872166	EML2
TC0700004049.rn.1	9.1526	-0.623033	0.0117227	PIP5K1C
TC1500002464.rn.1	10.0549	-0.623501	0.0159391	PPP3CB
TC0500003916.rn.1	8.6556	-0.623633	0.0258567	NBL1
TC0200000484.rn.1	9.50618	-0.624322	0.00886194	OXCT1
TC0200000796.rn.1	7.73924	-0.624382	0.00956257	TPD52
TC0700003141.rn.1	10.4578	-0.624583	0.00595152	ENPP2
TC0600001762.rn.1	5.74754	-0.624743	0.0100094	CDKL4
TC0800001320.rn.1	7.3885	-0.624833	0.00643713	PAQR9
TC1000003698.rn.1	7.17285	-0.625376	0.0136501	PLXDC1
TC1400001532.rn.1	7.63129	-0.62544	0.00307019	DCK
TC0300001989.rn.1	8.16621	-0.625929	0.00309253	ENTPD6
TC1000001702.rn.1	8.71125	-0.625986	0.00287496	ADAM11
TC0200003474.rn.1	5.77109	-0.626163	0.00369235	CCDC39
TC0300001690.rn.1	8.55046	-0.626973	0.00430208	TTL
TC0700001041.rn.1	9.12244	-0.627155	0.0172274	OXR1
TC0100007069.rn.1	8.92785	-0.627395	0.0055361	ADRBK1
TC0800002516.rn.1	8.13496	-0.627439	0.00356722	DLAT
TC0300000617.rn.1	7.999	-0.627974	0.00237257	GPD2
TC1400000113.rn.1	11.9139	-0.628189	0.0101185	SPARCL1
TC0400002547.rn.1	8.43419	-0.628263	0.00692161	NDUFA5
TC1800001757.rn.1	7.78083	-0.628582	0.0150789	SLC14A1
TC1000000797.rn.1	8.41541	-0.629542	0.00520696	TTC19
TC0200000721.rn.1	6.29331	-0.629555	0.00397968	CMBL
TC0100007443.rn.1	7.3299	-0.629949	0.00833257	PIP5K1B
TC2000001369.rn.1	7.84873	-0.63055	0.00288722	RAB36
TC0X00001633.rn.1	6.39427	-0.630613	0.0118496	PIGA
TC1600000385.rn.1	8.36774	-0.632414	0.00640925	KLHL2
TC0600002756.rn.1	8.80956	-0.632848	0.00218066	ACTN1
TC0900000490.rn.1	8.87881	-0.633911	0.00604408	INPP4A
TC0700000647.rn.1	8.11322	-0.634059	0.00627632	LIN7A
TC0100003622.rn.1	10.5164	-0.634211	0.0140423	PGAM1
TC0500000298.rn.1	5.9171	-0.634854	0.0130228	TTPA
TC0800000405.rn.1	7.3759	-0.637551	0.00141916	TMEM218
TC0800001558.rn.1	7.83602	-0.637881	0.00270096	NCKIPSD
TC1600001660.rn.1	9.01359	-0.638026	0.00288722	SORBS2
TC0800000739.rn.1	9.90103	-0.638731	0.0146122	IDH3A
TC0500002295.rn.1	6.51179	-0.638923	0.00578662	ASPH
TC1200001454.rn.1	7.67374	-0.638993	0.00339654	MMP17
TC0700001488.rn.1	7.66083	-0.640205	0.00271704	SGSM3
TC0500001063.rn.1	7.44466	-0.640831	0.00770722	RAVER2
TC0500003438.rn.1	8.59187	-0.641484	0.00340067	RNF220
TC0600001797.rn.1	7.58473	-0.641593	0.00435988	KCNG3
TC0300004739.rn.1	7.92345	-0.641618	0.0101332	SDC4
TC1500000617.rn.1	8.21881	-0.641969	0.0142982	SACS
TC1000002548.rn.1	8.12072	-0.64211	0.00598866	WWC1
TC0300002301.rn.1	7.30147	-0.642975	0.00265216	ZSWIM1
TC2000000243.rn.1	6.55253	-0.643109	0.0327812	PNPLA1
TC1800000549.rn.1	7.7254	-0.644044	0.0101091	GRAMD3
TC1300001998.rn.1	7.72711	-0.645854	0.00652107	OPN3
TC0300000805.rn.1	7.24908	-0.646181	0.00229445	DLX1
TC1800001379.rn.1	6.43071	-0.646302	0.0044978	TRIM36
TC1200001468.rn.1	6.46767	-0.64648	0.00183849	FZD10
TC1500000129.rn.1	9.54668	-0.646699	0.0435405	CADPS
TC0900000456.rn.1	8.64395	-0.64684	0.00277867	ARHGEF4
TC0900000874.rn.1	8.17275	-0.647318	0.0117788	IGFBP2
TC1100001513.rn.1	7.67153	-0.647563	0.00481456	IFT57
TC0200000938.rn.1	5.41527	-0.647967	0.00800269	LRRC34
TC0100002607.rn.1	7.8137	-0.647981	0.0159883	DOC2A
TC1000002490.rn.1	10.1948	-0.649191	0.0338705	ERGIC1
TC1500000245.rn.1	6.93853	-0.649756	0.00256061	FBXO34
TC2000000827.rn.1	6.5131	-0.650949	0.0359797	PPIL6
TC0200003774.rn.1	5.91724	-0.651034	0.00549891	GPR149
TC0900001484.rn.1	8.94206	-0.65162	0.0104611	FSD1
TC1400002251.rn.1	7.97754	-0.651956	0.0067652	COBL
TC1500000647.rn.1	8.32085	-0.652927	0.0129659	STMN4
TC0900000085.rn.1	11.0782	-0.653989	0.023581	SLC25A23
TC1700000614.rn.1	8.65562	-0.655451	0.00408838	ALDH5A1
TC0100008165.rn.1	8.52128	-0.655812	0.0035291	MORN4
TC1800001507.rn.1	7.50331	-0.656725	0.00830466	SLC6A7
TC1500000649.rn.1	6.93857	-0.657062	0.0123949	ADRA1A
TC0700004070.rn.1	9.75778	-0.657837	0.00201037	ARF3
TC0100006958.rn.1	7.98949	-0.658796	0.00285503	TOLLIP
TC0X00001149.rn.1	7.40758	-0.659351	0.00390765	RAB33A
TC1500000730.rn.1	6.87618	-0.659458	0.00178841	FBXO16
TC0900001141.rn.1	7.06494	-0.659984	0.00226042	ASB1
TC0600002608.rn.1	6.96467	-0.661855	0.0305225	CDKL1
TC1500000115.rn.1	6.90994	-0.662456	0.00591809	LRRC3B
TC0900002578.rn.1	10.4493	-0.663315	0.00546645	PJA2
TC0200003922.rn.1	10.0111	-0.664558	0.00452702	GLRB
TC0600001249.rn.1	9.4457	-0.664657	0.00358608	NRXN3
TC0700002606.rn.1	5.96605	-0.664925	0.0123176	NTS
TC0200002302.rn.1	9.3846	-0.665	0.0012813	TSPAN5
TC2000001829.rn.1	6.2983	-0.665805	0.0228961	CTNNA3
TC0600001647.rn.1	8.33083	-0.666209	0.0034514	CRIP2
TC2000000360.rn.1	7.34421	-0.666626	0.0118765	PDE9A
TC1200001700.rn.1	9.92881	-0.666936	0.0116564	WSB2
TC0800002394.rn.1	8.47632	-0.667111	0.0436381	RNF26
TC0300005085.rn.1	8.2608	-0.667117	0.00131649	DBNDD2
TC0300003399.rn.1	6.1909	-0.668023	0.038935	NEUROD1
TC0800003632.rn.1	6.21594	-0.668849	0.0067781	LZTFL1
TC1900001096.rn.1	7.90545	-0.669832	0.00232305	NKD1
TC1800001224.rn.1	5.35949	-0.67171	0.0211503	NME5
TC0200000388.rn.1	6.43004	-0.67244	0.00270926	ANKRD55
TC0100007067.rn.1	7.94821	-0.673006	0.00405404	ANKRD13D
TC1000000907.rn.1	10.5709	-0.673177	0.014845	VAMP2
TC0500000267.rn.1	8.09135	-0.673681	0.00275228	UBE2W
TC0600002068.rn.1	7.03349	-0.674279	0.00299659	KLHL29
TC1000003389.rn.1	7.97447	-0.674386	0.0186662	MYO1D
TC1000004336.rn.1	8.40912	-0.674713	0.00357399	ROGDI
TC0X00001471.rn.1	8.14598	-0.675142	0.00537804	DYNLT3
TC1200000598.rn.1	8.95993	-0.675516	0.00570454	PITPNM2
TC0200003929.rn.1	9.69733	-0.675575	0.00756162	GUCY1B3
TC0800000002.rn.1	8.41414	-0.675744	0.00638185	GUCY1A2
TC1000000156.rn.1	8.72718	-0.675827	0.0040978	ADCY9
TC1400001783.rn.1	7.54955	-0.676878	0.00533213	WDR19
TC1300001398.rn.1	7.96918	-0.677008	0.00382489	TMCC2
TC0400000160.rn.1	4.96963	-0.67739	0.00401877	FBXL13
TC0X00001543.rn.1	9.16982	-0.67745	0.00341642	RRAGB
TC0100002913.rn.1	8.50141	-0.677738	0.0203951	SHANK2
TC0300002608.rn.1	8.34559	-0.678005	0.00205444	TCEA2
TC1600001133.rn.1	8.31845	-0.678062	0.0068222	ANXA11
TC0300003278.rn.1	9.39691	-0.678116	0.00618794	SLC25A12
TC1900000075.rn.1	9.45364	-0.678333	0.00374882	GOT2
TC1300001021.rn.1	6.99073	-0.678978	0.0320068	PROX1
TC0500001935.rn.1	10.8254	-0.679162	0.00334305	CLSTN1
TC0300000057.rn.1	7.93846	-0.680008	0.00490709	ENTPD2
TC0900001649.rn.1	10.002	-0.680063	0.00801663	ENPP5
TC0200004957.rn.1	6.65937	-0.680369	0.00520696	CTH
TC0400002513.rn.1	7.01262	-0.680553	0.0105176	WNT2
TC1600000975.rn.1	7.75103	-0.680793	0.00346144	DCUN1D2
TC1600001611.rn.1	4.4762	-0.682276	0.00481456	CCDC110
TC0200004678.rn.1	9.58259	-0.682538	0.0205388	ELOVL6
TC0600001016.rn.1	7.52612	-0.682587	0.00544739	PLEKHG3
TC1100000361.rn.1	7.34748	-0.682822	0.00610472	PCP4
TC0100000437.rn.1	5.32612	-0.682921	0.00840335	OPRM1
TC1900001594.rn.1	8.44644	-0.684503	0.020098	FBXO31
TC0800001510.rn.1	8.52525	-0.684592	0.0234999	HYAL1
TC1000001715.rn.1	8.792	-0.685161	0.0259261	FMNL1
TC1000000184.rn.1	7.84163	-0.685581	0.00477878	HCFC1R1
TC1000000619.rn.1	8.35414	-0.68665	0.00219553	SLC36A1
TC0700003751.rn.1	7.42959	-0.687155	0.00137168	PRICKLE1
TC1000002110.rn.1	7.75084	-0.687996	0.000967586	NARF
TC1000004107.rn.1	7.56844	-0.688038	0.00638185	FADS6
TC1100000934.rn.1	7.09653	-0.688324	0.0219911	CAMK2N2
TC0600000851.rn.1	8.21044	-0.688926	0.0230216	LRFN5
TC0100006293.rn.1	8.80711	-0.689388	0.00382381	APBB1
TC1400002041.rn.1	7.74191	-0.689994	0.0162876	JAKMIP1
TC1200000841.rn.1	7.89815	-0.690163	0.00984655	SGSM1
TC0300004550.rn.1	8.73395	-0.691637	0.00803975	GGT7
TC1600001294.rn.1	7.92875	-0.69165	0.00787898	NRG3
TC0300001805.rn.1	8.05231	-0.692256	0.0249284	PLCB4
TC1600000632.rn.1	8.09998	-0.692502	0.00473206	MTMR7
TC0300001275.rn.1	11.1368	-0.69253	0.0227202	SLC1A2
TC0300004595.rn.1	9.91591	-0.694294	0.0148231	NDRG3
TC0100005050.rn.1	8.26408	-0.69462	0.00258661	MAP3K10
TC2000000733.rn.1	4.9052	-0.695185	0.00335244	PLN
TC1000003861.rn.1	8.27901	-0.695933	0.00535344	ATXN7L3
TC1000003997.rn.1	7.11019	-0.696092	0.00914378	CACNG5
TC0400002697.rn.1	8.25615	-0.696681	0.0105376	DGKI
TC1000000256.rn.1	7.71781	-0.69691	0.0021575	RPUSD1
TC0400001998.rn.1	8.77672	-0.697171	0.0202596	SLCO1C1
TC1700002049.rn.1	10.4051	-0.697372	0.00334187	PFKP
TC0100001448.rn.1	7.74359	-0.697538	0.0034906	SYT3
TC0700003270.rn.1	5.46918	-0.69768	0.0064276	LRRC6
TC0100006143.rn.1	9.65395	-0.698297	0.0455023	PLEKHB1
TC0900001717.rn.1	8.96721	-0.698901	0.0499245	KCNQ5
TC0700002196.rn.1	9.0185	-0.699797	0.0090109	PALM
TC0200001168.rn.1	10.0553	-0.699846	0.0125632	DCLK1
TC1900001471.rn.1	8.48476	-0.700024	0.0269096	FA2H
TC0100004882.rn.1	11.6018	-0.70114	0.00732341	CALM3
TC0500001247.rn.1	8.19885	-0.702791	0.004191	ATPAF1
TC0X00000948.rn.1	4.76247	-0.702805	0.0011822	CLDN2
TC0100000086.rn.1	6.70694	-0.703676	0.0097237	FUCA2
TC0600003037.rn.1	5.01573	-0.703699	0.0271272	TC2N
TC0900001674.rn.1	8.70024	-0.703854	0.0206161	MUT
TC1000001390.rn.1	8.8076	-0.70452	0.00196877	MMD
TC0400000413.rn.1	4.5615	-0.705039	0.00365894	CFTR
TC0200002628.rn.1	8.81218	-0.70555	0.00600601	SCAMP1
TC0300000263.rn.1	8.43764	-0.706943	0.00305538	ST6GALNAC6
TC1900000230.rn.1	6.6108	-0.70707	0.0101332	CBLN1
TC0200001870.rn.1	9.62047	-0.708171	0.0402183	TSPAN2
TC0300001685.rn.1	6.47717	-0.70863	0.00787898	ZC3H6
TC1800000052.rn.1	9.9076	-0.708872	0.0112445	IMPACT
TC1000003174.rn.1	6.58171	-0.709194	0.00272353	SLC13A5
TC0800003370.rn.1	8.82035	-0.710832	0.0241323	BSN
TC0800001000.rn.1	8.95347	-0.711774	0.00812811	RORA
TC0X00001958.rn.1	7.24007	-0.712373	0.0338447	RGAG4
TC0X00000322.rn.1	5.45007	-0.713116	0.0195801	GRPR
TC1700002022.rn.1	8.38553	-0.71448	0.00500579	CHRM3
TC0100004989.rn.1	10.1134	-0.714644	0.00495777	GSK3A
TC1400001690.rn.1	8.34658	-0.715121	0.00560735	DCUN1D4
TC0700000471.rn.1	8.86884	-0.715513	0.0035931	UHRF1BP1L
TC0200003885.rn.1	4.85821	-0.715546	0.00626606	ZBBX
TC0500001352.rn.1	6.05382	-0.716363	0.00530346	ZMYND12
TC0200001983.rn.1	8.57091	-0.717301	0.00375867	AMIGO1
TC0500002106.rn.1	5.61198	-0.71861	0.00850168	CRISPLD1
TC0800002747.rn.1	9.25516	-0.718623	0.00353284	MAP2K1
TC0400003934.rn.1	6.94216	-0.719424	0.00485863	MANSC1
TC0600001199.rn.1	8.51275	-0.719686	0.013211	TTLL5
TC0400000310.rn.1	8.26728	-0.720008	0.00567305	CASD1
TC0400002530.rn.1	5.93133	-0.720959	0.00438014	AASS
TC1000003702.rn.1	8.82528	-0.7217	0.00374183	CACNB1
TC0200002452.rn.1	10.1346	-0.721745	0.0156713	NEGR1
TC0300002994.rn.1	8.59709	-0.721885	0.016869	STRBP
TC0200000921.rn.1	8.60628	-0.722721	0.0139991	EIF5A2
TC1100001784.rn.1	7.68687	-0.723269	0.00225953	BDH1
TC0200000125.rn.1	8.70378	-0.724112	0.003494	AK1
TC0200002949.rn.1	5.85497	-0.724133	0.00496866	ISL1
TC1200001299.rn.1	8.28175	-0.724397	0.00322483	ACTL6B
TC0300003648.rn.1	8.52965	-0.724911	0.00357399	MADD
TC0300005010.rn.1	8.30595	-0.724931	0.00408082	CABLES2
TC1500000103.rn.1	7.18741	-0.725584	0.00277867	RARB
TC1600001443.rn.1	10.3394	-0.72562	0.0110584	ATP6V1B2
TC1000004139.rn.1	9.90551	-0.725774	0.0289127	WBP2
TC0500002691.rn.1	10.1057	-0.725962	0.0248195	GABBR2
TC0700003802.rn.1	8.92722	-0.726155	0.00374472	SLC38A1
TC0300000675.rn.1	9.60217	-0.726401	0.0340471	SLC4A10
TC0200004853.rn.1	5.39649	-0.727017	0.00422014	CLCA1
TC0800001215.rn.1	7.69158	-0.72777	0.00841023	SH3BGRL2
TC0600001471.rn.1	8.44273	-0.728006	0.0035291	EML1
TC0400003663.rn.1	9.68629	-0.728712	0.00575979	ATP6V1E1
TC0200000228.rn.1	9.25541	-0.731237	0.00238291	ENC1
TC0200004471.rn.1	8.93319	-0.73164	0.00376612	CELSR2
TC0200001999.rn.1	8.68988	-0.732253	0.00921901	WDR47
TC0100000380.rn.1	9.09733	-0.733229	0.0311392	ADCY2
TC0700003139.rn.1	7.42266	-0.733255	0.00665838	TNFRSF11B
TC0300000557.rn.1	7.39851	-0.733628	0.00645616	LYPD6
TC1500001134.rn.1	7.03125	-0.734404	0.00238291	CLDN10
TC0X00001548.rn.1	9.62899	-0.734599	0.00322483	RRAGB
TC1900001347.rn.1	7.19914	-0.734855	0.0195774	TPPP3
TC1700000081.rn.1	9.06862	-0.73488	0.00594534	AGTPBP1
TC1200001690.rn.1	6.71636	-0.734967	0.0269111	HRK
TC2000000529.rn.1	9.74761	-0.735305	0.0175589	ANK3
TC1100000573.rn.1	8.85116	-0.735841	0.0087688	TAGLN3
TC0700003264.rn.1	8.94668	-0.735882	0.0193282	KCNQ3
TC1000003999.rn.1	9.40291	-0.736218	0.0159883	PRKCA
TC0600002056.rn.1	8.70662	-0.736372	0.00149803	EFR3B
TC0300003907.rn.1	6.05087	-0.736421	0.00256402	GREM1
TC1300000281.rn.1	9.27961	-0.736791	0.0170052	ATP2B4
TC0300001767.rn.1	9.80289	-0.73854	0.00379397	CDS2
TC1400002342.rn.1	10.2759	-0.739406	0.017707	MDH1
TC1700001357.rn.1	6.76172	-0.74039	0.00221981	HRH2
TC0200004875.rn.1	9.73963	-0.741444	0.00244387	PRKACB
TC0700000726.rn.1	7.10575	-0.741805	0.0037065	PTPRR
TC1300001972.rn.1	9.93826	-0.742034	0.00546043	CADM3
TC1400000192.rn.1	7.84123	-0.742693	0.0336019	RASGEF1B
TC1000001884.rn.1	7.1866	-0.743063	0.0215044	SSTR2
TC0400000525.rn.1	7.48302	-0.743237	0.00175478	TSPAN33
TC0400000241.rn.1	7.76879	-0.74334	0.00219123	RUNDC3B
TC0700002667.rn.1	8.61448	-0.744022	0.0197908	NAV3
TC0600000038.rn.1	7.3782	-0.744297	0.00449604	GALM
TC0800002634.rn.1	6.91027	-0.744636	0.00673382	CPLX3
TC1900001709.rn.1	8.60037	-0.744761	0.0013696	PCNXL2
TC0600003497.rn.1	8.83219	-0.745382	0.0111028	MAPRE3
TC0800000808.rn.1	9.27047	-0.7459	0.0064276	UBL7
TC1600001489.rn.1	8.88534	-0.746713	0.0105462	TMEM192
TC0300002942.rn.1	7.81767	-0.747692	0.00153984	TTLL11
TC2000001337.rn.1	7.53038	-0.747694	0.0307021	S100B
TC0200001147.rn.1	6.1817	-0.747896	0.006227	STOML3
TC0100003951.rn.1	8.99711	-0.748214	0.0167253	PCMT1
TC0100006717.rn.1	10.0558	-0.748949	0.0113526	STX1B
TC1900000822.rn.1	8.89782	-0.749474	0.00210579	RAB4A
TC1400000656.rn.1	7.99184	-0.749649	0.00873904	PPARGC1A
TC0300002813.rn.1	8.20824	-0.75106	0.00156006	ZER1
TC1900001653.rn.1	7.24819	-0.752049	0.00530769	SPATA2L
TC0200004460.rn.1	6.17627	-0.752569	0.00189879	GPR61
TC0300004431.rn.1	8.85104	-0.752744	0.0216386	ACSS1
TC0400003694.rn.1	8.91331	-0.753869	0.00391752	SLC2A3
TC1800000443.rn.1	8.8968	-0.754448	0.00123372	KCNN2
TC0X00000046.rn.1	4.31107	-0.754655	0.0010708	EFHC2
TC0700002116.rn.1	8.15045	-0.754831	0.00373513	MATK
TC1500000008.rn.1	9.34029	-0.756137	0.027744	KCNMA1
TC0800000216.rn.1	8.10467	-0.756507	0.0061974	ICAM5
TC0800002978.rn.1	8.47599	-0.75696	0.0126596	FBXO9
TC1600001528.rn.1	8.65003	-0.757013	0.00690001	MFAP3L
TC0100003188.rn.1	10.1427	-0.757785	0.00578653	FADS1
TC2000001186.rn.1	7.68063	-0.758334	0.00226371	GRM4
TC0100000093.rn.1	9.76269	-0.759438	0.0154951	HIVEP2
TC0600000336.rn.1	7.91013	-0.759701	0.00865955	DNAJC27
TC1900001022.rn.1	8.34794	-0.760074	0.00699178	OGFOD1
TC0X00002465.rn.1	6.9898	-0.760445	0.00471957	IGSF1
TC0300004725.rn.1	7.88861	-0.761594	0.00159597	TOMM34
TC1400000287.rn.1	7.10191	-0.761642	0.00291635	ADAMTS3
TC0300002119.rn.1	8.11767	-0.761938	0.00719781	ACSS2
TC0300003287.rn.1	6.84974	-0.762253	0.00161024	DLX2
TC1000004343.rn.1	9.59978	-0.762636	0.00346682	MAPK9
TC0X00000551.rn.1	7.28823	-0.763788	0.00195188	ZC3H12B
TC0500001304.rn.1	9.42694	-0.763864	0.0053961	SLC6A9
TC0800001594.rn.1	6.18964	-0.765212	0.00326489	KIF9
TC1400001052.rn.1	8.77987	-0.765603	0.014845	PPP3R1
TC0100005447.rn.1	9.04168	-0.765731	0.00223007	PTPN5
TC0100002542.rn.1	6.71083	-0.765803	0.00403498	SLC5A11
TC1600000810.rn.1	8.69463	-0.766253	0.00496866	BAG4
TC0300000971.rn.1	8.26032	-0.766931	0.00512076	YPEL4
TC0700001525.rn.1	9.9694	-0.767075	0.00995752	2017-09-03
TC0700001669.rn.1	7.83839	-0.767178	0.0138475	LRRK2
TC1200000603.rn.1	7.97939	-0.767212	0.00232305	ABCB9
TC0200000493.rn.1	8.01633	-0.767906	0.00803975	TTC33
TC0100007636.rn.1	8.16401	-0.768247	0.00630655	CPEB3
TC0500002213.rn.1	5.95802	-0.768627	0.0094734	OPRK1
TC0300001118.rn.1	7.65008	-0.769595	0.0027735	C1QTNF4
TC0X00000800.rn.1	6.19237	-0.77068	0.00564669	KLHL4
TC0900002035.rn.1	9.53956	-0.770796	0.0021584	TRAK2
TC0500001090.rn.1	8.6869	-0.770938	0.00323274	SGIP1
TC0800002093.rn.1	9.3844	-0.771263	0.00244387	ELAVL3
TC1000004041.rn.1	6.88806	-0.771926	0.0160884	ABCA5
TCUn_KL568414v100000001.rn.1	8.51441	-0.772095	0.0034514	RASL10B
TC0300004218.rn.1	6.08206	-0.772603	0.00136388	PROKR2
TC0500002433.rn.1	8.9859	-0.772984	0.00205511	FUT9
TC1000003122.rn.1	9.03021	-0.773603	0.0214305	RNASEK
TC0100007651.rn.1	7.47594	-0.773692	0.000542286	RBP4
TC0200002803.rn.1	9.5904	-0.774325	0.00346144	RGS7BP
TC1500002155.rn.1	7.62842	-0.776121	0.0050249	PCDH8
TC2000000750.rn.1	7.92347	-0.776395	0.00342866	GJA1
TC1600001356.rn.1	8.05486	-0.77759	0.00307019	ABHD8
TC1000003671.rn.1	8.29796	-0.778059	0.00383559	PNPO
TC1000003808.rn.1	7.05998	-0.779827	0.00141839	KCNH4
TC1000004414.rn.1	9.92137	-0.780639	0.00455773	CAMTA2
TC0200003417.rn.1	9.71941	-0.780874	0.0205391	CLDN11
TC0100002995.rn.1	8.52786	-0.781426	0.00422014	PITPNM1
TC0900000142.rn.1	7.12866	-0.781817	0.00261965	DAAM2
TC0100007265.rn.1	8.87477	-0.781879	0.00164256	TMEM132A
TC2000001147.rn.1	7.32017	-0.781922	0.00313148	SLC26A8
TC0100005388.rn.1	8.00723	-0.782154	0.00101326	LIN7B
TC0700001858.rn.1	9.07152	-0.782463	0.0357739	SCN8A
TC1000000635.rn.1	9.24318	-0.784029	0.0364685	GRIA1
TC0100006041.rn.1	8.04915	-0.784378	0.0136183	SYTL2
TC0400000158.rn.1	8.09743	-0.784395	0.00330985	NAPEPLD
TC1100001462.rn.1	8.84966	-0.785512	0.00240674	TOMM70A
TC0X00001045.rn.1	7.9107	-0.786736	0.024091	ZCCHC12
TC0800002580.rn.1	7.34981	-0.788351	0.00590007	CIB2
TC1400002078.rn.1	7.26626	-0.788759	0.00328944	ADRA2C
TC0500003318.rn.1	7.67401	-0.789196	0.00131649	SCP2
TC0600003021.rn.1	9.14794	-0.789298	0.00232305	TTC7B
TC1100001366.rn.1	8.05622	-0.7909	0.0458394	KCNJ6
TC0800002991.rn.1	8.49497	-0.791137	0.00133616	SLC17A5
TC1000001873.rn.1	8.74237	-0.791189	0.0121585	SOX9
TC1800001059.rn.1	7.69328	-0.791767	0.00141916	KCTD1
TC0X00000361.rn.1	9.54657	-0.792113	0.0165669	CDKL5
TC0500004088.rn.1	7.82517	-0.792243	0.00662846	SLC25A33
TC1700001058.rn.1	7.84454	-0.792283	0.00574098	CACNB2
TC0400001732.rn.1	9.23023	-0.793518	0.00155078	NECAP1
TC1000001256.rn.1	8.18611	-0.793854	0.00190116	RASL10B
TC0X00001150.rn.1	7.33719	-0.794204	0.0109128	SLC25A14
TC0400002994.rn.1	8.3179	-0.795563	0.0205318	SNCA
TC0800003159.rn.1	7.49433	-0.795693	0.00408028	TRPC1
TC0600001124.rn.1	9.43994	-0.795811	0.0053603	SIPA1L1
TC1000004170.rn.1	8.11345	-0.796176	0.00289427	CYGB
TC1300001986.rn.1	7.29792	-0.796322	0.00655699	GREM2
TC0500000582.rn.1	7.81508	-0.79737	0.00780827	TMOD1
TC0100002000.rn.1	7.96115	-0.797566	0.0153472	SYTL2
TC0500003401.rn.1	7.8016	-0.798589	0.00137168	FAAH
TC0100003196.rn.1	8.46684	-0.799108	0.00825531	SYT7
TC0600000130.rn.1	9.0234	-0.799314	0.0138466	PRKCE
TC1400001688.rn.1	5.82195	-0.799377	0.00375964	SPATA18
TC0900002265.rn.1	7.76652	-0.800145	0.00157335	TUBA4A
TC1000003476.rn.1	8.35771	-0.800198	0.00147264	YPEL2
TC1000002951.rn.1	8.63274	-0.800448	0.0063765	RNF112
TC0600000744.rn.1	7.12804	-0.802052	0.0255621	COCH
TC0X00001999.rn.1	8.12048	-0.802137	0.00764988	NAP1L2
TC0400003160.rn.1	7.38317	-0.802378	0.00201037	SEMA4F
TC0800003062.rn.1	9.86736	-0.804039	0.00346144	SNAP91
TC1100000586.rn.1	9.80029	-0.804847	0.00703892	TAGLN3
TC0200001768.rn.1	7.57951	-0.804858	0.00508964	ANKRD34A
TC1000000945.rn.1	8.90138	-0.805343	0.00284905	DLG4
TC0100000484.rn.1	7.62988	-0.805382	0.00908918	SYNJ2
TC0200000136.rn.1	7.98081	-0.805823	0.00537685	SSBP2
TC1800001319.rn.1	7.97245	-0.80692	0.0121449	ARHGAP26
TC1600001529.rn.1	6.29251	-0.806927	0.0272865	AADAT
TC1400000261.rn.1	7.14934	-0.807437	0.00439164	CDKL2
TC0700003772.rn.1	10.4958	-0.807472	0.00387187	NELL2
TC1000004238.rn.1	9.10302	-0.808559	0.0316339	NPTX1
TC1100002039.rn.1	6.78746	-0.809345	0.00895246	EFCAB1
TC0500004118.rn.1	9.01456	-0.809848	0.00412935	CAMTA1
TC0200002726.rn.1	7.21413	-0.810626	0.0115214	CARTPT
TC0700000951.rn.1	6.89674	-0.810961	0.000839525	KCNS2
TC0400003176.rn.1	7.7521	-0.812134	0.00077456	WDR54
TC0200004812.rn.1	6.74023	-0.812626	0.0053961	BMPR1B
TC0300000553.rn.1	10.3848	-0.813314	0.0121415	KIF5C
TC0500000014.rn.1	6.56447	-0.813415	0.00480732	JPH1
TC1200001801.rn.1	7.45442	-0.813998	0.0013645	WSCD2
TC1000002249.rn.1	9.5449	-0.814463	0.00149803	ABAT
TC1300001802.rn.1	10.3068	-0.814979	0.00914378	ATP1B1
TC0400001646.rn.1	7.63822	-0.815843	0.0243182	CXCL12
TC0400003705.rn.1	9.09824	-0.818249	0.00373513	SLC2A3
TC0200000554.rn.1	5.06346	-0.819834	0.00121743	PRLR
TC0200003290.rn.1	11.2267	-0.819966	0.0193394	STMN2
TC1000002115.rn.1	7.80174	-0.821029	0.0119778	FN3K
TC0100000921.rn.1	8.91698	-0.821207	0.00363054	NAPA
TC1100000996.rn.1	8.13451	-0.821578	0.00374183	PRODH
TC0300004179.rn.1	7.1857	-0.821586	0.0021584	SLC4A11
TC0200002645.rn.1	6.84841	-0.823011	0.00288722	CRHBP
TC0100005753.rn.1	5.80472	-0.823274	0.0097237	MCTP2
TC0700000888.rn.1	7.77214	-0.824627	0.00133599	B4GALNT1
TC1700002028.rn.1	8.32213	-0.825964	0.0316339	RYR2
TC0100007074.rn.1	8.00921	-0.826435	0.00152597	SYT12
TC0300003930.rn.1	7.93363	-0.826911	0.00115179	MEIS2
TC0200004903.rn.1	7.97807	-0.827316	0.00320218	DNAJB4
TC0300004921.rn.1	6.36861	-0.827506	0.0191977	CBLN4
TC1300001074.rn.1	8.44712	-0.828331	0.0167591	KCNH1
TC0200003085.rn.1	5.98792	-0.829951	0.00135959	NPR3
TC0900001643.rn.1	6.9346	-0.830057	0.00288722	CLIC5
TC1000003305.rn.1	9.96758	-0.830699	0.0153226	ABR
TC0X00002697.rn.1	7.92665	-0.83093	0.00645541	HPRT1
TC0300002845.rn.1	9.04035	-0.83135	0.0396736	FNBP1
TC1800001533.rn.1	7.53806	-0.831913	0.00110511	ABLIM3
TC0600000314.rn.1	7.28241	-0.832774	0.00363176	OTOF
TC1000004104.rn.1	7.72782	-0.832957	0.00418213	GRIN2C
TC1100000724.rn.1	8.80957	-0.833472	0.00965012	KALRN
TC2000001346.rn.1	7.06161	-0.833753	0.000778047	CHCHD10
TC0900001417.rn.1	5.97067	-0.834156	0.010435	SLC5A7
TC0700001648.rn.1	9.19862	-0.834884	0.00285503	MAPK8IP2
TC1000003847.rn.1	7.91768	-0.835677	0.0011183	MPP3
TC0100001269.rn.1	8.37046	-0.835863	0.00980472	LGI4
TC0700004050.rn.1	8.91443	-0.836056	0.00703176	HCN2
TC0500001187.rn.1	9.27942	-0.836266	0.0155486	EPS15
TC0600000546.rn.1	8.64971	-0.837641	0.0216804	MYT1L
TC0200000364.rn.1	9.70079	-0.838628	0.000375993	PLK2
TC0X00001316.rn.1	7.95773	-0.838738	0.0268905	PNCK
TC2000000152.rn.1	7.70312	-0.838936	0.00432311	PRRT1
TC0500000239.rn.1	7.85363	-0.839506	0.00224422	RUNX1T1
TC0600001230.rn.1	8.35899	-0.839652	0.00620433	TMEM63C
TC1000003557.rn.1	6.92759	-0.840074	0.00984018	TOM1L1
TC0500002586.rn.1	6.86449	-0.840222	0.00154898	CCL27
TC0800003221.rn.1	9.74809	-0.84158	0.00240674	MRAS
TC0700003048.rn.1	8.48508	-0.841619	0.00191112	LRP12
TC0100007179.rn.1	9.12712	-0.841932	0.00106991	GPR137
TC0400002872.rn.1	6.72723	-0.842106	0.000748943	OSBPL3
TC0500004198.rn.1	8.94163	-0.842543	0.00280626	PRKCZ
TC1800000934.rn.1	8.33728	-0.843313	0.0154723	MBP
TC0400002271.rn.1	8.85185	-0.843361	0.00806877	CACNA2D1
TC0800000844.rn.1	8.6245	-0.843777	0.00146992	PARP6
TC0800000500.rn.1	9.34096	-0.844035	0.0277404	SCN3B
TC0900000389.rn.1	9.6102	-0.845071	0.0033875	LMBRD1
TC0700001766.rn.1	9.40391	-0.845132	0.00474642	PFKM
TC0X00002137.rn.1	8.03806	-0.845783	0.00376612	NAP1L3
TC0800000551.rn.1	8.23876	-0.846831	0.00245646	USP2
TC0100006551.rn.1	8.73604	-0.847146	0.00753375	USP31
TC1300001062.rn.1	8.91828	-0.847387	0.00339654	LPGAT1
TC0500003460.rn.1	6.75537	-0.848975	0.00287341	TMEM125
TC0800001425.rn.1	11.3678	-0.849401	0.00303335	RAB6B
TC0100005182.rn.1	8.94374	-0.849542	0.0135853	FXYD1
TC1600000263.rn.1	8.48446	-0.849929	0.000818788	SLC27A1
TC1400000787.rn.1	9.04282	-0.854271	0.00971461	WFS1
TC0400003481.rn.1	7.0886	-0.85492	0.000542286	CNTN3
TC0X00001495.rn.1	7.74112	-0.856176	0.00128169	PIM2
TC1500001323.rn.1	7.77317	-0.856542	0.00280626	THRB
TC0500000024.rn.1	9.43636	-0.856555	0.0050249	STAU2
TC1500000581.rn.1	7.92968	-0.857826	0.00603096	FGF9
TC0100000866.rn.1	8.81703	-0.859142	0.00397067	SYT5
TC0300003997.rn.1	6.35532	-0.859582	0.00148007	PLA2G4E
TC0300002669.rn.1	9.52649	-0.860144	0.00404604	GRIN1
TC1600001818.rn.1	7.77569	-0.860498	0.00150281	DUSP26
TC0100001993.rn.1	7.64423	-0.860938	0.00101479	ME3
TC0500003971.rn.1	8.23545	-0.861374	0.00123372	DNAJC16
TC2000001469.rn.1	5.31115	-0.861646	0.022004	CTNNA3
TC2000000658.rn.1	9.97201	-0.861865	0.00527378	SPOCK2
TC0700000594.rn.1	10.5118	-0.862095	0.00518437	ATP2B1
TC0400004065.rn.1	10.6101	-0.862764	0.00962948	BCAT1
TC2000000462.rn.1	7.45758	-0.86332	0.000422586	SUSD2
TC0200001366.rn.1	8.73657	-0.864672	0.00237257	PPM1L
TC1200000308.rn.1	10.1843	-0.864905	0.00531564	PRKAR1B
TC1700000140.rn.1	8.68671	-0.865922	0.00185883	CXCL14
TC1400000134.rn.1	11.0565	-0.868815	0.00654442	MAPK10
TC0100000311.rn.1	6.61801	-0.868881	0.00390648	RSPO3
TC1800000652.rn.1	8.39052	-0.869653	0.00683605	NAPG
TC1100000609.rn.1	10.342	-0.870058	0.00217139	ATP6V1A
TC0600002128.rn.1	6.93566	-0.870229	0.00271704	KCNS3
TC0200003626.rn.1	8.25537	-0.872157	0.0167999	SLC7A11
TC1100001270.rn.1	8.11227	-0.873399	0.00337358	TIAM1
TC1000003708.rn.1	8.78854	-0.874427	0.0189391	NEUROD2
TC0800000112.rn.1	6.98362	-0.875404	0.00104366	GPR83
TC0300001776.rn.1	8.94605	-0.875707	0.00336512	CHGB
TC0100001445.rn.1	9.78371	-0.87591	0.0332638	SHANK1
TC0200002268.rn.1	10.8795	-0.876221	0.00940712	PPP3CA
TC1300000486.rn.1	9.87782	-0.876277	0.00151722	NMNAT2
TC1100000611.rn.1	6.70127	-0.876761	0.00272353	ZDHHC23
TC0400003797.rn.1	8.28098	-0.877639	0.00141839	PRMT8
TC1800000676.rn.1	9.12582	-0.877972	0.0094524	NEDD4L
TC0X00001491.rn.1	9.57505	-0.879126	0.0103676	PCSK1N
TC0300000158.rn.1	10.5508	-0.879437	0.00783222	OLFM1
TC0100000428.rn.1	6.54217	-0.880126	0.0133306	VIP
TC0800001765.rn.1	6.85263	-0.880287	0.00147288	ENTPD3
TC0600000292.rn.1	8.14947	-0.880977	0.00123655	SLC30A3
TC0400000740.rn.1	8.18217	-0.881236	0.00143804	EPHB6
TC0600003025.rn.1	7.94709	-0.882326	0.00108422	RPS6KA5
TC1800000165.rn.1	7.43465	-0.882551	0.00108819	FHOD3
TC0300000737.rn.1	8.17729	-0.882863	0.0156061	B3GALT1
TC1000003703.rn.1	8.43128	-0.883912	0.00708681	STAC2
TC1300000303.rn.1	8.11808	-0.884248	0.0102466	CHI3L1
TC2000001084.rn.1	8.86585	-0.884469	0.00295465	ATP6V1G2
TC1800000663.rn.1	9.81338	-0.886164	0.00168283	ST8SIA3
TC0200001045.rn.1	8.67763	-0.886847	0.0146116	HSPA4L
TC1000000598.rn.1	9.26416	-0.887592	0.00511209	ACSL6
TC0900001721.rn.1	9.4115	-0.887877	0.0235688	RIMS1
TC0500002689.rn.1	6.98968	-0.888043	0.00180795	CORO2A
TC0700002912.rn.1	8.30754	-0.88841	0.00176568	PIP4K2C
TC0400000002.rn.1	7.32667	-0.889261	0.00368054	HTR5A
TC1400001752.rn.1	7.92141	-0.889458	0.00438014	UCHL1
TC0100005387.rn.1	8.68215	-0.890611	0.0022104	PPFIA3
TC0400002277.rn.1	9.24499	-0.891126	0.0370855	PCLO
TC1000003845.rn.1	8.19546	-0.891508	0.0014601	DUSP3
TC0400002545.rn.1	6.32807	-0.892379	0.035241	IQUB
TC1600001374.rn.1	8.30534	-0.894097	0.00201037	FCHO1
TC0100000376.rn.1	8.08731	-0.894686	0.00261171	SRD5A1
TC0800002423.rn.1	7.13605	-0.897011	0.00150533	TMEM25
TC1400001675.rn.1	8.26391	-0.898085	0.00113492	RASL11B
TC1300001885.rn.1	8.68244	-0.898536	0.00392147	NOS1AP
TC1600001658.rn.1	4.02706	-0.89984	0.00218469	CCDC110
TC0X00000050.rn.1	7.73038	-0.900232	0.0131229	MAOB
TC0200001890.rn.1	7.38227	-0.900611	0.00540949	SYT6
TC0300001480.rn.1	7.79126	-0.902455	0.00424647	PAK6
TC0900000625.rn.1	9.74351	-0.902898	0.00709715	GLS
TC0300000264.rn.1	8.82152	-0.902985	0.00261069	AK1
TC1900001683.rn.1	7.08654	-0.903625	0.00638185	AGT
TC1800000858.rn.1	7.67252	-0.905116	0.00246398	ST8SIA5
TC0700004006.rn.1	7.16163	-0.90551	0.00105615	PPP1R1A
TC0100004371.rn.1	8.7655	-0.905613	0.00684495	SYNE1
TC1700001560.rn.1	8.64027	-0.906307	0.00758139	GFOD1
TC0700002651.rn.1	11.2305	-0.906702	0.0244593	SYT1
TC0100007700.rn.1	7.96089	-0.906787	0.0481233	SLIT1
TC0600001305.rn.1	7.92314	-0.907199	0.00193396	FLRT2
TC1500001142.rn.1	7.87905	-0.910445	0.00365063	HS6ST3
TC0500000401.rn.1	8.40353	-0.910784	0.00314734	RRAGD
TC0200003930.rn.1	8.02685	-0.910797	0.000542286	GUCY1A3
TC1900000415.rn.1	7.50742	-0.911357	0.0258124	HHIP
TC1000000577.rn.1	7.83294	-0.91176	0.00201037	FSTL4
TC0100004377.rn.1	8.08995	-0.913189	0.0101834	RGS17
TC0400002426.rn.1	6.78964	-0.913379	0.00149803	DLX5
TC1000003259.rn.1	7.93709	-0.91422	0.00127224	CORO6
TC0500001707.rn.1	6.01491	-0.915023	0.00377466	HTR1D
TC1000000352.rn.1	7.93806	-0.915199	0.0068382	SLIT3
TC1900000281.rn.1	7.64871	-0.915256	0.00280773	RNF150
TC0100006892.rn.1	8.28601	-0.919389	0.00471677	CALY
TC0600000906.rn.1	9.18766	-0.919859	0.0141677	ATL1
TC1400001157.rn.1	6.96226	-0.920067	0.00261171	BCL11A
TC0800001116.rn.1	9.04397	-0.9208	0.00205444	GNB5
TC0300002870.rn.1	10.807	-0.922071	0.0104486	DNM1
TC0500003390.rn.1	8.25254	-0.922138	0.00142465	FAAH
TC0100002136.rn.1	9.06223	-0.922498	0.012406	PGM2L1
TC0700003151.rn.1	7.43331	-0.922646	0.00127837	SNTB1
TC0200000926.rn.1	8.67997	-0.922992	0.0103738	SLC7A14
TC1900000567.rn.1	7.19971	-0.923059	0.0413052	CALB2
TC0X00002660.rn.1	8.43273	-0.923268	0.00344736	HPRT1
TC0800002586.rn.1	6.77251	-0.924909	0.0472195	CHRNA3
TC0X00001709.rn.1	5.67612	-0.925225	0.0186712	KLHL34
TC0900002561.rn.1	7.31244	-0.925272	0.00411089	EFNA5
TC1400001044.rn.1	8.1492	-0.925604	0.00939982	VSTM2A
TC0500003246.rn.1	6.68141	-0.925736	0.00553243	WDR78
TC0400003724.rn.1	9.34533	-0.925949	0.00328962	CLSTN3
TC0900000351.rn.1	8.90417	-0.927178	0.0110645	TMEM14A
TC1000001019.rn.1	8.38718	-0.927947	0.00825747	CAMKK1
TC0200004861.rn.1	5.70774	-0.927989	0.00190116	WDR63
TC0500001380.rn.1	8.23916	-0.928013	0.00340067	RIMS3
TC1200000968.rn.1	8.83235	-0.929121	0.00502347	FRY
TC0300001522.rn.1	8.91432	-0.929579	0.00347119	TYRO3
TC0300004153.rn.1	7.57101	-0.929642	0.00307019	PDYN
TC0200004913.rn.1	7.56683	-0.929967	0.0117796	ST6GALNAC5
TC0100008124.rn.1	7.55632	-0.931646	0.00572488	FAH
TC1200001862.rn.1	8.21119	-0.933135	0.00547117	GALNT9
TC0300001489.rn.1	8.6918	-0.933188	0.0120768	DISP2
TC2000001697.rn.1	7.41254	-0.934038	0.00135959	GPR6
TC0500003039.rn.1	7.63634	-0.935969	0.0133512	TTC39B
TC0600001394.rn.1	6.19627	-0.937503	0.00441358	PPP4R4
TC1000001591.rn.1	8.23693	-0.937636	0.0036463	RAPGEFL1
TC0900001651.rn.1	8.84314	-0.938246	0.00117194	RCAN2
TC0100006136.rn.1	9.62434	-0.938386	0.00057493	PPME1
TC0100004182.rn.1	6.85732	-0.938692	0.00610519	MOXD1
TC0400003169.rn.1	7.9208	-0.939663	0.000432551	WDR54
TC1400001423.rn.1	7.37306	-0.943031	0.00116678	BMP3
TC0600001988.rn.1	7.16282	-0.943244	0.00521716	GALNT14
TC1300001006.rn.1	7.1289	-0.944048	0.00277867	ESRRG
TC0100001524.rn.1	7.83495	-0.944333	0.0176104	KCNC1
TC1500001200.rn.1	6.9354	-0.945591	0.00115179	CLYBL
TC0X00000927.rn.1	5.56809	-0.946425	0.00257193	IL1RAPL2
TC0700001996.rn.1	8.03382	-0.946712	0.00495039	MYL6B
TC1000003621.rn.1	9.29251	-0.946956	0.00635723	PDK2
TC0300003402.rn.1	8.94128	-0.947194	0.00817677	PDE1A
TC0200001987.rn.1	10.3937	-0.947538	0.00781105	SORT1
TC1700000025.rn.1	8.66759	-0.949747	0.00291437	HABP4
TC0100001131.rn.1	8.90737	-0.949919	0.0106408	TTC9B
TC0100007146.rn.1	7.42299	-0.951174	0.000857963	CDC42EP2
TC0100006749.rn.1	8.26076	-0.953287	0.0298692	FGFR2
TC0100006984.rn.1	7.76888	-0.953484	0.00185883	IGF2
TC0400001601.rn.1	9.71339	-0.955479	0.00970884	SYN2
TC1000003257.rn.1	10.2852	-0.955889	0.00480186	GIT1
TC0800002517.rn.1	7.94874	-0.956882	0.00346569	DIXDC1
TC0100005521.rn.1	8.48094	-0.957453	0.00493047	NIPA1
TC1700001355.rn.1	10.1281	-0.957797	0.00684143	CPLX2
TC0200004621.rn.1	6.93514	-0.957969	0.00912021	NDST3
TC0700003681.rn.1	9.34671	-0.961097	0.00669049	MLC1
TC1500000507.rn.1	8.30424	-0.961621	0.0239613	CPNE6
TC0600002027.rn.1	8.04564	-0.963527	0.00610441	DPYSL5
TC0100007398.rn.1	8.98906	-0.967254	0.00561168	GDA
TC0100006415.rn.1	8.48073	-0.967499	0.00453771	DKK3
TC0500001124.rn.1	9.38886	-0.96839	0.0103719	DHCR24
TC1000001188.rn.1	8.67214	-0.969119	0.00420321	RAB11FIP4
TC0400001305.rn.1	8.67168	-0.973859	0.00166582	ADD2
TC0100002383.rn.1	9.41153	-0.974506	0.00665813	MICAL2
TC0700003964.rn.1	8.97632	-0.974759	0.00185661	SPRYD3
TC1100002005.rn.1	7.38609	-0.97624	0.00128169	SLC7A4
TC0800001621.rn.1	7.05092	-0.976388	0.00152597	DCLK3
TC0300003331.rn.1	9.88085	-0.977191	0.0103565	CHN1
TC1500000031.rn.1	9.45603	-0.977582	0.00201037	CAMK2G
TC1600000284.rn.1	8.23101	-0.979575	0.0026895	MAST3
TC0200000299.rn.1	9.2332	-0.980569	0.00481456	SGTB
TC1000000868.rn.1	9.29248	-0.98077	0.0491899	GAS7
TC0400003979.rn.1	7.82452	-0.983667	0.00163257	RERG
TC1200000814.rn.1	8.39883	-0.983841	0.00355518	SVOP
TC1600001331.rn.1	7.96966	-0.984463	0.00288722	TMEM38A
TC0200003247.rn.1	6.52248	-0.984956	0.00812163	PCSK1
TC1200001361.rn.1	8.5713	-0.987297	0.00361894	STX1A
TC1100000081.rn.1	6.91731	-0.987672	0.00149073	RBM11
TC1900000811.rn.1	10.091	-0.988514	0.00455773	TUBB3
TC0X00001487.rn.1	10.9679	-0.989564	0.0143276	PCSK1N
TC0100005046.rn.1	9.93423	-0.989801	0.00333458	PLD3
TC1500001530.rn.1	6.49892	-0.990215	0.00547117	SLC35F4
TC2000000419.rn.1	8.55115	-0.990494	0.00649324	ADARB1
TC0300004755.rn.1	7.1869	-0.99269	0.000372672	TNNC2
TC0600001370.rn.1	7.18297	-0.99472	0.000571112	SLC24A4
TC0100002005.rn.1	10.2766	-0.995163	0.0277404	DLG2
TC1000000916.rn.1	7.38204	-0.995198	0.00200373	KCNAB3
TC1500001007.rn.1	6.88327	-0.99528	0.000921072	LMO7
TC0300001792.rn.1	9.4669	-0.995429	0.0139268	PLCB1
TC0400003736.rn.1	10.9784	-0.995683	0.00235951	ENO2
TC1500001679.rn.1	8.84229	-0.996867	0.000779698	SLC7A8
TC1000003823.rn.1	8.87213	-0.99716	0.00201037	EZH1
TC0600001830.rn.1	10.2235	-1.00133	0.010837	PREPL
TC0400001590.rn.1	9.84788	-1.00386	0.0139082	SLC6A11
TC0200001955.rn.1	8.6956	-1.00484	0.00733707	KCNA2
TC0300001825.rn.1	8.60322	-1.00586	0.00133732	BTBD3
TC0X00002651.rn.1	8.8886	-1.00626	0.019544	ATP2B3
TC0100003879.rn.1	10.0371	-1.0064	0.00797505	ATRNL1
TC1500000790.rn.1	9.24766	-1.00899	0.0170034	GFRA2
TC0X00000875.rn.1	8.04899	-1.01061	0.000889575	DRP2
TC0400002561.rn.1	6.46398	-1.01068	0.00540949	GRM8
TC0200004018.rn.1	8.30011	-1.01073	0.0209375	HAPLN2
TC0300001198.rn.1	8.57934	-1.01112	0.00536319	SYT13
TC0400004119.rn.1	8.57116	-1.01121	0.000637645	TMTC1
TC0200000081.rn.1	10.2029	-1.01139	0.00184645	MEF2C
TCUn_KL568432v100000001.rn.1	6.39066	-1.01187	0.00674353	PCSK1
TC0100001481.rn.1	10.7965	-1.01219	0.00681427	SLC17A7
TC0100004269.rn.1	9.30356	-1.01291	0.00205444	TPPP
TC0600000642.rn.1	9.91019	-1.01471	0.00626917	DGKB
TC1700001490.rn.1	6.85673	-1.01529	0.000271547	RBM24
TC0600002283.rn.1	7.91048	-1.01535	0.00235776	PRKAR2B
TC0800000745.rn.1	6.27479	-1.01771	0.0275369	CHRNA5
TC0400002956.rn.1	6.72346	-1.01772	0.0179782	NEUROD6
TC1800000621.rn.1	11.5851	-1.01853	0.0165037	CAMK2A
TC2000001827.rn.1	6.49287	-1.01874	0.0287919	CTNNA3
TC0800003581.rn.1	8.41921	-1.01894	0.0014226	CCK
TC1200000636.rn.1	8.65462	-1.01978	0.00220096	CAMKK2
TC1100000992.rn.1	8.51933	-1.02044	0.00217406	ZDHHC8
TC0700003277.rn.1	9.05257	-1.0208	0.00253847	NDRG1
TC0700001783.rn.1	8.9349	-1.02178	0.00266798	CACNB3
TC0400001545.rn.1	8.46772	-1.02203	0.0209486	GRM7
TC1500001321.rn.1	8.54518	-1.02284	0.00528352	NKIRAS1
TC0100002612.rn.1	9.15487	-1.02333	0.00537685	SEZ6L2
TC0600001686.rn.1	9.70019	-1.02403	0.00481456	PTPRN2
TC0500002810.rn.1	7.58101	-1.02596	0.0090207	PTPN3
TC0700001476.rn.1	8.52357	-1.02659	0.0131077	CACNA1I
TC1600001161.rn.1	8.34473	-1.02684	0.00937516	ITIH3
TC0600002009.rn.1	8.06582	-1.02736	0.00834862	DPYSL5
TC1000002591.rn.1	8.7385	-1.0281	0.00449133	MAT2B
TC0200003970.rn.1	9.03574	-1.03018	0.00350316	FBXW7
TC0400003212.rn.1	9.55502	-1.0337	0.00367736	SFXN5
TC0200004336.rn.1	10.7403	-1.03411	0.00190788	ATP1A1
TC0100000298.rn.1	7.67299	-1.03444	0.00150533	TPD52L1
TC0200002377.rn.1	9.64019	-1.03458	0.0141532	TTLL7
TC1000002058.rn.1	8.80584	-1.03471	0.00152597	BAIAP2
TC0X00000883.rn.1	7.9612	-1.0351	0.00263713	ARMCX3
TC0100000257.rn.1	6.4622	-1.03655	0.00196877	EYA4
TC1300000339.rn.1	9.99547	-1.03709	0.0130875	CSRP1
TC1800000361.rn.1	7.86248	-1.03777	0.00128235	RELL2
TC0800002358.rn.1	9.18762	-1.0393	0.0165285	SORL1
TC0100002167.rn.1	10.0689	-1.03959	0.00634406	PDE2A
TC0200004069.rn.1	7.94452	-1.03971	0.00277867	EFNA3
TC0400001886.rn.1	9.97523	-1.03981	0.000977356	GABARAPL1
TC1000003529.rn.1	8.55345	-1.04093	0.00423464	DGKE
TC0100006875.rn.1	7.69428	-1.0412	0.0029059	STK32C
TC0500003126.rn.1	7.50739	-1.0415	0.00664158	ELAVL2
TC0500001524.rn.1	9.209	-1.04159	0.00190629	FNDC5
TC0100004796.rn.1	9.48614	-1.0418	0.00205444	BRSK1
TC0300003111.rn.1	8.97829	-1.0429	0.0119086	CACNB4
TC0800001912.rn.1	6.89168	-1.04505	0.0105176	CNTN5
TC0300005039.rn.1	9.69697	-1.04536	0.0185395	KCNQ2
TC0100004493.rn.1	9.03694	-1.04638	0.0037299	PDE10A
TC0X00001639.rn.1	4.38321	-1.04665	0.00257193	TMEM27
TC0300004779.rn.1	7.64578	-1.0475	0.000519293	SLC13A3
TC1700000362.rn.1	7.80411	-1.04778	0.00355928	ELOVL2
TC0100003027.rn.1	8.24363	-1.04817	0.00257637	RIN1
TC1600001051.rn.1	8.01573	-1.04819	0.00175478	EFNB2
TC1700001211.rn.1	8.11536	-1.04827	0.00512076	DAPK1
TC0600001131.rn.1	8.10332	-1.04994	0.00867259	RGS6
TC0700003306.rn.1	7.48819	-1.05015	0.0160282	KCNK9
TC0100003034.rn.1	8.23908	-1.05044	0.00259162	RIN1
TC0300003908.rn.1	9.89883	-1.05117	0.0154504	SCG5
TC1100000675.rn.1	8.4468	-1.05174	0.004597	SLC15A2
TC0700001805.rn.1	8.51323	-1.05181	0.00480186	KCNH3
TC1400002065.rn.1	8.60417	-1.05271	0.000709173	ABLIM2
TC0400001694.rn.1	7.80736	-1.05307	0.00787898	SLC25A18
TC0300003194.rn.1	9.07469	-1.05423	0.0146051	KCNH7
TC0100007104.rn.1	9.11084	-1.05449	0.00198571	KLC2
TC1400000633.rn.1	7.85148	-1.05486	0.00769896	LGI2
TC1500001381.rn.1	8.47426	-1.05553	0.00895007	SYNPR
TC1400000922.rn.1	8.01806	-1.05617	0.00848029	RASL10A
TC0X00002547.rn.1	7.05739	-1.05622	0.00454376	SLITRK4
TC0500002243.rn.1	6.5599	-1.05647	0.0127311	PLAG1
TC1700000764.rn.1	8.32446	-1.0576	0.00452067	HECW1
TC0500000903.rn.1	9.83524	-1.06169	0.00626917	SH3GL2
TC1400001365.rn.1	8.18764	-1.06192	0.00359428	CDS1
TC1200000782.rn.1	8.00985	-1.06195	0.00285503	CABP1
TC1700000992.rn.1	9.28274	-1.06311	0.00302555	CAMK1D
TC1400001935.rn.1	7.12241	-1.06446	0.00272353	SLIT2
TC1700000182.rn.1	8.3181	-1.06463	0.001816	SNCB
TC0X00000301.rn.1	7.46329	-1.06578	0.0237856	GLRA2
TC0100007954.rn.1	8.4372	-1.06654	0.00221654	ABLIM1
TC0200001747.rn.1	9.68377	-1.07031	0.00357399	SV2A
TC0800002920.rn.1	6.17948	-1.07381	0.026125	UNC13C
TC0600000628.rn.1	6.4141	-1.07566	0.000538264	SOSTDC1
TC0200002247.rn.1	7.43475	-1.07657	0.00322483	TACR3
TC0100002518.rn.1	7.6189	-1.07869	0.00820303	HS3ST2
TC1800000420.rn.1	6.4931	-1.0814	0.00115179	SH3RF2
TC1500001884.rn.1	8.20095	-1.08324	0.0037241	NEFM
TC1800000815.rn.1	6.99011	-1.08759	0.00752273	MYO5B
TC1500000033.rn.1	9.94807	-1.08761	0.00181464	CAMK2G
TC1000000306.rn.1	8.62263	-1.08958	0.00817552	DUSP1
TC1100001050.rn.1	6.18239	-1.09	0.00376612	EPHA3
TC1500000776.rn.1	8.6465	-1.09187	0.0023597	LGI3
TC1500002454.rn.1	8.91917	-1.09225	0.00518782	FGF14
TC0200004082.rn.1	8.87231	-1.093	0.00469185	CHRNB2
TC1500002252.rn.1	6.74412	-1.09394	0.00223483	DACH1
TC0X00001507.rn.1	11.1967	-1.09439	0.00649324	SYP
TC0700003446.rn.1	8.85214	-1.09473	0.00838197	CACNG2
TC0700000431.rn.1	8.24494	-1.09835	0.0146715	NT5DC3
TC0100003657.rn.1	9.28753	-1.10018	0.00238276	CNNM1
TC0X00000759.rn.1	7.45219	-1.10049	0.000683322	POU3F4
TC0400000887.rn.1	8.2519	-1.10064	0.000683322	NPY
TC1200000400.rn.1	8.09375	-1.10182	0.003309	ORAI2
TC0800002402.rn.1	8.9198	-1.10209	0.00152448	C2CD2L
TC0500003619.rn.1	10.077	-1.10232	0.00169457	NCDN
TC1900000876.rn.1	7.63097	-1.1031	0.0157568	SLC35F3
TC0800003194.rn.1	8.72233	-1.10919	0.0128728	CLSTN2
TC0500002138.rn.1	6.69795	-1.11049	0.00489161	KCNB2
TC0200004963.rn.1	8.84367	-1.11329	0.0123228	LRRC7
TC0700001366.rn.1	8.85325	-1.11329	0.00116678	KIFC2
TC0700000400.rn.1	8.07713	-1.11392	0.00184968	NUAK1
TC0100003356.rn.1	8.32596	-1.11616	0.0224853	TRPM3
TC1000001335.rn.1	8.78752	-1.11657	0.00114221	2017-09-04
TC1900000631.rn.1	7.04221	-1.11948	0.00448087	CNTNAP4
TC0200003913.rn.1	6.40463	-1.1225	0.00716724	RXFP1
TC2000001263.rn.1	7.7171	-1.12347	0.00128235	CBS
TC1100001103.rn.1	8.13753	-1.12461	0.00778681	ROBO2
TC1000003911.rn.1	10.8985	-1.12489	0.00452067	NSF
TC0700001632.rn.1	8.53709	-1.1252	0.00319647	PANX2
TC1600000762.rn.1	7.66363	-1.12645	0.0172202	UNC5D
TC0700000619.rn.1	5.79379	-1.12668	0.00914602	MGAT4C
TC0800000714.rn.1	6.59538	-1.12696	0.000703386	EXPH5
TC0300004249.rn.1	8.24664	-1.12793	0.00207262	PAK7
TC0X00002509.rn.1	8.43553	-1.12927	0.00746006	FGF13
TC0400003552.rn.1	10.4041	-1.12956	0.00999926	ATP2B2
TC0100005796.rn.1	9.92726	-1.12993	0.00736353	SV2B
TC0100000627.rn.1	7.5925	-1.13081	0.00930663	LIX1
TC0700003606.rn.1	9.40272	-1.13091	0.00349919	SULT4A1
TC0200005006.rn.1	10.014	-1.13114	0.00086872	SLC6A17
TC0500001178.rn.1	8.4423	-1.1316	0.00163257	RAB3B
TC0100000948.rn.1	8.30879	-1.1332	0.00229566	PNMAL1
TC1600000339.rn.1	8.27192	-1.13356	0.00161121	LZTS1
TC0500000757.rn.1	7.29869	-1.13603	0.00194765	BSPRY
TC0500003657.rn.1	8.36707	-1.13718	0.00644292	HPCA
TC0800003019.rn.1	6.35474	-1.13855	0.00346043	HTR1B
TC1100000285.rn.1	6.38509	-1.13935	0.00161121	CLIC6
TC0700003451.rn.1	7.56291	-1.14053	0.0040978	PVALB
TC0100008154.rn.1	8.18941	-1.14401	0.00155078	KCNK4
TC0400003948.rn.1	9.90412	-1.14475	0.0336019	GRIN2B
TC0100007572.rn.1	7.38499	-1.14612	0.00561498	ASAH2
TC0100005151.rn.1	10.6908	-1.14628	0.00339654	APLP1
TC0400001792.rn.1	9.58326	-1.14636	0.00410181	VAMP1
TC1500001856.rn.1	9.72106	-1.14643	0.00922771	PTK2B
TC0300002889.rn.1	8.61819	-1.14892	0.00588504	GARNL3
TC1300001235.rn.1	5.29057	-1.15284	0.00542181	CDH19
TC0500004148.rn.1	9.10881	-1.15349	0.0048079	KCNAB2
TC1300002183.rn.1	7.53964	-1.15782	0.000227752	KCNK2
TC1700001487.rn.1	9.86169	-1.16235	0.00227539	CAP2
TC0700003711.rn.1	7.66106	-1.16468	0.00484929	SYT10
TC0600002937.rn.1	6.88023	-1.16506	0.00133616	DIO2
TC0600002188.rn.1	8.07986	-1.16538	0.00197047	KCNF1
TC0300002629.rn.1	6.22252	-1.16579	0.0245673	HNMT
TC0100003108.rn.1	8.60481	-1.16608	0.000623284	PYGM
TC1100000902.rn.1	7.91794	-1.16801	0.000519293	TMEM41A
TC0600003092.rn.1	7.82208	-1.16809	0.00751997	CLMN
TC0100004979.rn.1	11.6528	-1.17165	0.00531537	ATP1A3
TC1300000711.rn.1	6.52847	-1.1748	0.00259869	RXRG
TC0300000815.rn.1	9.48594	-1.17648	0.0152536	RAPGEF4
TC1000002396.rn.1	8.66562	-1.17734	0.00142377	SYNGR3
TC0700001557.rn.1	7.84305	-1.17781	0.00436044	MPPED1
TC0100005185.rn.1	10.3171	-1.17866	0.00288722	SCN1B
TC0400000075.rn.1	7.83302	-1.17988	0.00205444	ACTR3B
TC0400003432.rn.1	9.18015	-1.18092	0.00113492	FOXP1
TC0X00002282.rn.1	7.31975	-1.18115	0.000266503	CHRDL1
TC0500001493.rn.1	8.83916	-1.18621	0.000866225	DLGAP3
TC0300005007.rn.1	9.11743	-1.18688	0.0020086	HRH3
TC0200003463.rn.1	8.10044	-1.18952	0.027745	PEX5L
TC0400001566.rn.1	7.40024	-1.18973	0.00929442	CPNE9
TC0800003326.rn.1	8.02747	-1.19005	0.000465182	GRM2
TC1000001212.rn.1	9.72154	-1.192	0.00173437	CDK5R1
TC0X00000382.rn.1	10.2514	-1.19422	0.00546266	CNKSR2
TC0400001661.rn.1	8.85379	-1.19438	0.00909756	RASGEF1A
TC0600002678.rn.1	8.61286	-1.19585	0.0145271	KCNH5
TC0400000397.rn.1	6.68342	-1.19589	0.00244387	FOXP2
TC0800002267.rn.1	11.9212	-1.19708	0.00540949	NRGN
TC0900000520.rn.1	8.9174	-1.20046	0.00348576	NPAS2
TC0900002693.rn.1	6.22381	-1.20089	0.000227752	ADCYAP1
TC0X00001309.rn.1	8.62062	-1.20159	0.0136108	L1CAM
TC0500004155.rn.1	8.42517	-1.20203	0.00528352	AJAP1
TC0700003885.rn.1	10.0192	-1.20278	0.00343296	FAIM2
TC0500001075.rn.1	10.0018	-1.20441	0.0115743	DNAJC6
TC0600002133.rn.1	11.6488	-1.20477	0.0192623	VSNL1
TC1900000970.rn.1	9.85534	-1.20608	0.00357399	NDRG4
TC1500000131.rn.1	8.32344	-1.20667	0.00792185	FEZF2
TC0X00000570.rn.1	6.78103	-1.20841	0.0118082	AR
TC1400001529.rn.1	9.09825	-1.20993	0.00681059	SLC4A4
TC0800000592.rn.1	8.63756	-1.21043	0.00279737	SCN2B
TC0400001532.rn.1	9.81676	-1.21188	0.00580462	ITPR1
TC0300001811.rn.1	11.4377	-1.2121	0.00737247	SNAP25
TC0800000065.rn.1	7.87016	-1.21283	0.0074143	PGR
TC0300001873.rn.1	10.0095	-1.21863	0.00623409	PCSK2
TC0400000888.rn.1	8.00446	-1.21884	0.000569789	NPY
TC1000000082.rn.1	9.2884	-1.22115	0.0291396	GRIN2A
TC0500000414.rn.1	8.08904	-1.22693	0.00277867	CNR1
TC0200002859.rn.1	7.44269	-1.22819	0.0055246	ELOVL7
TC0700003725.rn.1	9.13739	-1.22841	0.00259829	SLC2A13
TC0200001156.rn.1	7.13051	-1.22845	0.00717874	TRPC4
TC1300000608.rn.1	7.9856	-1.22904	0.00628212	ANKRD45
TC0100007101.rn.1	9.42474	-1.23066	0.00337203	TMEM151A
TC0200000318.rn.1	7.26309	-1.23267	0.00857662	HTR1A
TC0700003851.rn.1	8.66524	-1.23549	0.00273305	DDN
TC1100001709.rn.1	9.04156	-1.24173	0.00152597	ADCY5
TC0300001521.rn.1	7.45946	-1.24256	0.00225886	ITPKA
TC1600001992.rn.1	7.96988	-1.24323	0.00362206	DLGAP2
TC0100005506.rn.1	8.34971	-1.24409	0.0260725	GABRA5
TC1600000299.rn.1	8.82548	-1.24966	0.00351908	TMEM59L
TC1200000302.rn.1	8.44821	-1.25165	0.00277867	ADAP1
TC0500004199.rn.1	7.49612	-1.25381	0.00144667	GABRD
TC0400002078.rn.1	8.55559	-1.25583	0.0111479	FAR2
TC0500002206.rn.1	6.5823	-1.25618	0.0141429	ST18
TC0800002718.rn.1	8.83095	-1.25723	0.00255783	CORO2B
TC1600000481.rn.1	6.47351	-1.26373	0.00226513	WDR17
TC0300003140.rn.1	8.51562	-1.26422	0.00303335	NR4A2
TC0800002581.rn.1	8.80387	-1.26575	0.00163257	ACSBG1
TC1300002002.rn.1	6.75569	-1.26694	0.00591384	PLD5
TC0200001401.rn.1	8.7592	-1.27036	0.0240722	SERPINI1
TC0800001274.rn.1	10.0818	-1.27582	0.0150262	RASGRF1
TC0800000550.rn.1	10.8027	-1.27832	0.000766456	THY1
TC0500003813.rn.1	8.02191	-1.28399	0.00135959	EXTL1
TC1800000395.rn.1	8.52097	-1.28577	0.0039045	KCTD16
TC1100000395.rn.1	7.77848	-1.28822	0.0291396	EPHA6
TC1300000109.rn.1	6.48312	-1.29192	0.00714613	CDH7
TC0100002302.rn.1	7.20937	-1.29326	0.0020086	OLFML1
TC1400000465.rn.1	9.59681	-1.29516	0.00588504	GABRA4
TC1700000386.rn.1	9.54309	-1.29617	0.00201037	PHACTR1
TC0300001411.rn.1	9.41727	-1.2969	0.00034703	LPCAT4
TC1700002039.rn.1	7.71576	-1.29902	0.000712146	ACTN2
TC1000002600.rn.1	10.016	-1.30015	0.0266765	GABRA1
TC0600000470.rn.1	9.13735	-1.30079	0.00418213	NTSR2
TC1100001031.rn.1	7.39605	-1.30869	0.0013418	SPAG6
TC1400002045.rn.1	9.38484	-1.30958	0.00886194	PPP2R2C
TC0400001973.rn.1	9.04736	-1.31004	0.00154898	LMO3
TC1600001468.rn.1	6.29797	-1.31216	0.00034703	NPY1R
TC2000000296.rn.1	9.10993	-1.32683	0.00524076	PACSIN1
TC0100003997.rn.1	7.44234	-1.33732	0.00940712	GRM1
TC0200002599.rn.1	8.03057	-1.33788	0.0168622	RASGRF2
TC1700001611.rn.1	9.09752	-1.34186	0.00436044	NRN1
TC0900002055.rn.1	7.2595	-1.34199	0.00190614	ICA1L
TC0400002990.rn.1	6.52432	-1.34212	0.00143872	GPRIN3
TC0900002283.rn.1	9.1263	-1.34527	0.00541929	EPHA4
TC1600001895.rn.1	7.97587	-1.34699	0.0128082	ZMAT4
TC0200000122.rn.1	6.97271	-1.34745	0.00303335	HAPLN1
TC0100004372.rn.1	8.95641	-1.35175	0.00977348	SYNE1
TC1400000035.rn.1	10.4273	-1.35177	0.00418213	CPLX1
TC0200003238.rn.1	7.41584	-1.35299	0.0115743	RALYL
TC0100005175.rn.1	8.91008	-1.35299	0.00413349	MAG
TC0700001113.rn.1	10.1374	-1.35479	0.0116381	MAL2
TC0100003313.rn.1	8.38698	-1.35499	0.00666491	RORB
TC0800002566.rn.1	9.98857	-1.35738	0.00914602	ELMOD1
TC1600001388.rn.1	9.91659	-1.36769	0.00324902	RAB3A
TC1000001695.rn.1	7.92894	-1.36981	0.00042213	FZD2
TC0900001077.rn.1	7.39721	-1.37285	0.00096227	EFHD1
TC0300003154.rn.1	7.34731	-1.3736	0.0022955	ACVR1C
TC1500000834.rn.1	8.00531	-1.37385	0.00245646	HTR2A
TC0100003147.rn.1	8.69123	-1.37387	0.00342783	CHRM1
TCUn_AABR07024104v100000001.rn.1	8.87213	-1.37782	0.00269919	CHCHD10
TC0300004385.rn.1	9.49124	-1.38024	0.0250985	NAPB
TC1400002101.rn.1	9.11769	-1.38051	0.00155243	NAT8L
TC0200000452.rn.1	9.29702	-1.38808	0.00977348	HCN1
TC0300000673.rn.1	8.75575	-1.39126	0.00375408	TBR1
TC0600002280.rn.1	7.22823	-1.39201	0.0117227	GPR22
TC0100007094.rn.1	6.67701	-1.4116	0.000967586	NPAS4
TC1000001571.rn.1	8.29299	-1.4118	0.00024292	PPP1R1B
TC1000000262.rn.1	10.6572	-1.41674	0.00261514	FBXL16
TC0700000634.rn.1	8.16643	-1.41735	0.0140496	SLC6A15
TC1100000872.rn.1	9.19754	-1.41776	0.00546043	SST
TC1300001392.rn.1	8.20989	-1.4179	0.00217469	MFSD4
TC0400000642.rn.1	7.60169	-1.43286	0.0392567	CHRM2
TC0800003104.rn.1	7.33779	-1.43624	0.0010708	ANKRD34C
TC1700000608.rn.1	9.46564	-1.4388	0.00201037	NRSN1
TC0800003450.rn.1	8.50763	-1.44373	0.00307006	ARPP21
TC0500000351.rn.1	7.53287	-1.44623	0.0059701	EPHA7
TC1800001689.rn.1	8.30864	-1.44664	0.000242316	MAPK4
TC1700000220.rn.1	9.44217	-1.455	0.0140496	DIRAS2
TC0X00000448.rn.1	11.0581	-1.45701	0.00213969	TMEM47
TC1000000407.rn.1	9.50561	-1.46162	0.0266908	GABRB2
TC0400002533.rn.1	8.013	-1.46593	0.00942122	CADPS2
TC0100007964.rn.1	9.07274	-1.46839	0.0035931	HSPA12A
TC0100007098.rn.1	9.38854	-1.47051	0.00382381	TMEM151A
TC1000001654.rn.1	9.27827	-1.47155	0.0025263	CNTNAP1
TC1000002598.rn.1	9.39259	-1.47445	0.0186098	GABRG2
TC0200002033.rn.1	7.73046	-1.4763	0.00322555	OLFM3
TC1200000675.rn.1	9.16585	-1.47652	0.0131253	RPH3A
TC2000001364.rn.1	8.18519	-1.48028	0.000701073	ADORA2A
TC0500003076.rn.1	10.4896	-1.48277	0.0234936	SLC24A2
TC1500000669.rn.1	9.929	-1.48672	0.00568558	NEFL
TC1100000388.rn.1	11.3005	-1.48904	0.033648	PCP4
TC0700003724.rn.1	8.60447	-1.49096	0.00175789	ABCD2
TC0900002412.rn.1	9.12297	-1.49138	0.00219123	NGEF
TC0X00000273.rn.1	8.18235	-1.49155	0.0114787	FRMPD4
TC0X00000339.rn.1	8.58389	-1.49464	0.00480608	REPS2
TC0X00001624.rn.1	6.63205	-1.49947	0.00270096	GLRA2
TC0100003566.rn.1	9.37408	-1.5002	0.0127203	LGI1
TC1400000666.rn.1	8.35584	-1.50255	0.011133	KCNIP4
TC1700000117.rn.1	10.1125	-1.50549	0.0102474	SPOCK1
TC0700000694.rn.1	8.25936	-1.51117	0.0336403	KCNC2
TC1600001139.rn.1	8.98601	-1.51148	0.0034485	CACNA2D3
TC0100002279.rn.1	8.03003	-1.51423	0.000840216	CCKBR
TC0200001269.rn.1	9.05314	-1.51445	0.00550425	KCNAB1
TC1200000197.rn.1	10.012	-1.52289	0.0064006	TMEM130
TC0300002199.rn.1	7.72156	-1.52454	0.00216701	SLC32A1
TC0200000607.rn.1	6.30312	-1.52494	0.00836124	CDH9
TC1300000405.rn.1	7.28126	-1.52541	0.0107154	KCNT2
TC1300000417.rn.1	8.58802	-1.53103	0.0115473	B3GALT2
TC0100001561.rn.1	7.90227	-1.53126	0.00455195	NELL1
TC0100003651.rn.1	8.59435	-1.53428	0.00309504	KCNIP2
TC1700001136.rn.1	9.24602	-1.55716	0.0112429	GAD2
TC0300004471.rn.1	7.78603	-1.56893	0.00155078	NRSN2
TC1900000992.rn.1	10.5192	-1.57341	0.00144667	CX3CL1
TC2000001163.rn.1	8.39401	-1.57859	0.00143804	CPNE5
TC0300003941.rn.1	10.3279	-1.59552	0.00397067	RASGRP1
TC0800001525.rn.1	9.15218	-1.60679	0.00999785	CAMKV
TC0300000610.rn.1	8.36565	-1.61497	0.00277511	KCNJ3
TC1300001872.rn.1	10.0447	-1.62382	0.00257193	RGS4
TC2000000057.rn.1	8.64838	-1.63325	0.0346886	MOG
TC1500000791.rn.1	9.847	-1.63851	0.00277867	PHYHIP
TC0300004114.rn.1	9.34388	-1.64201	0.029725	MAL
TC0200001252.rn.1	5.6428	-1.64533	0.00205511	MME
TC0200000634.rn.1	7.86483	-1.65325	0.00569813	CDH12
TC1800000723.rn.1	8.35815	-1.655	0.00110175	GNAL
TC1900000057.rn.1	7.03785	-1.68054	0.0040779	CDH8
TC1500000775.rn.1	10.0377	-1.68333	0.00259162	PHYHIP
TC0500000261.rn.1	8.22024	-1.68422	0.0170202	CALB1
TC0800000552.rn.1	6.90569	-1.68541	0.000266503	MFRP
TC0700003084.rn.1	7.76967	-1.69562	0.00133616	KCNV1
TC0100002739.rn.1	8.95222	-1.83389	0.0025606	GPR26
TC0300000780.rn.1	9.36583	-1.86442	0.00163257	GAD1
TC0X00001005.rn.1	7.0811	-1.89621	0.00343296	HTR2C
TC0400002550.rn.1	9.10618	-1.89756	0.0162042	GPR37
TC0200000032.rn.1	6.698	-1.92021	0.00277867	MCTP1
TC0100002538.rn.1	9.81905	-1.93707	0.000656871	CACNG3
TC0700000176.rn.1	8.45876	-1.94277	0.000453571	GNG7
TC0800000665.rn.1	8.153	-2.15742	0.000375993	DRD2
TC1900000147.rn.1	8.6885	-2.32832	0.000637645	RASD2
TC0100007692.rn.1	7.64396	-2.38737	0.016869	OPALIN
TC1000004020.rn.1	7.83277	-2.39509	0.00130357	RGS9
TC1800001114.rn.1	9.53635	-3.37241	0.00136311	TTR
