# Supplementary material for: Cross-species transcriptional analysis reveals conserved and host-specific neoplastic processes in mammalian glioma
Source: Sci Rep. 2018 Jan 19;8:1180. doi: 10.1038/s41598-018-19451-6 (PMC5775420; doi:10.1038/s41598-018-19451-6)
Supplement: Supplementary file 3 — Dataset 2 [file 41598_2018_19451_MOESM3_ESM.xlsx]

## Sheet: Supplementary_Table2
ID	Average.Expression	Log2FoldChange	adjusted.P.value	Gene.Symbol
ILMN_1224275	9.14044	5.05942	1.45263e-08	PNLIP
ILMN_2669793	9.54092	4.96045	5.12347e-08	CCND1
ILMN_2929896	8.70337	4.54578	1.40671e-09	PBK
ILMN_2757125	8.9697	4.45304	1.44177e-09	PRC1
ILMN_2732848	9.25616	4.2764	5.43044e-08	TAGLN2
ILMN_1221503	11.1205	4.19999	4.01882e-09	CCND1
ILMN_2601471	10.8778	4.17942	1.95945e-08	CCND1
ILMN_2729289	10.2715	4.0946	7.97364e-08	MATN4
ILMN_1236574	9.63652	3.99064	4.5852e-08	CENPA
ILMN_2678218	8.77552	3.7914	5.12347e-08	MMP2
ILMN_1227240	8.53372	3.77271	3.08344e-07	CDKN2B
ILMN_2517041	8.59136	3.72889	2.35969e-09	UHRF1
ILMN_2653765	8.25595	3.67492	5.42681e-08	NUSAP1
ILMN_1219335	9.09338	3.63949	8.38427e-07	IGFBP3
ILMN_2932662	8.87041	3.55435	2.88524e-06	RASL11A
ILMN_2744398	9.54473	3.50253	7.0249e-08	OSTF1
ILMN_1233272	8.96326	3.49884	5.12347e-08	STK32A
ILMN_2810882	8.62908	3.48879	2.11524e-08	PPIC
ILMN_2830661	8.14005	3.46226	2.87709e-08	TOP2A
ILMN_1235932	10.8662	3.42553	5.43044e-08	PDGFRA
ILMN_2543393	8.18232	3.38117	5.43044e-08	CDCA8
ILMN_2690603	9.49435	3.37315	1.02234e-07	SPP1
ILMN_2632712	8.19903	3.30804	5.74371e-09	BIRC5
ILMN_2798973	9.14631	3.30132	1.00882e-07	MYT1
ILMN_1224014	9.85561	3.2931	4.9476e-07	TMEM100
ILMN_2784078	9.05973	3.29105	2.46236e-07	MMP15
ILMN_2867899	8.2957	3.29088	4.90466e-07	CDC20
ILMN_1225182	8.20856	3.22409	2.83734e-07	CDCA3
ILMN_2727503	8.2951	3.1548	1.33713e-06	IGFBP3
ILMN_2742849	8.79388	3.15012	5.43044e-08	MCM5
ILMN_2813830	9.08291	3.15007	1.25806e-06	NT5E
ILMN_1259610	8.77628	3.12382	1.95602e-06	CD276
ILMN_1248099	10.0879	3.09033	5.43044e-08	COL16A1
ILMN_2653567	8.60972	3.08881	2.56382e-06	RHOJ
ILMN_1234487	8.40067	3.04811	2.41343e-05	ANGPT2
ILMN_2662214	8.83183	3.03882	1.28737e-06	CACNG4
ILMN_2848906	8.84311	3.03619	3.04817e-06	RLBP1
ILMN_2624622	9.80765	3.03618	1.0958e-07	AKAP12
ILMN_2898319	8.46759	3.0214	2.11524e-08	ALDH1L2
ILMN_1259470	10.4485	2.97695	9.29186e-07	TMEM176B
ILMN_1238433	8.91164	2.94989	1.01332e-05	RBP1
ILMN_1228105	10.7602	2.94759	8.7114e-08	SOX10
ILMN_2977492	8.85171	2.94458	6.27068e-05	MOXD1
ILMN_2682029	7.77763	2.93958	1.14926e-06	TECTA
ILMN_2515784	9.67663	2.93835	2.11798e-06	TSPAN6
ILMN_1233064	8.49443	2.93533	5.72915e-08	CDK2
ILMN_2778111	8.55029	2.9155	3.13432e-07	ETV4
ILMN_2755936	8.32667	2.89484	1.15758e-05	RASL11A
ILMN_2659224	8.20119	2.86733	5.12347e-08	CSPG4
ILMN_3103896	7.79684	2.86668	0.000144842	TIMP1
ILMN_2825574	9.44404	2.83813	6.47156e-07	TUBB2B
ILMN_2681241	7.82556	2.81983	1.74288e-07	BIRC5
ILMN_2769918	7.69699	2.80249	0.000153355	TIMP1
ILMN_2612206	7.7759	2.80056	5.43044e-08	CDC20
ILMN_1227836	8.45327	2.79431	4.87325e-06	ARPC1B
ILMN_2964042	9.0459	2.78521	1.07655e-07	BGN
ILMN_2750011	8.31929	2.76954	1.29363e-07	GALNT10
ILMN_1252794	8.73162	2.75593	1.08073e-06	SALL3
ILMN_1226329	8.237	2.75342	5.68314e-05	CD93
ILMN_2803399	7.86436	2.7376	5.12347e-08	MCM6
ILMN_2790097	8.35009	2.72209	2.39972e-07	RHOC
ILMN_2544343	8.53275	2.71974	7.87329e-07	STAB1
ILMN_2615259	8.62477	2.71253	8.67064e-07	LIMD1
ILMN_2913500	8.15719	2.71116	5.43044e-08	MATN4
ILMN_2666018	10.0435	2.70464	3.65542e-06	MGP
ILMN_3155180	9.30301	2.70406	1.16093e-06	ITPR2
ILMN_1225376	9.1179	2.70107	1.17616e-06	SMOC1
ILMN_2907540	8.57249	2.69923	8.54879e-06	LMCD1
ILMN_2860480	8.58721	2.69648	4.87267e-06	ARPC1B
ILMN_2480463	8.46871	2.64721	7.53406e-08	TRIM25
ILMN_1242221	8.32629	2.6354	4.22748e-06	PPP1R14B
ILMN_2642913	8.18996	2.62954	4.47541e-05	EMP1
ILMN_2916035	8.87975	2.62184	5.43044e-08	LMNB1
ILMN_2451022	8.56928	2.61076	7.14954e-08	VIM
ILMN_1216374	8.15004	2.59542	0.000185662	CHST7
ILMN_2657828	9.33351	2.58351	3.15867e-07	RHBDF1
ILMN_2665008	11.5229	2.57899	1.21564e-05	RAB31
ILMN_2981542	8.29433	2.56095	2.32032e-06	MFAP2
ILMN_1257724	8.60456	2.55668	5.47258e-07	ADAMTS9
ILMN_1250907	7.78791	2.55106	4.5852e-08	MCM2
ILMN_2774007	7.66932	2.55097	4.5852e-08	BUB1B
ILMN_2621643	9.9286	2.54005	8.89913e-07	COL4A1
ILMN_2614380	9.71029	2.53664	5.67689e-07	MAP3K1
ILMN_2632153	7.46046	2.53616	1.85093e-07	CDCA2
ILMN_1247343	8.16152	2.52206	7.31106e-05	LMCD1
ILMN_2832675	9.31316	2.51965	1.14926e-06	CHRNA4
ILMN_1221835	9.14597	2.51668	7.09349e-06	TUBB2B
ILMN_2634222	8.90698	2.50977	1.71875e-06	EFS
ILMN_2834379	8.52963	2.50796	1.13221e-05	TGFBI
ILMN_2860479	8.682	2.48425	7.0556e-07	ARPC1B
ILMN_2477870	7.9239	2.48317	3.15867e-07	VIT
ILMN_1221619	8.75434	2.47915	1.65031e-06	NKX2-2
ILMN_2797642	7.79476	2.46939	1.58965e-06	NCAPH
ILMN_1228206	8.87451	2.45566	4.13751e-06	DCX
ILMN_1257574	7.56216	2.45505	9.13175e-05	ESM1
ILMN_1258715	8.34265	2.45281	2.11524e-08	RRM1
ILMN_2589640	11.2998	2.4504	1.36174e-06	EDNRB
ILMN_3131063	9.81375	2.44469	6.63148e-07	CCND3
ILMN_1222009	10.5141	2.44048	2.85475e-05	GAB1
ILMN_2703267	7.77586	2.44	5.67772e-06	NES
ILMN_2878781	8.1596	2.43626	5.43044e-08	GALNT10
ILMN_1258028	9.50608	2.42703	4.63e-07	GAL3ST1
ILMN_1257209	9.25992	2.42684	2.98894e-07	WIPF1
ILMN_1255053	7.78884	2.42319	2.45518e-07	PLK1
ILMN_2595714	7.90564	2.42305	1.22631e-05	FN1
ILMN_1215854	7.66658	2.4202	5.42681e-08	MATN4
ILMN_1233857	7.65796	2.41955	3.67957e-08	MCM6
ILMN_2740852	9.78304	2.41921	4.13461e-05	F2R
ILMN_2764588	10.8801	2.41322	2.94704e-07	IGFBP7
ILMN_1226829	8.08661	2.41266	1.14786e-05	CD93
ILMN_2690976	9.2197	2.4093	6.67771e-07	CDK4
ILMN_2901180	7.50709	2.40911	1.42461e-07	SPC25
ILMN_2762326	8.56441	2.40823	2.18759e-07	KIF22
ILMN_2669189	8.46049	2.38936	1.26452e-07	LIMA1
ILMN_2956092	8.63741	2.38207	2.93126e-06	RASSF4
ILMN_2589790	9.1139	2.37504	3.68713e-06	STAT3
ILMN_2609897	8.32582	2.37233	1.11081e-06	PRSS35
ILMN_2724294	8.27143	2.36995	7.60342e-08	GPX7
ILMN_1236368	8.44338	2.36952	4.5852e-08	ORAI1
ILMN_3156604	7.87896	2.36862	2.39972e-07	HMGB2
ILMN_1246740	10.1272	2.36658	5.4549e-06	SLC35B2
ILMN_2867901	7.65865	2.35662	1.1241e-07	CDC20
ILMN_2663604	7.63473	2.35338	9.30635e-08	FIGNL1
ILMN_1233545	9.81202	2.34993	2.3432e-06	LBH
ILMN_1223317	7.98968	2.34793	3.35688e-05	LGALS3
ILMN_2908070	7.50295	2.34487	1.44676e-06	GTSE1
ILMN_2777359	9.59174	2.34383	1.37812e-05	SERPINH1
ILMN_2605890	7.47836	2.3419	4.76073e-06	TK1
ILMN_2864170	7.73394	2.33724	1.35816e-06	CHST3
ILMN_2664686	7.48418	2.33483	3.49854e-06	CHAF1B
ILMN_2733524	8.35869	2.33369	1.2235e-07	NRM
ILMN_2663428	7.56214	2.32895	1.07763e-06	ADAMTSL3
ILMN_2635818	7.37597	2.32226	9.19459e-06	GSX1
ILMN_2725414	10.3299	2.321	2.62668e-06	CD9
ILMN_1218967	7.52502	2.31711	1.47701e-08	KIF2C
ILMN_1246808	12.4042	2.31535	5.09781e-07	SERPINE2
ILMN_2733957	7.66296	2.31453	1.42461e-07	RBPJL
ILMN_2671473	9.2438	2.31034	0.000290247	C1QL2
ILMN_2658566	10.7051	2.30835	4.12962e-07	MIDN
ILMN_2598715	8.49829	2.30816	6.18662e-05	TUBB2B
ILMN_2657175	9.64807	2.30804	5.12347e-08	ANXA2
ILMN_2715042	11.0469	2.29615	6.75408e-07	SDC3
ILMN_2621433	8.31753	2.29343	5.64667e-08	FGFRL1
ILMN_1259632	8.04856	2.29332	4.98886e-05	COL20A1
ILMN_1240726	8.34938	2.29089	2.94704e-07	MMP14
ILMN_1243329	8.59089	2.28155	1.42912e-05	DAB2
ILMN_2981167	8.39193	2.27954	6.34483e-07	IFIT2
ILMN_1213886	7.537	2.26623	0.00105081	MEOX1
ILMN_2686244	8.63017	2.26361	2.18573e-06	RASSF4
ILMN_2977624	8.45509	2.25313	2.94704e-07	RRM1
ILMN_2900557	7.41436	2.24812	2.94704e-07	KIF15
ILMN_2738345	9.12997	2.24774	3.71313e-06	LIMS2
ILMN_3119014	8.4333	2.24644	1.67255e-06	ELK3
ILMN_2676726	8.17577	2.22856	3.87775e-07	CENPL
ILMN_3006611	8.67902	2.22717	6.78428e-07	MAP3K1
ILMN_2492716	8.80542	2.22703	2.22635e-06	UACA
ILMN_1241293	9.44256	2.2112	2.76857e-05	CLDN5
ILMN_2855334	8.86087	2.20915	2.19371e-08	GUSB
ILMN_2730463	7.81945	2.208	1.69261e-07	CDT1
ILMN_2864172	7.63685	2.20678	1.63283e-06	CHST3
ILMN_2936427	9.72713	2.20174	8.82134e-07	MCM4
ILMN_1257987	9.51918	2.17759	3.92479e-06	SLC7A3
ILMN_2931623	8.61875	2.17456	4.26166e-05	DCX
ILMN_2778722	7.83913	2.17227	7.80395e-07	PPAPDC1A
ILMN_1228374	8.10103	2.16878	6.63148e-07	LIMA1
ILMN_1218866	9.33748	2.16425	1.14678e-05	2017-09-08
ILMN_1244006	10.4257	2.16058	1.52295e-07	EPN2
ILMN_2603699	7.4772	2.15848	2.94704e-07	BIRC5
ILMN_2589662	8.07177	2.15747	1.37812e-05	BMP7
ILMN_2617228	7.65773	2.15493	5.43044e-08	AURKA
ILMN_2822579	9.41421	2.1509	9.60875e-06	COL4A2
ILMN_1243507	8.13756	2.14613	1.72727e-07	SPSB4
ILMN_1255960	7.42708	2.14464	1.65609e-07	SPC25
ILMN_2594477	9.59139	2.14029	5.43044e-08	PAPSS1
ILMN_2599794	7.98312	2.13859	0.000273342	APOC1
ILMN_1245582	9.44042	2.13668	1.31374e-05	CHRNA4
ILMN_2737390	7.97962	2.13598	0.000672894	MOXD1
ILMN_1216335	8.24135	2.13496	3.16355e-06	CTTNBP2NL
ILMN_2738054	8.13769	2.12943	3.56636e-07	PLEKHG2
ILMN_2463181	7.85306	2.12139	0.000365013	TNC
ILMN_2993455	8.13458	2.10979	1.57426e-07	NEDD1
ILMN_1248637	9.84844	2.1057	3.15867e-07	NSMCE1
ILMN_2859978	11.2055	2.10001	1.72727e-07	PAPSS1
ILMN_1243616	7.68998	2.098	3.04817e-06	CDKN3
ILMN_2732634	11.2561	2.09117	1.6875e-06	CSPG5
ILMN_2618396	8.02843	2.08816	3.29563e-06	PTER
ILMN_1254630	9.69974	2.08487	3.96639e-06	PTPRE
ILMN_2463180	7.73314	2.0843	0.000210642	TNC
ILMN_1259822	8.56973	2.08202	2.39972e-07	CASKIN2
ILMN_2446032	10.1158	2.07974	3.35324e-06	USP24
ILMN_2624827	8.24872	2.07942	1.10127e-06	TCF19
ILMN_2814005	7.53781	2.06773	5.36694e-07	NID1
ILMN_1239230	7.41968	2.06625	1.39562e-06	AURKB
ILMN_2834728	9.75368	2.05608	1.14918e-05	PRKD3
ILMN_2687628	7.27115	2.05524	1.31011e-06	CKAP2
ILMN_2788073	7.66527	2.05337	0.00176166	HMOX1
ILMN_2795412	7.97747	2.0494	2.32272e-05	TMEM176A
ILMN_2685329	8.11257	2.04795	1.01448e-05	HSPG2
ILMN_2659617	10.7516	2.04584	2.14358e-07	EPN2
ILMN_1235499	8.67876	2.04433	1.33713e-06	PROS1
ILMN_2970532	7.5698	2.03764	5.44366e-07	MCM10
ILMN_1221568	8.49763	2.03073	5.85779e-07	CDCA7
ILMN_2733120	9.27674	2.02162	2.19366e-05	LBR
ILMN_2911729	10.2329	2.02096	2.36725e-05	KCNIP3
ILMN_1216764	9.35571	2.01895	2.82147e-05	IER3
ILMN_2492500	11.0241	2.01665	5.97899e-06	ZEB1
ILMN_2818678	10.5414	2.01345	5.12347e-08	TDRD7
ILMN_1228026	11.0996	2.01219	1.27571e-05	MIDN
ILMN_2883164	9.53975	2.00771	2.0564e-05	SERPINE2
ILMN_2636285	7.82568	2.0049	1.49297e-06	NT5E
ILMN_2914271	8.76699	2.00371	1.36062e-06	ARAF
ILMN_2755578	9.32034	2.00047	2.53808e-06	NNAT
ILMN_2698046	9.77043	1.99484	5.22159e-06	STAT3
ILMN_2746086	9.26681	1.98922	5.64897e-06	TAX1BP3
ILMN_2826916	10.1506	1.98505	2.46236e-07	PTPRE
ILMN_2883414	7.95663	1.98071	4.92505e-07	CENPL
ILMN_1228366	7.69008	1.97064	8.8908e-06	CDKN2C
ILMN_2942674	8.53507	1.96821	1.9642e-05	LIMS2
ILMN_1241915	8.87134	1.96458	6.85141e-07	NOTCH1
ILMN_1229455	8.40288	1.95827	2.99696e-05	RNF213
ILMN_2515363	10.0795	1.94741	5.10035e-06	TPM4
ILMN_2772461	8.01542	1.9463	5.70868e-08	NEDD1
ILMN_3001540	7.66635	1.94491	0.000448495	LUM
ILMN_2814865	8.43409	1.94252	6.42669e-06	QPCT
ILMN_2834777	8.81537	1.93986	2.69965e-06	IRF1
ILMN_3091003	7.34265	1.93766	0.000494134	MS4A7
ILMN_2757743	10.4209	1.93354	1.33689e-07	CBFB
ILMN_1239293	10.6869	1.9308	4.90466e-07	SULF2
ILMN_2981169	8.31298	1.92923	4.38767e-07	IFIT2
ILMN_2670398	8.14949	1.92784	5.4748e-05	EIF4EBP1
ILMN_2816180	10.934	1.92769	2.83293e-07	LBH
ILMN_2655577	8.35257	1.9188	1.02107e-06	POLD1
ILMN_1220121	7.68203	1.91773	3.86817e-07	KIF23
ILMN_2636110	7.4495	1.91112	1.03052e-07	SGOL2
ILMN_2778872	8.38084	1.90395	2.94704e-07	MAD2L1
ILMN_3091641	8.35174	1.90206	4.0394e-05	DAB2
ILMN_1226985	9.63687	1.89843	1.67303e-07	SCAMP2
ILMN_2987027	7.81996	1.89732	2.29929e-06	PLEKHG2
ILMN_2637714	10.535	1.89658	5.67689e-07	RASA3
ILMN_2913166	8.16286	1.89608	0.000199314	SERPING1
ILMN_2664548	9.41707	1.89392	2.43762e-05	PGLS
ILMN_2896768	10.0031	1.89316	4.60356e-06	CBR3
ILMN_2757008	7.43389	1.89015	3.91572e-07	ALDH1L2
ILMN_2996683	7.54717	1.88942	6.71524e-08	PVRL2
ILMN_2717613	7.69727	1.88268	7.38117e-07	CDK2
ILMN_2858359	7.83951	1.88047	1.63283e-06	CLSPN
ILMN_2538422	10.1419	1.8788	7.30345e-06	ADAP1
ILMN_1221007	8.79579	1.87571	7.78006e-06	PRKD3
ILMN_1249466	8.1756	1.87517	2.98894e-07	FUT10
ILMN_2605165	7.81181	1.8737	2.21837e-06	MEGF11
ILMN_2798086	10.5433	1.87239	9.86009e-07	FCHSD2
ILMN_2648548	7.27856	1.87017	7.29801e-07	CASP7
ILMN_2900617	8.33934	1.86978	0.000675113	TLE6
ILMN_1217309	9.78708	1.86781	1.55578e-06	TAX1BP3
ILMN_1224003	9.50221	1.8672	9.68961e-07	PTBP1
ILMN_2985969	7.28417	1.86656	1.31295e-06	BUB1B
ILMN_1236221	9.20221	1.86626	8.5845e-06	REV3L
ILMN_1247377	8.87246	1.86239	2.44149e-06	MPEG1
ILMN_2832219	7.18922	1.85902	2.46236e-07	CDCA3
ILMN_3102467	8.44823	1.8541	1.54146e-05	RAB34
ILMN_2955919	8.2837	1.85377	0.000113472	MCAM
ILMN_2739965	8.52955	1.85344	2.56475e-06	CSNK1D
ILMN_2770183	8.19009	1.84866	8.03294e-06	DDAH2
ILMN_2936671	9.10786	1.84674	0.00045452	SKAP2
ILMN_2645662	9.15763	1.84619	7.72387e-06	TMEM86A
ILMN_2674966	7.48608	1.84476	2.92334e-06	IGSF10
ILMN_2984744	7.78357	1.84442	2.96567e-06	EMP3
ILMN_2837855	10.3651	1.83837	1.65609e-07	CBFB
ILMN_1231035	8.5474	1.8347	2.89315e-06	CSNK1D
ILMN_2980226	8.2199	1.83185	5.07008e-05	MMP16
ILMN_2628708	7.3701	1.82621	2.46236e-07	DEPDC1B
ILMN_2780424	10.9373	1.8257	1.64722e-05	ZFP36L1
ILMN_2866970	7.2554	1.82519	8.33345e-07	KIF11
ILMN_2520239	7.87584	1.82031	3.28873e-06	CP
ILMN_1217180	9.41682	1.82003	3.56845e-05	IFITM1
ILMN_1377923	12.177	1.81298	1.52295e-07	ACTB
ILMN_1249220	8.26074	1.81033	3.38633e-06	COL6A3
ILMN_2618651	7.15643	1.8096	1.83562e-06	MEGF11
ILMN_3155789	8.80442	1.80666	5.43163e-06	SMAD5
ILMN_2624280	11.3428	1.80485	3.30931e-07	RPS27L
ILMN_2674351	8.08613	1.80139	2.82139e-06	EDNRA
ILMN_1225994	8.71598	1.79876	2.94704e-07	VAV2
ILMN_1230039	9.19559	1.79627	1.35666e-06	HYAL2
ILMN_2661971	10.8618	1.78951	6.00552e-06	GM2A
ILMN_1248854	8.42144	1.78861	5.45966e-07	ICK
ILMN_2842859	7.7855	1.78611	3.5128e-07	CDK5RAP2
ILMN_2775421	7.78024	1.78499	0.000221258	SERPING1
ILMN_2457571	9.08258	1.78192	2.68128e-06	MAML2
ILMN_2774596	8.79318	1.78154	1.27102e-06	LAMC1
ILMN_1377919	12.586	1.77993	3.91572e-07	TUBB2B
ILMN_2416145	7.33909	1.77951	1.65129e-06	TPX2
ILMN_2693205	7.2279	1.77855	4.31997e-07	ASPM
ILMN_3031009	8.90078	1.77741	3.34132e-06	CAPZB
ILMN_1247916	8.23612	1.77014	5.47785e-05	LIMS2
ILMN_2999654	8.25447	1.76924	9.51527e-07	PSMC3IP
ILMN_2956102	8.26354	1.76235	2.38463e-06	NCAPD2
ILMN_3001398	7.49883	1.7554	2.06536e-06	SALL3
ILMN_2618176	7.57922	1.7543	5.98838e-05	SOCS3
ILMN_1213921	7.1724	1.75159	6.77369e-06	TROAP
ILMN_2640570	8.22923	1.7481	1.40303e-05	PAK4
ILMN_2506489	8.92042	1.74709	1.98834e-07	NAV1
ILMN_1221981	9.71935	1.74589	6.12511e-06	DIABLO
ILMN_1231851	7.31271	1.74216	1.28824e-05	ENPP1
ILMN_2784686	8.582	1.73911	1.37812e-05	SOX8
ILMN_2751037	9.39049	1.7382	1.51345e-05	SPATA13
ILMN_2711075	7.5251	1.73521	0.00948518	MMP9
ILMN_2678094	7.23232	1.73365	1.77748e-05	PRRX1
ILMN_2840514	7.77287	1.7308	2.41625e-06	KLHL6
ILMN_2623056	7.73914	1.72973	6.40818e-06	CLSPN
ILMN_2699003	9.52534	1.7271	0.000104228	SIVA1
ILMN_2961933	7.44648	1.71823	2.306e-05	NID2
ILMN_2914510	11.1385	1.71812	5.16924e-06	2017-09-02
ILMN_2983228	9.94947	1.71736	6.03833e-06	SS18
ILMN_2744492	8.52375	1.70742	6.63148e-07	NHSL1
ILMN_1230314	7.26986	1.70346	7.24224e-06	SLC27A6
ILMN_2896843	7.74104	1.70289	0.000169787	CD248
ILMN_1223070	7.99916	1.69962	1.13221e-05	CHST11
ILMN_1224855	8.33096	1.69792	1.50826e-05	SAMD9L
ILMN_2432550	10.2954	1.69631	4.90958e-06	TRIB2
ILMN_1257579	9.79941	1.69552	1.26452e-07	NUP210
ILMN_1252898	7.47492	1.69328	4.11108e-06	SOX6
ILMN_1227128	9.33116	1.687	7.71509e-05	SOX12
ILMN_2993652	10.4285	1.68698	4.45777e-05	NCAN
ILMN_2741985	7.32417	1.68665	3.13432e-07	RAD54L
ILMN_2724371	9.34888	1.68593	6.72808e-06	PHLDB1
ILMN_2619528	7.83538	1.68084	6.71958e-06	KLHL6
ILMN_2666190	10.6804	1.67976	4.14705e-07	RNPEPL1
ILMN_2831579	9.07785	1.6787	3.28873e-06	KCTD5
ILMN_2650547	9.224	1.67833	3.08034e-06	HUS1
ILMN_1245092	10.4098	1.67655	2.10085e-06	PPIB
ILMN_1253317	10.5359	1.67355	1.14664e-05	XPNPEP1
ILMN_2694257	8.83449	1.6726	2.86764e-06	CCDC28B
ILMN_2989955	9.68417	1.66878	6.12145e-07	BMP1
ILMN_2646203	7.4254	1.66687	2.3095e-06	CDK4
ILMN_2715546	8.36704	1.66061	7.66586e-05	GPX3
ILMN_2547942	7.18431	1.65875	1.84274e-07	GINS2
ILMN_1217071	7.70901	1.65641	0.000634251	MMP16
ILMN_2917471	10.0168	1.65569	2.01543e-05	EDNRB
ILMN_1260538	7.31458	1.65554	2.07295e-06	PCDH7
ILMN_2981545	7.46301	1.65408	1.28129e-05	MFAP2
ILMN_2661185	7.43436	1.6538	0.00024585	SCML4
ILMN_2619620	9.25269	1.65258	4.62424e-05	C1QB
ILMN_2438338	8.42222	1.65091	4.18332e-06	ITPKB
ILMN_2782964	7.56185	1.65084	2.25674e-05	ENPP1
ILMN_2440602	7.13508	1.64773	8.74852e-06	TLR5
ILMN_2747923	8.95943	1.64631	0.00988457	SLC40A1
ILMN_2952661	7.55956	1.64625	7.20206e-08	DBF4
ILMN_2819319	7.16882	1.64617	1.85979e-05	RRM2
ILMN_2789692	8.79349	1.64507	6.53079e-06	WNT7B
ILMN_2781938	10.0173	1.643	1.09451e-05	TRAM1
ILMN_2774825	10.0117	1.63984	9.79043e-05	G3BP1
ILMN_2522693	9.6842	1.63268	9.6885e-06	VKORC1
ILMN_1256452	8.78885	1.63169	6.62814e-07	SAAL1
ILMN_3133352	7.72279	1.62929	2.06966e-06	UNG
ILMN_2769136	8.57383	1.62853	2.53982e-05	MTHFD2
ILMN_2653617	10.8497	1.62606	2.56229e-06	CD63
ILMN_2700797	7.26734	1.62351	4.68169e-07	PPIC
ILMN_2640971	8.57543	1.62132	1.67916e-06	PAFAH1B3
ILMN_2760430	10.634	1.618	1.82045e-07	LRP10
ILMN_2519677	9.03185	1.61205	2.36877e-07	TRIOBP
ILMN_2745037	10.2028	1.61089	0.000158588	ARL2BP
ILMN_3150724	7.53363	1.6057	0.000115951	PPFIBP1
ILMN_2670486	10.7754	1.60203	8.80208e-05	BCAN
ILMN_2776857	7.82915	1.59906	1.45045e-06	MAD2L1
ILMN_1215469	12.4703	1.59655	2.11798e-06	DBI
ILMN_2713464	9.01619	1.59649	1.35816e-06	ABHD4
ILMN_2970623	7.48698	1.59469	5.94856e-07	CENPP
ILMN_2777351	7.94342	1.58963	3.1019e-06	ICK
ILMN_2756008	8.38536	1.58813	6.12511e-06	NASP
ILMN_2747959	9.82883	1.58613	0.000118033	DCN
ILMN_2946088	8.44677	1.58524	7.18442e-07	PANX1
ILMN_1245338	7.47075	1.58401	0.000779296	HIP1
ILMN_3011294	7.97571	1.58384	1.85012e-06	FUT10
ILMN_2775937	9.44363	1.58241	4.2897e-07	PLAT
ILMN_2596346	8.26638	1.57947	0.000234362	DCN
ILMN_2667829	7.94119	1.57783	0.000217687	PRKCQ
ILMN_2712120	8.77518	1.57612	0.00230184	S100A6
ILMN_2714678	7.4994	1.57492	8.99708e-07	PIF1
ILMN_2424299	7.8513	1.57301	0.00037924	TNFRSF12A
ILMN_3018017	9.53978	1.57213	0.000144114	CXADR
ILMN_1215908	8.62514	1.57072	1.94087e-05	CHD7
ILMN_2614531	7.64896	1.5696	9.96148e-05	MCAM
ILMN_1226683	7.83983	1.56798	0.000479839	PSMB8
ILMN_1227001	8.55275	1.5671	3.41518e-06	PTBP1
ILMN_2754985	10.0011	1.565	1.19155e-05	PHLDA1
ILMN_1218592	7.56318	1.56031	1.69261e-07	TES
ILMN_2666406	7.88462	1.55958	3.43741e-05	PRRC1
ILMN_3115213	7.38437	1.55833	0.00174801	IRX2
ILMN_1251616	8.3075	1.55788	1.36062e-06	SKP2
ILMN_2600565	10.6013	1.55614	1.06603e-05	MAGED2
ILMN_2903511	10.8807	1.55051	3.77768e-07	LSM4
ILMN_1237359	9.59194	1.54902	4.85323e-05	ANKRD28
ILMN_1228469	7.4199	1.54693	0.000592946	APOC1
ILMN_2519676	9.16014	1.54507	2.47087e-06	TRIOBP
ILMN_1232716	7.5839	1.54472	0.000160189	CYP1B1
ILMN_1250075	8.51508	1.54462	5.71755e-06	DPYSL3
ILMN_2846255	8.03494	1.54111	2.19366e-05	PGPEP1
ILMN_2949266	11.8577	1.5351	2.24406e-06	RPN2
ILMN_2620545	10.9072	1.53307	8.94385e-06	GPR37L1
ILMN_2756846	8.46435	1.53235	2.62668e-06	MRO
ILMN_2971767	8.44553	1.53059	4.84043e-06	MYD88
ILMN_1229175	8.90274	1.53003	3.51904e-06	HUS1
ILMN_1218247	8.43358	1.52967	6.11055e-06	PALLD
ILMN_1247530	10.2664	1.52836	8.94385e-06	LLGL1
ILMN_2714565	6.97895	1.52773	1.56903e-06	RRM2
ILMN_1249150	8.78342	1.52597	1.16848e-05	PDZRN4
ILMN_2648618	7.95284	1.52585	0.000298675	ARFGAP3
ILMN_1213978	8.69494	1.52527	1.50782e-05	PTPRO
ILMN_3143506	8.60371	1.52287	1.16969e-06	ELOVL1
ILMN_2664972	11.0856	1.51982	1.3709e-06	MAPRE1
ILMN_2693895	8.57807	1.51957	0.00195748	ACTA2
ILMN_2649773	7.7675	1.51838	0.000208438	SLC38A5
ILMN_3084954	7.55493	1.51556	7.18442e-07	TES
ILMN_2613118	7.93082	1.51248	4.72664e-06	RFC4
ILMN_2765733	8.56827	1.51216	2.12071e-05	POLG
ILMN_1220051	7.51814	1.50785	3.52614e-05	TMPO
ILMN_3096144	7.81076	1.50613	6.49322e-05	STAT3
ILMN_1251930	8.50691	1.50178	1.33713e-06	NASP
ILMN_2884126	9.34633	1.50109	1.14786e-05	PHLDB1
ILMN_2448651	9.56812	1.50104	1.57892e-06	AMPD3
ILMN_2771956	9.88153	1.49945	1.91773e-07	CALU
ILMN_1236788	8.42875	1.49791	0.00112051	IGFBP2
ILMN_2718284	9.27936	1.49723	1.00735e-06	MFSD1
ILMN_2786160	9.96326	1.49676	1.53085e-05	ARHGAP1
ILMN_2692615	8.60164	1.49654	0.00038811	TGM2
ILMN_2912239	10.6304	1.49624	3.04455e-07	HSD17B4
ILMN_2877541	7.66719	1.49527	4.53965e-06	CRTAP
ILMN_2833936	9.06425	1.49452	0.000219882	CRYL1
ILMN_2606667	9.02966	1.49418	0.000418318	DDX6
ILMN_2686721	7.78752	1.49117	4.98971e-06	TAP2
ILMN_1221274	7.70357	1.48869	1.00816e-05	RAB32
ILMN_2826881	7.36445	1.48835	5.64646e-07	MYBL2
ILMN_2683856	7.32795	1.48637	1.66249e-06	NOXO1
ILMN_2748402	8.00716	1.48559	2.6641e-05	COL5A1
ILMN_2837543	10.8377	1.48535	1.2235e-07	NRAS
ILMN_2825817	7.63941	1.485	4.68441e-05	SPRY4
ILMN_2862418	7.54315	1.47356	6.85141e-07	SLC30A7
ILMN_2982965	7.75715	1.47189	2.21837e-06	PRIM2
ILMN_3052430	8.76175	1.47053	2.44642e-06	CD63
ILMN_3160326	8.7417	1.46584	8.21657e-07	PRKG2
ILMN_2879486	7.9586	1.4656	6.5971e-07	MTAP
ILMN_2693373	7.15373	1.46516	0.000275278	HIP1
ILMN_1259946	10.4651	1.46501	1.67868e-05	CDC42SE1
ILMN_1239314	7.19549	1.45796	1.66249e-06	FOXM1
ILMN_1220430	8.98454	1.45698	3.25709e-05	CCDC28B
ILMN_3034877	8.34017	1.45576	2.33519e-05	KIF1B
ILMN_1252373	8.04175	1.4556	6.72808e-06	PUS7L
ILMN_1223029	10.7248	1.45463	2.44642e-06	RAB8B
ILMN_2519673	8.08552	1.45416	8.12371e-05	VWF
ILMN_2956095	7.58582	1.4541	3.30602e-05	RASSF4
ILMN_2659896	10.1467	1.45295	6.71983e-05	NXPH1
ILMN_3140788	8.93496	1.45238	5.27717e-06	PTBP1
ILMN_2895364	9.34485	1.45194	1.33573e-05	EXT2
ILMN_1253410	8.81053	1.44937	6.52372e-06	CHIC2
ILMN_2520249	7.77366	1.44704	0.000152673	HSPG2
ILMN_2821381	7.50568	1.44556	4.02592e-07	MEGF11
ILMN_2595973	9.46217	1.44512	1.28803e-06	GRN
ILMN_2834065	7.01023	1.44057	8.29681e-08	ESCO2
ILMN_2791578	10.9002	1.44	1.02012e-06	GSPT1
ILMN_2828427	10.4614	1.43986	5.84e-06	LLGL1
ILMN_2974798	8.43435	1.43967	0.000138502	LAMC1
ILMN_2658804	8.67312	1.43932	0.00025118	RRAS
ILMN_2819929	7.42646	1.43926	1.87836e-05	PLOD2
ILMN_2923463	7.08459	1.43808	3.51904e-06	KIF23
ILMN_1228287	9.51345	1.43783	1.98834e-07	CALU
ILMN_1225770	7.69337	1.43647	1.26919e-06	EPN2
ILMN_2720770	9.40027	1.43443	2.18856e-06	DCPS
ILMN_2597886	9.53902	1.43397	1.78953e-05	SNX18
ILMN_2695181	7.81511	1.43273	1.365e-05	SMTN
ILMN_2703698	8.85775	1.43152	2.64349e-06	TDRKH
ILMN_1220697	8.31721	1.43112	9.88632e-05	NOTCH4
ILMN_2694960	7.43783	1.43019	7.20341e-05	MSN
ILMN_2774163	10.84	1.43007	3.28873e-06	EIF3D
ILMN_2698843	10.5581	1.42938	7.87162e-07	DCAKD
ILMN_2690839	9.12706	1.42919	0.000989751	ESAM
ILMN_2854962	7.04222	1.42828	5.44366e-07	SGOL1
ILMN_2745036	10.2245	1.4281	0.000253895	ARL2BP
ILMN_2742867	7.98176	1.42765	9.48964e-07	MTAP
ILMN_1250438	9.99361	1.42711	5.9497e-05	MARCKSL1
ILMN_1257667	7.40882	1.4258	2.30497e-06	CHAF1A
ILMN_3074516	9.22579	1.42468	2.17256e-06	PSMG2
ILMN_2731974	7.13706	1.42389	9.68692e-06	FOXM1
ILMN_2971816	10.1839	1.42249	0.000113829	GLTP
ILMN_1250410	8.25583	1.4219	0.000705013	EIF2AK2
ILMN_2648080	7.29232	1.42174	7.0556e-07	KNTC1
ILMN_2588398	10.0385	1.42115	4.92633e-06	IMPDH2
ILMN_2692110	9.22675	1.42069	2.30497e-06	TFDP1
ILMN_1216746	11.0879	1.41878	0.00028195	B2M
ILMN_2711163	7.92617	1.41768	5.37955e-05	CTSK
ILMN_2670022	11.0439	1.41651	1.31353e-06	FERMT2
ILMN_3029294	8.78825	1.41634	0.000128885	RAB34
ILMN_2773259	7.2835	1.41574	0.00050847	LUM
ILMN_2717045	10.6194	1.41313	6.94631e-07	PRDX4
ILMN_3095462	9.54021	1.41184	1.6875e-06	MFAP3
ILMN_2685759	7.19183	1.40877	7.0556e-07	KIF20B
ILMN_2612484	9.12024	1.40639	5.45966e-07	MYO9B
ILMN_2991660	9.37881	1.40615	0.000165497	MIF4GD
ILMN_2816754	7.0431	1.40435	1.27667e-05	NDC80
ILMN_1233678	7.4133	1.40377	6.89213e-07	IL1RAP
ILMN_2599782	7.65075	1.40224	1.16209e-05	IRF1
ILMN_3159720	9.58302	1.40062	2.62063e-05	RIN2
ILMN_2674367	11.8417	1.39807	1.31875e-05	AGRN
ILMN_2766596	8.10995	1.39618	1.56122e-06	GMDS
ILMN_2616792	9.97394	1.39585	1.93416e-05	MED30
ILMN_2738330	7.20591	1.39509	1.58965e-06	FABP7
ILMN_2734882	7.30914	1.3947	3.03437e-06	CENPM
ILMN_2705166	9.65736	1.39462	1.05466e-05	ST6GAL1
ILMN_2597255	7.22295	1.39419	3.86817e-07	CDC6
ILMN_2761273	7.88415	1.39279	2.69672e-06	CENPQ
ILMN_1243826	7.67823	1.39223	0.000123416	PLEKHA4
ILMN_3128907	9.5713	1.3907	0.000258263	CD63
ILMN_1239815	8.31907	1.38937	3.73565e-06	KCTD5
ILMN_3143577	8.64396	1.38726	5.64034e-05	APAF1
ILMN_1228132	12.209	1.38711	6.25002e-05	LYPLA2
ILMN_2736379	8.27269	1.38676	0.000143869	NFIA
ILMN_2773113	7.2039	1.38518	1.09979e-05	CAPG
ILMN_2703886	8.70247	1.38388	1.35362e-06	MPHOSPH6
ILMN_2548974	7.52796	1.38247	2.42195e-05	CHIC2
ILMN_1212894	9.62628	1.38216	1.44835e-06	CASK
ILMN_2632665	9.1269	1.38153	0.00338646	CAV1
ILMN_2767602	9.17542	1.38083	6.8609e-06	CHIC2
ILMN_2866901	7.71611	1.38003	1.09962e-06	EFEMP2
ILMN_2645816	7.52828	1.37825	6.64428e-06	CPXM1
ILMN_2460168	9.14816	1.37788	7.95911e-06	WDR1
ILMN_2597030	9.2882	1.37708	2.53317e-05	SMOX
ILMN_2993109	9.34085	1.37537	0.000530992	DDIT4
ILMN_3097131	7.71565	1.37234	9.52172e-06	TIMELESS
ILMN_2634083	8.57997	1.37133	0.00433524	CDKN1A
ILMN_2908855	10.722	1.37087	3.53907e-06	GNAI2
ILMN_1247207	7.18748	1.3708	0.00346645	ADM
ILMN_2872058	8.00348	1.36953	4.38593e-05	CTSH
ILMN_1250688	9.97932	1.36932	4.02057e-06	FAT1
ILMN_2997494	7.00347	1.36887	0.0011745	LOX
ILMN_2758695	8.57198	1.368	4.88809e-06	NUP93
ILMN_1229960	7.59096	1.36767	0.000360284	MCAM
ILMN_2688306	7.18813	1.36746	2.29929e-06	RBL1
ILMN_2870320	8.14832	1.3665	3.63341e-05	PRKD2
ILMN_2602855	9.7375	1.36193	5.96856e-06	NUP205
ILMN_2911781	7.18789	1.3613	7.52512e-06	KIF18A
ILMN_2735996	10.8078	1.36032	3.42093e-06	P4HB
ILMN_2842605	7.55195	1.35987	2.0122e-05	MICAL1
ILMN_2955973	7.51095	1.35888	3.70313e-05	SMTN
ILMN_3083163	7.7103	1.35829	2.15256e-05	CP
ILMN_2655721	8.20642	1.35775	3.87344e-05	STAT1
ILMN_2427454	11.0658	1.35767	3.28873e-06	NPC1
ILMN_1249836	10.7272	1.35636	2.44642e-06	2017-09-15
ILMN_1213616	7.76138	1.35461	8.99708e-07	MCM7
ILMN_3123473	8.47685	1.35455	1.92481e-05	ALDH18A1
ILMN_2770429	7.39201	1.35453	2.46236e-07	PLOD2
ILMN_3104928	7.286	1.35396	1.57562e-06	CENPM
ILMN_2817892	8.82423	1.3528	2.48301e-05	POLD2
ILMN_2632509	7.648	1.35259	1.70832e-05	PPP1R14C
ILMN_2827617	7.81836	1.35094	3.99718e-06	SORCS1
ILMN_2647873	10.7119	1.35071	3.25662e-06	NAV1
ILMN_2637094	8.85677	1.35038	9.70025e-05	PCSK6
ILMN_1246270	7.09181	1.34997	6.89292e-06	GINS2
ILMN_2715840	9.31368	1.34719	0.000550812	C1QC
ILMN_1237696	9.64411	1.34569	2.32508e-06	PPP4C
ILMN_2789077	7.26911	1.34513	2.75261e-06	ITGB1
ILMN_2451035	8.54503	1.344	9.22864e-05	UBE2H
ILMN_1245307	7.53004	1.34127	0.000269323	FBLN2
ILMN_3131679	7.13566	1.34069	0.027427	USP18
ILMN_2859348	10.5845	1.34034	5.82006e-06	TAF9B
ILMN_2846775	7.70084	1.33979	0.000743828	CDKN1A
ILMN_1231885	6.95052	1.33908	4.16061e-07	CKAP2L
ILMN_2597686	8.11236	1.33899	1.25806e-06	RRBP1
ILMN_2588995	10.2205	1.33866	5.8974e-05	RAB8B
ILMN_2628940	7.15703	1.33643	0.00337348	LMCD1
ILMN_2636745	9.34619	1.33526	5.41099e-05	BCAN
ILMN_1223687	7.19917	1.33463	2.95411e-07	MPZL1
ILMN_1220599	8.40775	1.3297	6.88611e-05	CLGN
ILMN_2466335	8.57317	1.3296	1.73419e-05	APAF1
ILMN_1226183	8.1256	1.32891	0.000311538	ANTXR1
ILMN_1247133	9.97485	1.32833	3.31719e-06	TNS3
ILMN_1221336	9.89235	1.32522	9.48085e-06	LSM6
ILMN_1241171	9.24093	1.3202	3.97193e-05	ANXA3
ILMN_2503553	7.60885	1.31992	5.56498e-05	COL8A1
ILMN_1240125	8.45443	1.31892	0.000210369	GNB4
ILMN_1237939	9.10714	1.31794	4.44318e-06	PRKRIR
ILMN_2723058	9.58594	1.31791	3.30936e-06	PLOD3
ILMN_2708006	7.18688	1.31783	8.07074e-05	ASCL1
ILMN_2821788	6.92354	1.31654	1.22191e-06	CENPI
ILMN_2637266	9.34204	1.31636	3.25291e-06	CASP2
ILMN_2650439	8.79998	1.31601	5.56736e-06	GALNT1
ILMN_1238167	10.6104	1.31598	2.56363e-06	POP4
ILMN_3007758	7.25028	1.31573	0.000204698	CREB5
ILMN_1240074	8.79178	1.31539	1.34755e-05	TRIM26
ILMN_2614463	7.04487	1.31317	4.73697e-05	PRRX1
ILMN_2919786	11.0165	1.31187	1.10328e-06	ERH
ILMN_2873510	10.07	1.31177	3.78146e-05	PPP4R1
ILMN_1230423	7.85249	1.31174	6.55727e-06	SH3PXD2B
ILMN_1244809	7.12603	1.31169	8.74852e-06	IGSF10
ILMN_1216273	9.19858	1.31134	6.72808e-06	BCL7C
ILMN_2720451	9.01975	1.31134	8.6381e-06	DNMT1
ILMN_2659229	10.4527	1.31054	1.94357e-06	RPL22
ILMN_1226195	9.23811	1.30842	0.00031906	BAG3
ILMN_2497999	8.75652	1.30665	1.83648e-05	VKORC1
ILMN_2862379	7.17346	1.30487	1.36062e-06	RHOD
ILMN_2588254	9.59662	1.3048	2.41225e-05	EIF4A3
ILMN_2973288	7.32612	1.30447	0.000360136	LAMA1
ILMN_1234322	8.20528	1.3041	6.1327e-05	MAGEH1
ILMN_1223997	7.6575	1.30306	7.9369e-06	CRTAP
ILMN_2910934	7.98472	1.30243	8.69095e-05	CD52
ILMN_2965660	8.09005	1.30173	0.000335623	APCDD1
ILMN_2862619	9.77309	1.30145	7.4166e-06	XRCC6
ILMN_1247267	9.57167	1.30069	1.30049e-05	SMOX
ILMN_3115796	7.13791	1.29807	1.04266e-05	CD40
ILMN_2653132	6.97479	1.29727	0.000170931	CLEC7A
ILMN_1214118	9.57283	1.29604	1.94087e-05	PLEKHA2
ILMN_3020829	9.3057	1.29518	0.000126475	NPM3
ILMN_3074259	8.88372	1.29451	5.82006e-06	LAMP2
ILMN_2487934	9.50603	1.29425	2.13063e-06	TRAM1
ILMN_2509918	7.83791	1.29084	0.000388718	TSPAN6
ILMN_2722864	10.2703	1.29079	0.000488498	NCAM1
ILMN_2749437	7.27665	1.2874	1.50261e-06	RHOC
ILMN_2422982	8.03069	1.286	1.66237e-05	SYNPO
ILMN_1230100	8.33394	1.28283	6.8553e-06	CAPZB
ILMN_2804559	8.22564	1.28225	7.62081e-05	TMEM108
ILMN_2598548	7.1307	1.28174	1.94357e-06	POLE
ILMN_1214701	7.62176	1.2804	9.7086e-06	SEMA6A
ILMN_1253916	7.86763	1.27977	3.43985e-05	BCL7C
ILMN_1233693	7.38936	1.27809	5.4666e-06	SLC30A7
ILMN_2607926	7.97868	1.27724	4.53965e-06	KDELR2
ILMN_2820379	8.25865	1.27669	6.01151e-05	RNF135
ILMN_2629052	9.29425	1.2744	0.000146568	CBX3
ILMN_2877165	9.74358	1.27052	9.16323e-06	SGPP1
ILMN_1228535	9.86269	1.26952	0.000511832	PMP22
ILMN_2836749	7.69222	1.26892	7.59641e-05	RASL12
ILMN_1234759	9.33555	1.2683	0.000226086	NUDT21
ILMN_2496682	8.9851	1.26825	6.9952e-06	ZFX
ILMN_2975345	9.85028	1.26818	0.000792207	CDO1
ILMN_2622209	8.73273	1.26724	5.16924e-06	RNASEH2B
ILMN_3163014	7.68058	1.26368	1.75137e-05	CDC42SE1
ILMN_2608811	8.49126	1.26223	3.18696e-05	CBR3
ILMN_2620913	9.45616	1.26064	4.23319e-05	INPPL1
ILMN_2637704	6.91709	1.25935	2.19366e-05	CDC25C
ILMN_2438771	10.205	1.25784	1.28665e-05	FUBP3
ILMN_2846865	7.45281	1.25771	3.09957e-05	ACTB
ILMN_1245119	6.75237	1.25747	0.00119855	PCDH12
ILMN_2980858	8.79107	1.25741	1.39981e-06	LPCAT3
ILMN_2643032	8.25593	1.2566	8.67064e-07	SLC25A15
ILMN_1214071	8.11601	1.25656	0.00177532	IFITM1
ILMN_2588055	7.43324	1.25543	6.04073e-05	ACTB
ILMN_1225042	9.7762	1.25522	3.91572e-07	ZDHHC6
ILMN_1242881	9.15734	1.25416	1.09451e-05	CNPY2
ILMN_2629856	8.20869	1.24892	2.69672e-06	RRP15
ILMN_2645493	7.35828	1.24857	1.84274e-07	PVRL2
ILMN_2449985	9.49007	1.24828	5.00717e-06	SNRPF
ILMN_1257284	9.79061	1.24805	5.47358e-05	BLVRA
ILMN_2654495	8.89181	1.24799	8.85573e-05	IQGAP1
ILMN_2806700	8.03986	1.24784	9.71751e-06	CYBA
ILMN_2771738	8.1557	1.2478	0.00211315	DLK1
ILMN_2736611	9.15385	1.24707	4.54653e-05	GTF2F2
ILMN_1215252	7.61033	1.2466	0.0123918	BMP4
ILMN_2700168	9.11959	1.24639	0.000255557	CCND2
ILMN_2928085	7.19121	1.24591	0.00153797	SNX22
ILMN_2687872	7.08676	1.24511	2.3095e-06	COL1A1
ILMN_1252144	8.07255	1.2427	0.000264564	MIF4GD
ILMN_1238119	7.49907	1.24209	0.000400668	ITGAV
ILMN_2651715	9.93524	1.24157	1.70945e-05	AXL
ILMN_3109289	7.95356	1.24131	3.20385e-05	TCF3
ILMN_2599659	8.12711	1.24104	1.31813e-05	FMNL3
ILMN_2733472	7.18128	1.24088	1.70265e-05	CENPM
ILMN_2990152	9.4806	1.24061	2.62128e-05	DCLK2
ILMN_1234959	9.04449	1.24043	1.09806e-05	WHSC1
ILMN_2896601	7.42132	1.2386	3.96639e-06	ICAM1
ILMN_3158060	8.1386	1.23827	2.80475e-05	EPN2
ILMN_1243593	8.61947	1.23789	1.33713e-06	PCGF5
ILMN_1222503	9.31754	1.23745	0.000105869	ALG5
ILMN_2750089	8.50906	1.23736	1.48554e-05	SLC38A3
ILMN_2775154	7.52564	1.23636	0.000138154	CTSH
ILMN_2652936	10.21	1.23517	2.19192e-07	SEC11A
ILMN_2998026	8.22077	1.23447	2.30957e-05	SLC12A9
ILMN_2624135	8.58553	1.23287	7.03165e-06	POLR2D
ILMN_2620336	8.18029	1.23201	3.46777e-05	RALB
ILMN_2669627	6.99872	1.23057	9.79043e-05	VCAN
ILMN_2484527	10.4955	1.23	0.0172406	VEGFA
ILMN_2911855	6.86513	1.22848	1.1453e-05	ESPL1
ILMN_2726047	7.37265	1.22773	2.93126e-06	RFC3
ILMN_1235363	6.98125	1.22773	4.7203e-07	GSG2
ILMN_1216341	7.35665	1.22661	6.21879e-06	DCHS1
ILMN_2949122	8.61587	1.22526	0.000114588	CCDC58
ILMN_1232175	7.20671	1.22421	2.91564e-06	CHTF18
ILMN_2897858	8.14544	1.22206	3.09957e-05	HUS1
ILMN_2637321	9.47792	1.22008	1.28183e-05	PRR14
ILMN_3163063	8.43184	1.21933	1.07537e-05	BNIP2
ILMN_2883016	10.7623	1.2183	9.77075e-05	NAV1
ILMN_3136561	10.8206	1.21643	0.000321545	SPARC
ILMN_2869312	8.35359	1.21466	3.61832e-05	FBXO4
ILMN_1212938	8.02809	1.21361	1.61705e-05	AIF1
ILMN_2675261	10.8536	1.21074	9.19459e-06	TALDO1
ILMN_2432568	8.54454	1.20994	1.01117e-05	GRID2
ILMN_2749529	7.59274	1.20942	0.00351162	ITGA9
ILMN_2605666	10.1887	1.20865	2.61889e-05	LAMP2
ILMN_2853508	10.601	1.20791	2.87652e-05	TMEM208
ILMN_1257631	7.21502	1.20787	5.1458e-06	APOBEC1
ILMN_1257702	11.0222	1.20533	1.06002e-05	LARS
ILMN_1223552	7.32969	1.20449	1.61898e-05	FBN1
ILMN_2864659	6.99256	1.20421	0.000242696	C1QL1
ILMN_2596183	8.44446	1.20417	8.24396e-05	SYDE1
ILMN_2828838	8.89845	1.20377	4.18551e-05	ISY1
ILMN_1235327	8.41204	1.20216	1.55541e-06	RBBP4
ILMN_2734683	8.25993	1.20152	0.000100542	FSTL1
ILMN_1227540	9.47131	1.20121	1.19009e-05	PHF10
ILMN_2630946	10.163	1.20034	6.95055e-05	APRT
ILMN_2694917	9.49182	1.19947	3.59879e-05	SAP30
ILMN_1377921	12.7222	1.19937	3.0852e-07	RPS9
ILMN_2700550	7.12435	1.19896	1.12528e-06	DDX11
ILMN_2741677	7.44693	1.19726	3.49669e-05	BACH1
ILMN_3150159	12.0811	1.19641	1.62235e-06	DBI
ILMN_3120014	9.40872	1.19483	0.000544295	SRI
ILMN_3098120	6.94634	1.19411	2.4128e-06	FRRS1
ILMN_1213566	7.03883	1.1941	3.92479e-06	GALNT3
ILMN_1260420	8.36649	1.19354	2.16687e-05	SUV420H2
ILMN_2753492	7.67299	1.19345	2.45586e-06	RIPK1
ILMN_2882235	7.3681	1.19329	7.87329e-07	GPSM2
ILMN_2957070	9.14506	1.19265	1.39562e-06	SHC1
ILMN_3121255	8.01407	1.19234	0.0390663	VEGFA
ILMN_2702303	7.06624	1.19184	0.000110719	CH25H
ILMN_1221624	9.22288	1.18922	6.75118e-05	SLC35B3
ILMN_2420070	8.69293	1.18747	1.91654e-05	TUBG1
ILMN_2661950	7.18498	1.18666	1.04389e-05	GINS1
ILMN_1245609	7.86992	1.18572	5.47258e-07	SGPL1
ILMN_3132186	9.70582	1.18409	0.00010605	PCYT1B
ILMN_2639291	8.78002	1.18382	2.81912e-06	CLN5
ILMN_3022428	7.08226	1.18361	0.00060569	TMPO
ILMN_2588362	6.94011	1.1835	1.81279e-05	CDCA8
ILMN_2684316	7.74736	1.18245	6.41853e-05	P2RY1
ILMN_1235688	8.80858	1.18145	0.000152033	CD151
ILMN_2759736	10.1809	1.18097	0.00102509	LRRN1
ILMN_2461707	8.52347	1.17911	1.82554e-05	RBMS2
ILMN_2685806	8.85146	1.17871	8.83045e-05	BANF1
ILMN_2424866	9.32719	1.17823	3.9307e-05	CNIH4
ILMN_1256676	11.1426	1.17496	4.85611e-05	DDAH1
ILMN_2589741	8.5286	1.17478	2.11798e-06	TMEM51
ILMN_2667020	9.76515	1.17428	2.15475e-06	RYK
ILMN_2649408	7.04608	1.17369	6.01151e-05	KIFC1
ILMN_2851040	6.91057	1.17343	1.26379e-06	MCM3
ILMN_2907322	8.45727	1.17176	1.36468e-05	DTX2
ILMN_2592881	7.62579	1.17167	1.14908e-05	JAM2
ILMN_2863264	9.89828	1.17049	1.51381e-05	CTDSP2
ILMN_2649502	9.29114	1.16988	0.000570487	ADAM9
ILMN_2639373	10.243	1.16927	2.94684e-05	MRPL17
ILMN_2700166	9.72797	1.16854	9.30656e-05	CCND2
ILMN_3111877	8.81213	1.16811	5.61297e-06	RBMS2
ILMN_2896582	9.31736	1.16708	0.000297922	SNX6
ILMN_2617835	8.67691	1.16634	8.03294e-06	MYO9B
ILMN_2727663	7.00963	1.16487	1.93608e-05	TGFBI
ILMN_2678269	9.52622	1.16433	5.7255e-05	INTS4
ILMN_2638061	9.97305	1.16323	0.000199739	TSC22D4
ILMN_2729422	6.92523	1.16304	9.05849e-06	ROR2
ILMN_2948712	9.9054	1.16276	3.16355e-06	PRMT3
ILMN_1225204	7.15885	1.16168	0.0108196	RSAD2
ILMN_3114114	9.85737	1.16044	6.95716e-05	DHRS7B
ILMN_2851251	7.16318	1.15989	1.53582e-05	HN1L
ILMN_1247401	8.1786	1.15745	6.18662e-05	NFATC3
ILMN_2838199	8.3558	1.15701	1.74224e-05	DCPS
ILMN_3009225	6.819	1.15673	0.000132486	APOC4
ILMN_1235329	9.04048	1.15662	0.0268507	ETV5
ILMN_3158909	10.1631	1.15476	3.8104e-06	BANF1
ILMN_2737685	6.86983	1.15476	0.0041909	MMP13
ILMN_1231791	7.04263	1.15322	1.78452e-06	HAPLN3
ILMN_2684260	7.17509	1.15277	3.99437e-06	MTBP
ILMN_1243127	9.25359	1.15138	1.89126e-06	GTF2H3
ILMN_1239027	8.48346	1.15061	0.000838828	EPN2
ILMN_1259039	7.76689	1.15038	3.46366e-05	SOX8
ILMN_2967445	6.91521	1.15011	9.87553e-06	ITGA1
ILMN_1247853	9.93617	1.14903	0.0015597	ZFP36L1
ILMN_3000108	9.8124	1.14857	3.23785e-06	LSM6
ILMN_2833606	10.4505	1.14667	1.23605e-05	SSR2
ILMN_1249550	9.48943	1.14635	9.50177e-05	FKBP9
ILMN_2501692	8.23874	1.14613	5.51446e-05	CDR2L
ILMN_2439341	8.24574	1.1461	3.22633e-05	VARS
ILMN_2971946	9.64989	1.14514	0.000178688	LSM5
ILMN_3135781	8.80192	1.14439	0.000213127	ANXA3
ILMN_2647544	8.04316	1.14413	2.37164e-06	PANX1
ILMN_1234199	7.66069	1.1441	7.34e-07	COBLL1
ILMN_2595408	7.95947	1.14322	5.25529e-07	PLD1
ILMN_1241278	9.7311	1.14319	6.37683e-06	RDH11
ILMN_2723338	8.90829	1.14306	0.000103653	DOLPP1
ILMN_2806124	8.74804	1.14305	2.49934e-05	PIH1D1
ILMN_1238374	9.08315	1.14228	9.74945e-06	CDC7
ILMN_1248822	7.51601	1.14119	4.58422e-05	DAB1
ILMN_2712159	6.7705	1.14048	1.61705e-05	DMRTA1
ILMN_1225361	9.89036	1.14005	1.60399e-05	SNRPD1
ILMN_2598852	10.6968	1.13858	3.93339e-06	RANBP1
ILMN_2649199	7.3741	1.13783	0.00711542	HPGD
ILMN_1233339	7.3705	1.13771	1.16916e-05	NME4
ILMN_2870443	8.28274	1.13754	1.66249e-06	FPGS
ILMN_2460179	7.03892	1.136	1.67916e-06	TPH2
ILMN_1226712	7.90211	1.13233	7.40687e-06	CCDC134
ILMN_2776431	8.31534	1.13218	9.74895e-05	C1QA
ILMN_1254358	11.6826	1.13028	0.00139276	IGFBP5
ILMN_1215632	7.96187	1.12981	0.000837172	MARCKSL1
ILMN_2738837	7.30566	1.12966	1.938e-05	NIF3L1
ILMN_2625687	7.89419	1.12909	1.59045e-06	GALNT1
ILMN_2711705	8.12379	1.12795	1.9648e-05	DUSP11
ILMN_2776909	7.34719	1.12712	0.000647637	IRX3
ILMN_2610105	10.2429	1.12678	1.4766e-05	SNRPD1
ILMN_2739999	11.07	1.12655	0.000795023	B2M
ILMN_2664319	9.62465	1.12628	0.000142257	IRF3
ILMN_2877443	7.24991	1.12588	1.42524e-06	ABHD2
ILMN_2628745	8.40708	1.12547	0.000319265	TMCO3
ILMN_2760979	8.89376	1.12512	0.000823184	TGFBR2
ILMN_1234812	7.38162	1.12487	1.55028e-06	DAP
ILMN_2612018	6.90666	1.12302	0.000869649	PROKR1
ILMN_2873750	9.92056	1.12266	5.41099e-05	GLDC
ILMN_2982969	7.33608	1.1225	1.21583e-06	PRIM2
ILMN_1237750	10.1538	1.12095	4.51439e-05	POLR2F
ILMN_1237723	8.1929	1.12045	7.42561e-05	LRP1
ILMN_2925711	11.1686	1.12026	0.00325892	DUSP6
ILMN_2717099	7.18093	1.12022	0.015622	IRX2
ILMN_2599657	7.85151	1.11894	1.64655e-05	FMNL3
ILMN_2690306	8.9336	1.11881	1.67107e-05	POLR2D
ILMN_1225267	6.83095	1.11822	1.08782e-06	FRMD7
ILMN_3162476	8.38528	1.11713	2.42769e-06	SEC61A1
ILMN_1234257	9.46148	1.1117	1.21102e-05	GTF3C2
ILMN_2629764	6.95844	1.11135	0.000450911	BCL6B
ILMN_2648742	7.94875	1.1103	6.75118e-05	ABCB4
ILMN_1241675	7.36731	1.10985	0.000241584	ASCC2
ILMN_1221145	10.0691	1.10855	8.17431e-05	TSTA3
ILMN_2684279	9.87939	1.1083	2.27549e-05	EDEM2
ILMN_1247048	10.2464	1.10709	4.23319e-05	ZNRD1
ILMN_2770759	7.0581	1.10655	4.72667e-06	CDK2
ILMN_2796557	10.5278	1.1051	3.23391e-05	RWDD1
ILMN_2777202	8.25659	1.10498	5.78837e-05	HS2ST1
ILMN_2808946	10.136	1.10413	0.000205849	RPS5
ILMN_2741726	8.32857	1.10408	1.71875e-06	LSM2
ILMN_2996941	7.76874	1.103	0.000119195	MAGEH1
ILMN_1231146	9.4709	1.10165	2.9348e-06	AGFG1
ILMN_2522750	11.0483	1.09966	4.27196e-05	TRIO
ILMN_1214671	8.75735	1.0988	1.65176e-05	CDCA4
ILMN_1252063	6.9821	1.09829	4.95733e-05	CDC25C
ILMN_2663130	7.63712	1.09386	1.9642e-05	P2RY6
ILMN_2653972	8.94608	1.09324	6.39003e-05	CENPT
ILMN_2606295	7.17428	1.09133	0.000117628	GCH1
ILMN_2521450	7.13756	1.09015	0.0416861	ATP10B
ILMN_2648669	7.05641	1.08977	0.000307297	GPNMB
ILMN_3128784	10.033	1.08927	3.72641e-05	SAP30L
ILMN_2836710	9.23391	1.08843	2.52325e-05	CD151
ILMN_1245757	8.37354	1.08789	1.31597e-06	NANS
ILMN_2439044	9.41955	1.08753	5.70748e-05	NDE1
ILMN_2964324	11.2136	1.08712	0.000885224	IGFBP5
ILMN_2678431	8.113	1.08513	0.000122587	MNS1
ILMN_2687586	7.10509	1.08459	2.41884e-06	CXCL16
ILMN_2732627	8.2583	1.08379	0.000179284	POLR3B
ILMN_2661422	9.69217	1.08375	0.00153081	RAMP2
ILMN_2745971	8.4708	1.08309	7.07938e-06	BANF1
ILMN_1241164	7.58043	1.08293	0.000121231	NNAT
ILMN_2646625	8.43101	1.08275	0.000963226	JUN
ILMN_1232182	10.1094	1.08248	5.1368e-05	CTNNBIP1
ILMN_2653081	8.33894	1.08193	1.98484e-05	PRKAB1
ILMN_2675090	8.49376	1.08129	0.000105574	DUSP15
ILMN_2667550	7.92237	1.08127	2.69672e-06	PPIL1
ILMN_1220397	8.40391	1.081	4.32409e-05	TTC28
ILMN_1245448	7.08876	1.08021	2.20331e-06	WDHD1
ILMN_2449120	10.5977	1.07888	4.6236e-06	2017-09-11
ILMN_3002745	9.78485	1.07873	1.62632e-05	VKORC1
ILMN_1214952	8.06153	1.07822	9.88136e-06	CLN3
ILMN_2759365	7.42128	1.07744	0.00010399	ANGPTL4
ILMN_2684261	7.1371	1.07743	1.51878e-05	MTBP
ILMN_2797212	10.4304	1.07729	2.23887e-05	MRPL36
ILMN_2907655	8.74105	1.07688	0.00146826	BAX
ILMN_2617478	10.3451	1.07668	7.22941e-06	PSIP1
ILMN_2643092	11.5254	1.07657	1.1935e-05	RPS9
ILMN_2637953	7.79499	1.07655	0.000272551	PLCB3
ILMN_2430374	11.0168	1.07637	0.000125616	UBA1
ILMN_2627895	9.49098	1.07452	3.87433e-05	ETFB
ILMN_2629748	7.77805	1.07424	5.38565e-05	DHX9
ILMN_1254437	8.75567	1.07402	6.17656e-05	SLC31A1
ILMN_1233127	7.9811	1.07385	1.02695e-05	RFWD2
ILMN_3136196	11.3176	1.07309	1.29529e-05	FNTA
ILMN_2514292	10.6622	1.07212	8.17087e-05	ZYX
ILMN_2795078	7.58101	1.07161	0.00022228	UNC93B1
ILMN_1258813	7.7033	1.07066	2.62336e-05	GOLIM4
ILMN_2675697	6.84674	1.07005	2.05944e-06	KDELR3
ILMN_2885196	7.71305	1.06718	7.37875e-05	DOCK1
ILMN_2709047	7.65708	1.06648	0.000199314	POLR1E
ILMN_3074985	11.1156	1.06388	7.16027e-05	H2AFZ
ILMN_2620942	7.99557	1.06379	5.80016e-05	TRIM62
ILMN_1226069	8.67344	1.06366	2.17031e-05	CMTM6
ILMN_2819841	10.2984	1.06362	7.33225e-05	RPL7A
ILMN_2903698	8.07053	1.06258	4.70975e-05	SNAPC3
ILMN_2437848	7.31062	1.06138	0.000317986	COL4A5
ILMN_1235000	8.37879	1.06054	2.23936e-05	YIF1A
ILMN_2755443	8.96838	1.05919	0.00012696	SH3KBP1
ILMN_2627733	8.74546	1.05879	9.55415e-05	SLC46A3
ILMN_2661576	8.03008	1.0587	9.08905e-05	BICC1
ILMN_1252016	7.0113	1.05766	3.63828e-06	ABHD2
ILMN_2622255	7.80705	1.05718	0.00101213	EPHB2
ILMN_2800687	9.82299	1.05683	0.000322281	HR
ILMN_2853658	9.10017	1.056	8.58903e-06	PELO
ILMN_2905573	8.96235	1.05327	0.000745557	OLFM2
ILMN_1224434	8.62175	1.05266	4.49452e-05	MTDH
ILMN_2963580	7.54811	1.05256	2.62241e-06	LSM12
ILMN_3118584	9.44567	1.05223	0.000247334	BEX4
ILMN_1260456	8.8925	1.05202	0.000136076	HSD3B7
ILMN_1217454	10.6881	1.05151	8.33881e-06	LAMP2
ILMN_2471359	7.48322	1.05151	2.29736e-05	TMPO
ILMN_2731057	7.78686	1.05115	4.26771e-05	PSME2
ILMN_2728038	8.38862	1.05077	7.49124e-05	ARHGAP24
ILMN_2641876	7.73338	1.04917	4.53276e-05	KIF13A
ILMN_2469329	6.9872	1.04809	2.06224e-06	TNFRSF1A
ILMN_2698392	9.53278	1.04752	0.000203328	BANF1
ILMN_1229662	8.3808	1.04743	0.000152149	TMEM132E
ILMN_1218747	8.17726	1.04616	6.73307e-05	GLDC
ILMN_2857086	10.2522	1.04537	2.45715e-05	TRA2A
ILMN_1215550	9.55202	1.04525	2.19037e-05	INPPL1
ILMN_2513826	7.12693	1.04523	4.07826e-05	TNFRSF11B
ILMN_2639272	9.22514	1.0433	2.52602e-05	DDX21
ILMN_2620767	7.12947	1.04277	1.53405e-05	ABHD2
ILMN_2968731	7.25135	1.04052	1.39727e-06	NQO2
ILMN_1259365	8.14647	1.03943	0.0104523	EMCN
ILMN_1215951	7.25648	1.03894	0.000179756	MICAL1
ILMN_1235470	11.9487	1.03883	3.07957e-05	HNRNPC
ILMN_1237631	8.23367	1.03835	3.46366e-05	PARD6G
ILMN_2471634	7.81523	1.03659	1.79824e-05	ZMPSTE24
ILMN_1248028	7.04836	1.0365	0.00010188	EMP3
ILMN_2703748	7.73409	1.03486	7.934e-05	LUC7L
ILMN_3162089	9.23956	1.0339	1.9648e-05	SNX4
ILMN_2660851	9.03591	1.03386	1.22058e-05	BCL10
ILMN_2908065	6.79021	1.03384	2.91004e-05	GTSE1
ILMN_1250538	9.78653	1.03251	0.000575184	REEP3
ILMN_2469333	6.99809	1.03223	2.53808e-06	TNFRSF1A
ILMN_2770040	7.03726	1.03183	0.0059991	DCT
ILMN_1254256	8.48754	1.03183	3.92479e-06	ACTL6A
ILMN_2642417	7.51639	1.03161	7.1794e-06	MEST
ILMN_1258633	10.3943	1.03029	1.17626e-05	EIF3I
ILMN_1240458	6.93172	1.03005	0.000218495	MFAP2
ILMN_1237241	7.42687	1.02951	2.1893e-05	ARAF
ILMN_2913544	9.26017	1.02836	5.32956e-06	SSRP1
ILMN_1233116	7.4479	1.02832	6.56655e-05	MAP4K4
ILMN_2684575	7.97489	1.02793	1.85427e-05	PCYOX1L
ILMN_1223697	7.08869	1.02716	0.0129645	CD44
ILMN_1220793	9.50634	1.02595	0.000248409	RBM4B
ILMN_2776485	7.25569	1.02538	0.000247334	ACCS
ILMN_2648292	11.3266	1.02533	4.87267e-06	H3F3B
ILMN_1250555	10.2873	1.02471	1.50867e-05	EBPL
ILMN_2643883	6.82635	1.02361	1.36374e-05	BRIP1
ILMN_1234171	7.5315	1.02346	0.000454279	EZH2
ILMN_1255363	8.05611	1.023	0.000160214	FKBP14
ILMN_1251109	7.6938	1.02272	0.000370938	SLC25A45
ILMN_1243690	7.45632	1.02177	4.67986e-05	PTBP1
ILMN_2791952	8.14823	1.02174	2.55705e-05	HES6
ILMN_2702508	8.84675	1.02084	4.19241e-06	EBNA1BP2
ILMN_2636116	7.83417	1.02032	2.39343e-05	PDCD5
ILMN_1249606	8.6786	1.01913	9.79043e-05	RPL7L1
ILMN_2682613	11.552	1.01893	0.000186723	IGFBP5
ILMN_1232428	9.06726	1.01834	2.39036e-05	RPP30
ILMN_1219628	8.10741	1.0177	0.000501159	KCNIP1
ILMN_2427063	8.54361	1.01663	0.000353301	UXT
ILMN_2612683	8.06244	1.01589	5.7255e-05	FBXO7
ILMN_2640883	8.43233	1.01582	4.76073e-06	NDE1
ILMN_2732190	10.191	1.01571	3.24177e-05	PBRM1
ILMN_2631098	9.20385	1.01534	1.73754e-05	MSH6
ILMN_2792809	11.9072	1.01447	0.000311538	ARPC5
ILMN_2846776	7.30971	1.01395	0.000454511	CDKN1A
ILMN_2606848	9.11979	1.01363	2.85475e-05	KARS
ILMN_2970685	7.79966	1.01198	1.31533e-05	PPIE
ILMN_1251184	8.28817	1.01103	6.63253e-06	NRF1
ILMN_2901283	10.0981	1.01046	0.00058671	ADD3
ILMN_1223547	8.89883	1.01011	8.74064e-05	YIF1A
ILMN_1248510	8.00422	1.01002	4.46168e-05	SOAT1
ILMN_2610442	9.57654	1.00837	0.00181555	WSCD1
ILMN_2771237	7.47218	1.00806	0.0064838	LBP
ILMN_2925281	9.75634	1.00805	0.000248351	ABCD3
ILMN_2917723	7.28116	1.00791	2.38012e-05	CLGN
ILMN_2655869	7.69841	1.0076	0.000119985	KCTD15
ILMN_2453874	9.13736	1.00742	2.30497e-06	SDCBP
ILMN_1221048	11.0526	1.00681	0.000146826	PSAT1
ILMN_2660862	9.71745	1.00636	4.77345e-05	SEPN1
ILMN_2610899	7.82	1.00331	8.23495e-05	KRCC1
ILMN_2971744	10.1776	1.00292	6.64428e-06	PARP1
ILMN_1225602	10.9061	1.00237	0.00663943	S100A1
ILMN_2662264	12.7244	1.0011	5.28646e-05	BCAS1
ILMN_1243701	8.18705	0.999356	0.00189711	GRIK1
ILMN_2756486	7.54011	0.999233	0.0123665	AQP1
ILMN_2609998	12.1393	0.99881	0.000252619	FXYD6
ILMN_2595846	8.89133	0.997965	5.71659e-07	SURF4
ILMN_2743494	8.07192	0.997366	2.93471e-06	POLR2D
ILMN_2838645	10.5005	0.997281	4.42059e-05	SSR3
ILMN_2645473	7.95064	0.996943	1.22463e-06	SAT2
ILMN_1238412	7.29141	0.996014	1.28337e-05	SHMT1
ILMN_2430513	7.44563	0.995535	0.00313806	EYA1
ILMN_3139158	7.2063	0.995049	2.82821e-05	TRIM21
ILMN_2639155	8.59349	0.99498	8.50994e-05	PRCP
ILMN_1257340	8.68261	0.994589	1.52277e-05	BRD7
ILMN_2743650	8.93393	0.994334	0.00184508	SETD5
ILMN_1224505	7.70893	0.994325	0.00102972	IRF3
ILMN_2724595	7.16846	0.993836	5.24231e-05	SPATA6
ILMN_2894497	9.93111	0.992829	5.62965e-06	RFC2
ILMN_2416628	8.68621	0.990609	0.000422895	CYTH4
ILMN_1213296	9.35456	0.987335	0.00135701	EVI5L
ILMN_2647484	7.80511	0.985673	5.77591e-06	PRKD1
ILMN_1250280	8.46289	0.985246	0.000474798	LRP1B
ILMN_1237208	11.379	0.984974	0.00113428	LAMP1
ILMN_2899041	6.77774	0.984653	0.0328843	MMP3
ILMN_2659337	6.95636	0.984474	4.03792e-06	CENPK
ILMN_1248290	8.19538	0.984281	1.67356e-06	WNT7A
ILMN_2940017	11.308	0.984253	1.77786e-05	RPS13
ILMN_2897020	7.41219	0.984144	1.26677e-05	DHRSX
ILMN_2615709	6.83072	0.98336	5.11819e-05	SPC24
ILMN_2766455	9.61664	0.982203	1.02424e-05	LRRC8D
ILMN_2782634	7.2033	0.982056	4.67663e-05	COBLL1
ILMN_2699294	8.95776	0.98195	0.00130438	ALKBH3
ILMN_2638114	11.733	0.98173	3.23613e-05	PTN
ILMN_2822131	10.0522	0.981588	5.03841e-06	HMGCL
ILMN_1243372	7.63856	0.981099	0.000732258	ANKS1B
ILMN_2888144	8.46261	0.980117	4.98886e-05	SLC29A1
ILMN_2948086	12.7114	0.979616	2.86647e-05	RPS4X
ILMN_2948971	9.0913	0.977891	3.11745e-05	SLC35B3
ILMN_1233617	8.25328	0.976991	3.24529e-05	MAPKAP1
ILMN_1242466	7.25789	0.976723	0.0167886	PSMB9
ILMN_2984647	9.5281	0.976667	0.000131092	AP1M1
ILMN_1243080	8.49089	0.97575	0.000422322	TAF9B
ILMN_1233461	7.69935	0.974565	0.00137225	IRF9
ILMN_1223960	9.84746	0.974548	0.00271306	SCAND1
ILMN_1227559	8.07818	0.974344	0.000655247	JAM2
ILMN_2780848	8.24439	0.973991	8.0943e-05	HIP1R
ILMN_1259473	8.84844	0.973847	1.8715e-05	FEN1
ILMN_1222111	7.02416	0.973185	1.02636e-05	COL15A1
ILMN_2707834	9.55313	0.972422	5.03247e-06	RPL13A
ILMN_1248222	7.76069	0.971887	0.000319024	ZBTB5
ILMN_2693785	6.93583	0.971077	3.28873e-06	CENPH
ILMN_2903364	8.01616	0.970935	0.000491431	SWAP70
ILMN_2740859	9.27257	0.970533	0.000140171	RELA
ILMN_2968729	7.43328	0.969685	1.31035e-05	NQO2
ILMN_1251761	10.5296	0.969482	1.5174e-05	PHF5A
ILMN_2942011	8.10434	0.968768	0.00464079	ROBO4
ILMN_2639239	8.78896	0.967184	0.0123805	SERPINF1
ILMN_2617402	11.1634	0.965666	4.42056e-05	SEC13
ILMN_1255436	6.87416	0.964458	5.0754e-06	TOP2A
ILMN_2689785	7.69243	0.963283	0.00174245	CD68
ILMN_2849680	9.48637	0.963145	0.000203181	TMEM14C
ILMN_3154820	9.66887	0.963094	0.000132946	ST5
ILMN_2492403	8.84785	0.960481	4.08959e-05	CD151
ILMN_1219893	8.33025	0.959831	9.14922e-06	CTDSPL2
ILMN_2603450	11.3814	0.959681	9.76953e-05	OMG
ILMN_2592285	7.53358	0.959681	5.00631e-05	SKP2
ILMN_3095059	9.20381	0.959449	6.24261e-06	ZDHHC6
ILMN_2665387	10.6309	0.959411	8.27343e-06	CORO1C
ILMN_1255237	10.9097	0.958318	6.90356e-05	SSR4
ILMN_2681622	8.06326	0.958096	8.25296e-06	NIT2
ILMN_2653284	8.35578	0.957922	2.32351e-05	CTNS
ILMN_2637203	7.73977	0.957837	4.11853e-06	RFC5
ILMN_2696994	8.14295	0.957479	4.1807e-05	POLL
ILMN_2623184	7.69092	0.957241	0.000101775	NKIRAS2
ILMN_2479359	8.10196	0.957137	7.28225e-05	TMOD3
ILMN_1232202	6.90045	0.956853	1.82965e-05	CP
ILMN_1231612	7.84619	0.955985	6.55411e-07	ZNHIT6
ILMN_2497268	11.0596	0.955741	7.93656e-05	WDR1
ILMN_2788546	9.63193	0.954674	4.1926e-05	CORO1B
ILMN_2829171	7.57304	0.954588	6.01515e-05	HNRNPF
ILMN_2606162	9.03669	0.954084	0.00161054	PDLIM4
ILMN_2825803	7.01499	0.954003	0.0101453	PARP14
ILMN_1232456	7.90275	0.952831	0.000468353	NNAT
ILMN_2759012	7.69365	0.952662	0.000699925	PLXNB3
ILMN_1248860	9.35775	0.951893	0.00143888	DPM3
ILMN_1237993	7.69274	0.951397	3.68401e-05	NASP
ILMN_2491161	7.3377	0.951115	7.61209e-06	RAD51C
ILMN_3162824	6.88796	0.950489	1.50891e-05	P2RX7
ILMN_2707127	8.88739	0.949501	8.82385e-06	NUBP1
ILMN_3133522	9.23931	0.94862	6.08391e-05	PPM1D
ILMN_2930897	8.77846	0.948315	0.0171694	IGFBP2
ILMN_2852925	7.21068	0.947408	0.00281821	HIGD1B
ILMN_3112011	8.7094	0.947163	0.000118404	DUSP16
ILMN_2760417	8.09374	0.947105	0.00272962	MXD4
ILMN_1235909	8.07293	0.947037	3.39424e-06	AK2
ILMN_2765524	8.11627	0.946919	6.14175e-06	SWAP70
ILMN_2478202	8.93448	0.946455	0.000563426	CAMTA1
ILMN_1245907	7.83678	0.945734	0.000433142	TBC1D1
ILMN_2700505	8.9635	0.944835	5.90005e-06	TMEM43
ILMN_2684515	8.09006	0.943531	0.00753254	SRPK3
ILMN_1243875	8.04256	0.942175	0.000227962	SUV420H1
ILMN_2501919	7.45175	0.942042	0.000339101	ILF3
ILMN_2493815	7.28655	0.941956	8.40682e-05	MTIF3
ILMN_1215528	6.94393	0.941786	4.56207e-05	CHST11
ILMN_2938047	8.53217	0.94151	0.0355021	ETV5
ILMN_2796400	8.44532	0.94041	1.84184e-05	NECAP2
ILMN_2615855	9.32087	0.940227	0.00131882	HNRNPA2B1
ILMN_2434235	7.61396	0.940216	5.03567e-05	TAOK1
ILMN_2732801	7.2255	0.93941	0.0295497	RTTN
ILMN_3114124	8.0622	0.939309	0.000220381	HSD3B7
ILMN_2967622	8.4342	0.93924	2.95523e-05	GPSM1
ILMN_1218116	8.73657	0.938401	0.000938305	BMP1
ILMN_2674425	7.62031	0.938074	0.000733531	SYS1
ILMN_1253995	9.77441	0.938022	0.000199792	PEX2
ILMN_3104414	9.89111	0.937533	0.000306866	ETFB
ILMN_2591632	9.24838	0.937266	5.62965e-06	GTF2E1
ILMN_2620959	10.5478	0.93685	0.000205881	CXXC1
ILMN_2996667	8.54396	0.936445	2.85475e-05	ISG20L2
ILMN_2625681	7.41816	0.936383	1.37938e-05	GALNT1
ILMN_2901944	7.15466	0.935584	3.552e-05	COL7A1
ILMN_3071356	7.25403	0.934939	7.72244e-06	DBI
ILMN_1226731	9.72336	0.933547	7.95911e-06	PARP2
ILMN_2936380	7.854	0.932857	5.35045e-05	SGPL1
ILMN_1229042	9.756	0.93276	2.49226e-05	EEF1B2
ILMN_2743425	9.13246	0.932207	8.53835e-05	ARFIP1
ILMN_2772920	8.13378	0.932075	0.000233207	FBXO4
ILMN_2948945	6.91578	0.932003	2.97447e-05	SESN2
ILMN_1240544	7.22784	0.930803	2.98959e-05	LZIC
ILMN_3113639	10.0557	0.93042	0.000160231	CANT1
ILMN_2639018	7.4066	0.928943	0.0221862	CAV2
ILMN_2630459	7.10622	0.928669	0.000949469	CXCR4
ILMN_2928050	9.94296	0.927716	0.000450052	RAB8A
ILMN_2777319	7.64996	0.926767	0.0113201	STC1
ILMN_1220637	6.81694	0.926621	2.49226e-05	OIP5
ILMN_2612079	6.93142	0.926344	3.87433e-05	RRBP1
ILMN_1256328	8.90967	0.925844	0.000196814	TJP2
ILMN_2620803	7.53333	0.925138	9.16291e-05	IAH1
ILMN_2625680	7.3796	0.924379	7.87227e-06	GALNT1
ILMN_1241228	6.98758	0.923497	7.47391e-05	TNFRSF1A
ILMN_3020240	9.64349	0.922961	0.000136664	HBP1
ILMN_2983516	7.47066	0.922282	0.000802962	SLC11A1
ILMN_2633107	7.62089	0.922247	5.86983e-05	CEP152
ILMN_2951120	8.5209	0.921994	0.000459844	WBP1
ILMN_2701891	7.09348	0.919314	0.00177936	MARCKSL1
ILMN_3137570	6.97189	0.919177	0.00013247	PDLIM5
ILMN_2520032	8.57121	0.918677	0.000152955	ZDHHC12
ILMN_2699700	10.1466	0.918408	9.07627e-05	ARPC1A
ILMN_3008406	10.3064	0.917696	0.000301609	ODC1
ILMN_2879858	8.7313	0.917583	5.87521e-05	PRKX
ILMN_2635229	7.39017	0.917492	0.0290999	THBS2
ILMN_2664660	7.83871	0.91731	1.54097e-05	ALDH5A1
ILMN_2659108	8.04398	0.916252	0.000183411	PPP4R1
ILMN_1258629	6.86662	0.915906	0.000827438	COL3A1
ILMN_2460692	7.27385	0.915516	0.00512706	BVES
ILMN_1215967	8.34729	0.914662	1.34554e-05	ALG5
ILMN_2846904	8.09599	0.914196	0.00345878	MEST
ILMN_2756474	7.22513	0.913573	5.07008e-05	AMZ1
ILMN_1249347	8.5744	0.9132	0.00119405	UXT
ILMN_2941677	8.80608	0.912811	7.67998e-05	DDOST
ILMN_3143116	9.40969	0.912353	4.07236e-05	TRMT2A
ILMN_2765547	6.80325	0.912013	0.000275782	GNAT1
ILMN_2923865	7.45427	0.910314	5.16477e-06	CASP6
ILMN_2659616	8.97935	0.909846	0.00181133	RAC1
ILMN_1229309	7.70756	0.908014	7.54212e-05	VRK1
ILMN_3007680	8.29996	0.906316	0.00169059	MPP6
ILMN_2713898	9.12541	0.905868	0.000148625	DDR1
ILMN_2631097	9.15308	0.905543	1.58965e-06	MSH6
ILMN_2870487	8.10412	0.904595	3.38934e-05	CPNE2
ILMN_2957113	9.63166	0.904533	0.000250171	ERCC3
ILMN_2573826	7.20972	0.904464	6.84329e-05	GAD1
ILMN_2717765	6.80254	0.903558	4.32884e-05	EDNRB
ILMN_1240973	8.36368	0.903531	0.000112147	SLC29A4
ILMN_2762410	6.81583	0.9031	0.000120311	OIP5
ILMN_2701515	7.25157	0.901686	5.62965e-06	LRRK1
ILMN_2984012	7.56931	0.901435	6.69683e-05	FDXR
ILMN_1214375	7.60268	0.901132	9.16275e-05	GPN2
ILMN_3072337	7.30778	0.901057	5.77182e-05	CPNE8
ILMN_2711461	7.03586	0.900726	0.000158314	TGFB1
ILMN_1249289	8.18777	0.90054	0.000127854	TSPAN12
ILMN_1256234	7.85432	0.899991	1.31722e-05	HMGCL
ILMN_2706562	7.55596	0.898976	8.04067e-06	EVC
ILMN_2728889	7.48895	0.898381	1.33538e-05	SDK1
ILMN_2773447	11.039	0.897963	3.7071e-05	SSR4
ILMN_2794645	7.04551	0.897892	3.65542e-06	CYR61
ILMN_2731473	6.81682	0.897444	7.43953e-06	FANCI
ILMN_1229193	6.94419	0.897267	5.51016e-05	MSN
ILMN_3129849	6.94464	0.897239	3.39518e-05	NKX2-2
ILMN_1226239	6.92547	0.896491	5.70917e-05	INPP4B
ILMN_1223738	11.9219	0.895423	0.000388808	PRDX1
ILMN_1253155	7.90178	0.894807	1.32984e-05	DCBLD1
ILMN_2787871	6.96218	0.894626	0.000106419	CDCA5
ILMN_1216190	7.25674	0.893767	4.12693e-05	RASA3
ILMN_2968807	8.41121	0.893487	0.000170836	RPAIN
ILMN_3002943	11.0489	0.893185	4.58444e-05	TMED10
ILMN_2853601	8.37007	0.892306	1.35221e-05	HS2ST1
ILMN_2755973	7.71756	0.891647	0.000174272	POMT2
ILMN_1235390	6.77404	0.890765	7.07938e-06	CALCRL
ILMN_2754369	8.72904	0.889489	5.93982e-05	EXOSC8
ILMN_2666731	6.79044	0.889049	1.48964e-06	CENPF
ILMN_2904590	6.86973	0.888737	7.66416e-05	NES
ILMN_2768026	6.98569	0.887455	1.57831e-05	GUSB
ILMN_2914744	11.8452	0.887434	2.59996e-05	HN1
ILMN_1248079	9.87393	0.887267	6.06369e-05	ZMPSTE24
ILMN_1220813	7.29535	0.887236	4.07826e-05	DTX3L
ILMN_1260020	7.58751	0.887226	0.000570582	PCDH1
ILMN_2698799	12.5271	0.886108	0.000160231	ACTB
ILMN_2435206	10.5696	0.886083	4.86712e-05	TMEM14C
ILMN_2674221	9.33742	0.886076	0.000134998	TBC1D7
ILMN_2881857	6.98205	0.885345	0.00185754	PCDH7
ILMN_1214412	7.03591	0.8853	0.000466698	ANTXR2
ILMN_1221935	8.80528	0.885228	4.29367e-05	GLB1
ILMN_2729197	6.98834	0.885209	4.91103e-05	HIC1
ILMN_2933022	12.2094	0.885207	0.000921021	PLEKHB1
ILMN_2732689	9.75763	0.884807	6.59324e-05	SMC1A
ILMN_2884646	10.3719	0.884741	0.000366702	PARL
ILMN_2959291	7.44547	0.884556	0.000912272	UPP1
ILMN_2956942	9.26465	0.884492	8.69417e-05	PRKCDBP
ILMN_2454788	7.91346	0.884237	0.000897332	WBP1
ILMN_2600465	9.12238	0.884208	0.00013017	PHACTR4
ILMN_2594881	12.2929	0.883946	5.24628e-05	EIF3I
ILMN_1231658	9.91493	0.883291	5.90005e-06	COMMD1
ILMN_2715289	10.1797	0.880891	5.53416e-05	EXOSC7
ILMN_1242601	9.46585	0.880793	0.0183399	GRM5
ILMN_1239806	8.64128	0.878892	2.38301e-05	RPA3
ILMN_1231966	10.9386	0.87874	8.06864e-06	ASAH1
ILMN_2975041	8.38718	0.877728	1.80935e-05	NXT1
ILMN_2734391	10.3818	0.877135	0.000648658	RAMP1
ILMN_2782307	10.2434	0.876137	0.000219203	METTL9
ILMN_1260261	10.3074	0.875981	4.90958e-06	FIBP
ILMN_2621862	7.19594	0.873269	0.000330777	PDLIM5
ILMN_2744356	7.83876	0.873066	0.000299835	RPLP0
ILMN_2602687	7.6179	0.872743	5.75402e-05	RPA2
ILMN_3138904	10.7178	0.872672	0.00645725	NTRK2
ILMN_2959480	12.3163	0.871945	0.00030075	EIF4A1
ILMN_2794676	11.9623	0.871395	0.000859042	RPS26
ILMN_1258526	7.8907	0.871127	0.000656441	LGALS3BP
ILMN_1244908	7.46835	0.871053	2.89466e-05	APIP
ILMN_1244135	8.15522	0.86995	0.0177348	ARPC5
ILMN_2713471	9.52435	0.868854	5.7255e-05	METTL9
ILMN_3044633	7.37299	0.868576	9.77949e-05	SRI
ILMN_2827311	9.34141	0.868406	0.00030494	GTF3A
ILMN_2423789	11.1676	0.868091	6.66664e-06	SAE1
ILMN_2748850	6.81403	0.867494	0.00213606	APLNR
ILMN_1239949	7.8164	0.867255	3.55491e-05	PDZRN4
ILMN_1221470	9.43138	0.865846	0.00028195	TNKS2
ILMN_2901626	10.3158	0.865183	0.000117012	TNFRSF21
ILMN_1223257	6.86735	0.865042	0.017071	CCL4
ILMN_1229643	8.01504	0.864623	0.000470758	ANTXR1
ILMN_2704619	9.15276	0.863628	0.000747121	CC2D2A
ILMN_2429800	10.4658	0.863349	0.000130864	TNFAIP1
ILMN_2436890	7.66846	0.863262	0.000409171	DHRSX
ILMN_2963906	10.004	0.863255	0.00180187	SNAPIN
ILMN_2692484	6.89805	0.862889	1.31805e-05	KLHL5
ILMN_2786708	9.10122	0.862295	0.000439983	MRPS11
ILMN_1216522	7.36131	0.860805	0.000393294	NFATC1
ILMN_2654276	8.55134	0.860697	5.65852e-05	R3HCC1
ILMN_3086136	11.4144	0.860686	5.37955e-05	AGAP1
ILMN_2594149	10.807	0.860033	3.17573e-05	SDHC
ILMN_2484987	10.0105	0.859647	0.000217799	MAN2B1
ILMN_1220230	9.28114	0.859455	0.000609723	HBP1
ILMN_2764019	9.93857	0.859266	0.000383862	FCHO2
ILMN_1232402	8.74937	0.857905	0.0052711	PCYT1B
ILMN_2600004	7.27962	0.85692	3.79377e-05	PLK4
ILMN_1248537	9.18375	0.856677	0.0176409	DUSP6
ILMN_2971999	6.80741	0.854546	1.10103e-05	IQGAP3
ILMN_2752408	8.93352	0.854392	0.000174261	CCDC90B
ILMN_2706915	6.83022	0.853982	5.07798e-05	MEGF11
ILMN_1224768	8.35693	0.853307	0.000158102	EHD4
ILMN_2648089	9.16545	0.853226	0.000193936	SNX25
ILMN_1216213	8.09798	0.852265	0.000462989	INCENP
ILMN_2727432	7.04898	0.851969	0.000278312	STAB1
ILMN_3159826	8.58085	0.851607	0.000157619	RYK
ILMN_1223705	7.73571	0.851502	0.00404611	MTHFS
ILMN_2640441	11.1071	0.850897	1.05298e-05	HDAC2
ILMN_2659644	9.05341	0.850508	0.000178554	MAP2K3
ILMN_2840296	7.5503	0.850273	2.31681e-05	POLE3
ILMN_1233813	8.49818	0.849904	0.000202401	SS18
ILMN_2745689	7.95177	0.849291	0.000158102	STARD13
ILMN_1225077	6.84632	0.848788	1.79824e-05	MICAL1
ILMN_2648455	7.54781	0.848613	0.000348814	NFATC1
ILMN_2618481	9.91118	0.84805	0.000610471	EIF4A1
ILMN_2670727	8.15236	0.84793	0.000175383	GTF3A
ILMN_2418465	11.0983	0.846413	0.000927849	GNAI2
ILMN_2790839	7.22547	0.846409	0.000798073	JAM2
ILMN_2729103	7.05322	0.84589	0.00186359	ADAMTS2
ILMN_2947526	7.78897	0.845361	0.00142567	ECM1
ILMN_2465338	8.75085	0.845233	0.00142906	PIGT
ILMN_2473531	10.2797	0.844999	0.000194214	PIK3R1
ILMN_2775586	8.73147	0.844653	0.000423289	ACADVL
ILMN_2673369	7.31936	0.844599	0.00202104	IRF8
ILMN_1213307	7.63484	0.844447	0.00134957	CTDSP1
ILMN_2695199	8.53997	0.843953	0.00445237	ST3GAL6
ILMN_3125363	9.05276	0.843432	3.01571e-05	FXN
ILMN_2979052	7.9339	0.842826	0.000388718	NUDT21
ILMN_3161066	9.86748	0.842766	0.0011324	RNF5
ILMN_2656268	9.87252	0.842649	0.000299416	FMNL2
ILMN_1215639	8.17082	0.841706	1.85943e-05	COMMD1
ILMN_1235006	7.14209	0.841416	0.000881412	SLC14A1
ILMN_2690410	8.36831	0.841378	0.00018778	RUVBL2
ILMN_1247704	11.4578	0.840692	1.04805e-05	HMGN3
ILMN_3090378	10.8073	0.840322	0.00142567	CTNND2
ILMN_1239698	12.1138	0.839094	1.53356e-05	PUF60
ILMN_2724919	10.0543	0.838928	0.000213474	MTX1
ILMN_2747857	7.3899	0.838567	0.000239314	SLC27A3
ILMN_2755008	7.86026	0.838509	0.0028715	NFKBIZ
ILMN_2778655	9.31151	0.838489	0.00748532	VCAM1
ILMN_1241845	8.45653	0.83841	0.000371921	TIMM50
ILMN_2753096	10.9282	0.838408	0.000215969	ZFAND3
ILMN_1250574	7.87406	0.838204	0.000498951	NUP43
ILMN_1222734	8.04234	0.836936	0.0489425	ALDH1A1
ILMN_1241367	11.348	0.836697	1.39632e-05	GPX1
ILMN_2764995	9.72684	0.836507	4.28749e-05	IPO5
ILMN_2672626	9.29461	0.836455	0.000500987	MYH9
ILMN_1246473	7.03094	0.836374	0.000641999	CCND3
ILMN_2543173	7.10349	0.836346	0.000663785	DAB2
ILMN_1253137	8.34462	0.836343	0.00101104	GNG3
ILMN_2738264	8.43478	0.835811	0.000144114	DUSP19
ILMN_3105075	8.83755	0.83516	0.00147307	POLR2D
ILMN_1236158	12.4679	0.835	0.0002171	RPS5
ILMN_2963412	8.57605	0.834515	4.14838e-05	IKZF5
ILMN_2671259	8.44671	0.833005	1.27155e-05	EIF3B
ILMN_2773422	8.40585	0.832005	3.05167e-05	TMEM134
ILMN_3132204	7.41351	0.831637	3.53948e-05	POFUT1
ILMN_1230912	8.55329	0.831486	4.0343e-05	PHF6
ILMN_2509139	7.80477	0.830385	0.0026367	TRAM1
ILMN_3057018	6.82268	0.830105	0.000800178	PRRX1
ILMN_1256795	9.72899	0.829507	1.70498e-05	EIF2S2
ILMN_2747211	9.01282	0.828891	0.00733846	SLC35F1
ILMN_1238289	8.58979	0.828838	4.0364e-05	PRKX
ILMN_2723491	7.57597	0.828696	0.000258829	ELOVL1
ILMN_2657376	7.91729	0.827903	5.24231e-05	NIPSNAP3A
ILMN_2511953	8.09312	0.827478	0.00077959	TNFAIP8
ILMN_2684324	7.65581	0.826629	0.00015636	DOCK11
ILMN_2850792	7.90585	0.82658	9.08786e-05	VWA5A
ILMN_1256377	7.71929	0.82604	0.000157274	LIG3
ILMN_1243154	10.1581	0.825656	0.000119479	GPSM1
ILMN_1231387	7.5266	0.825224	0.00595559	CCDC114
ILMN_2606433	7.95146	0.824982	1.74592e-05	ELFN1
ILMN_2631143	9.27868	0.824232	0.000639469	SOX5
ILMN_2744217	8.54579	0.823811	0.000232983	SPAG5
ILMN_3157649	11.6198	0.82343	0.00119281	PUF60
ILMN_2713285	10.6073	0.822227	6.78725e-06	FHL1
ILMN_1213273	7.90668	0.821891	0.000846945	LRIG3
ILMN_2834696	8.51614	0.82149	0.000199202	SNAP23
ILMN_2600537	9.67631	0.821425	7.03937e-05	SRI
ILMN_2999797	12.0971	0.821075	7.62612e-05	RPL27
ILMN_2592476	7.9374	0.820975	5.65607e-05	NFKB1
ILMN_1252636	11.642	0.820159	7.6149e-05	MMD2
ILMN_2945588	8.11053	0.819861	9.07286e-05	NDE1
ILMN_2978533	7.70677	0.818928	0.000312069	TRABD
ILMN_2660414	8.22368	0.81874	0.000331639	ALG5
ILMN_1233455	8.66494	0.817536	0.000256915	OLFML3
ILMN_2491462	7.4327	0.816783	0.00129534	PELI2
ILMN_1214934	10.0325	0.816541	0.000165159	CDK5RAP3
ILMN_1248181	7.46768	0.816176	1.91564e-05	ZBTB7A
ILMN_2470333	8.0918	0.81527	6.75118e-05	USP3
ILMN_2773012	9.20116	0.8145	0.000198598	HBP1
ILMN_1239181	8.87645	0.81435	0.000198213	NMRAL1
ILMN_2720334	9.80718	0.812141	6.78725e-06	UTP11L
ILMN_2630328	10.3377	0.811612	0.000462039	PSMA7
ILMN_1226754	9.74323	0.811387	6.17636e-05	PHC2
ILMN_2653696	8.49301	0.811303	0.000261007	ABCD3
ILMN_2997998	10.5697	0.809855	3.99807e-06	SAR1B
ILMN_2516383	8.37947	0.809678	1.02132e-05	SSR1
ILMN_1219169	9.87426	0.809614	8.25296e-06	GFER
ILMN_2518346	8.31758	0.80928	0.000391608	TPM1
ILMN_1225666	9.33891	0.808841	0.000364826	MED7
ILMN_2566538	6.66086	0.808636	0.000241504	FBN2
ILMN_1224736	7.61572	0.807922	5.18909e-05	ZMIZ1
ILMN_1234999	6.77277	0.806872	7.75885e-06	CENPF
ILMN_2678127	9.33119	0.806869	0.000433142	RNF144A
ILMN_1229530	8.99733	0.806763	4.71677e-05	CSK
ILMN_1235697	8.23409	0.806749	0.000324054	N6AMT2
ILMN_2609813	9.08272	0.805613	0.00425072	CHI3L1
ILMN_1220072	10.0411	0.805347	0.000144819	ZCCHC6
ILMN_2614304	7.04153	0.804503	4.24496e-06	POLA2
ILMN_1250760	8.77415	0.803503	0.00032114	MASP1
ILMN_2729263	8.58533	0.803272	0.00164073	COQ7
ILMN_2757582	6.9442	0.803246	4.62202e-05	LTBR
ILMN_2867147	7.76877	0.80267	0.00616739	TYROBP
ILMN_2621385	9.43976	0.80249	0.000236475	PARP1
ILMN_2755730	8.63927	0.802412	0.000134564	NIP7
ILMN_1250857	7.47736	0.802104	1.22419e-05	MRE11A
ILMN_2914416	9.93356	0.801353	0.00110216	NCSTN
ILMN_1221789	8.16539	0.800931	0.00506204	OSBPL6
ILMN_2769696	11.2189	0.800729	7.88892e-05	NAP1L4
ILMN_2765890	10.9272	0.800561	0.000117646	PSMB2
ILMN_2501191	7.96696	0.799519	0.000352869	SULF1
ILMN_1237963	7.63947	0.799496	1.75137e-05	ALG8
ILMN_2475727	10.642	0.799178	0.000185593	UBE2L3
ILMN_3163053	10.0872	0.798537	0.000351891	COMMD3
ILMN_2978570	9.63297	0.798408	0.00024625	PRPF38A
ILMN_1223674	6.97397	0.798397	5.62556e-05	SEH1L
ILMN_2715558	9.29572	0.798209	0.000201546	ARHGAP17
ILMN_1244979	9.83435	0.797427	0.000146826	LSM1
ILMN_2723788	10.5109	0.796813	0.000216329	ANP32E
ILMN_1227722	7.50263	0.796258	0.00298137	TGFB1I1
ILMN_2907331	8.009	0.796131	5.38565e-05	SCARB2
ILMN_2775751	11.1076	0.795153	1.99379e-05	TMEM147
ILMN_2744380	8.69679	0.795113	0.00118145	NPC2
ILMN_1215849	8.84881	0.79473	0.00449331	DPP8
ILMN_3092653	7.28468	0.794613	0.000100385	PALLD
ILMN_1225374	10.8394	0.794159	0.00120996	ARSB
ILMN_1239603	9.11035	0.79413	0.00010398	ZDHHC4
ILMN_2939138	7.44955	0.792595	5.5473e-05	BICC1
ILMN_1213786	9.69998	0.792454	5.13709e-05	MPHOSPH9
ILMN_1226704	12.3488	0.792204	5.65852e-05	VPS28
ILMN_1227653	11.9901	0.791958	0.00524356	RPL27A
ILMN_2931411	10.632	0.791906	0.000192954	CCT3
ILMN_2810045	9.39688	0.791902	0.000107364	IARS
ILMN_2639397	9.95771	0.791849	0.00172484	DHRS1
ILMN_1258682	10.3159	0.791369	0.000648844	MAP2K2
ILMN_2657066	9.64366	0.791158	1.5179e-05	EP400
ILMN_2789948	8.34917	0.790752	0.00925837	ARHGDIB
ILMN_2877069	7.93856	0.790364	0.00141742	TSPO
ILMN_1253677	8.72963	0.78995	6.24261e-06	EML4
ILMN_2614212	8.5545	0.789883	3.09413e-05	MAPKAPK2
ILMN_2865704	6.66751	0.789762	5.91821e-06	VCAN
ILMN_2729861	10.3825	0.78926	0.000691703	BZW1
ILMN_2417540	6.85606	0.789168	3.18696e-05	ZCCHC6
ILMN_2789601	11.6656	0.788332	0.000129978	EIF3I
ILMN_2590321	8.06631	0.787849	0.000154002	NHLRC2
ILMN_2713538	8.55348	0.787792	0.000478909	BMP1
ILMN_2785586	6.70469	0.78748	0.000515821	FBP1
ILMN_1247613	7.38151	0.78727	8.59322e-05	POLE3
ILMN_2692482	6.90161	0.787195	1.30112e-05	KLHL5
ILMN_1257965	11.5409	0.787166	0.0170169	LDHA
ILMN_2612423	12.0807	0.787053	1.21302e-05	HNRNPAB
ILMN_1254341	7.80901	0.786943	0.0174494	RSU1
ILMN_1231624	7.28023	0.786418	0.000413221	MKS1
ILMN_2880536	8.34305	0.785963	0.000124765	UCK2
ILMN_2598692	9.90163	0.785112	0.000242791	MARK3
ILMN_2604226	9.47718	0.784882	0.0476791	SEMA5A
ILMN_2631994	8.73553	0.784839	0.000605433	HEXIM1
ILMN_2804487	8.02111	0.783709	0.00344258	AIF1
ILMN_2636536	9.53474	0.783371	1.41655e-05	PLA2G12A
ILMN_2712075	6.66631	0.782756	0.0386049	LCN2
ILMN_2780759	7.27034	0.782525	0.000325385	PKNOX1
ILMN_1225090	7.0915	0.782486	0.000345077	GDF9
ILMN_2792924	8.87733	0.781721	0.00202496	GSTK1
ILMN_2671204	9.11904	0.781303	7.18759e-06	PSME1
ILMN_2783403	8.82363	0.781283	0.00304464	PTPN12
ILMN_2754698	6.88363	0.781189	0.000207324	CD84
ILMN_1216920	7.00345	0.781073	7.5096e-06	CCDC50
ILMN_1251390	6.92177	0.780903	0.000206371	TBXAS1
ILMN_2709820	7.66959	0.7804	8.25296e-06	DTX2
ILMN_2608184	7.96568	0.780115	0.000331607	IL6ST
ILMN_2761247	7.43156	0.779757	2.18829e-05	CAD
ILMN_3153207	8.57315	0.779574	9.17143e-05	LAMP2
ILMN_1228631	7.10018	0.778872	0.00211274	NKD2
ILMN_1231274	10.7341	0.778718	0.00408025	CMTM5
ILMN_2686125	8.8394	0.778479	0.000182801	MFAP3
ILMN_2862567	8.45647	0.778455	3.50836e-05	FNDC3B
ILMN_2933112	10.7292	0.778384	0.000724247	OAT
ILMN_1246611	10.8827	0.777905	3.71577e-05	CD164
ILMN_2713071	8.21299	0.777892	3.55235e-05	FADS2
ILMN_1256348	10.6144	0.777803	6.8222e-05	DNTTIP1
ILMN_1243291	8.38652	0.777448	0.000294627	PTP4A2
ILMN_1247096	8.8113	0.777441	1.92084e-05	AGL
ILMN_2944939	9.99024	0.777372	0.00102602	CAMK1
ILMN_1217849	10.6383	0.777216	0.000588758	LAPTM5
ILMN_1215055	8.71252	0.777126	0.00229879	TIA1
ILMN_1242013	7.60857	0.775301	0.000416378	UCK2
ILMN_2620930	8.33035	0.774695	0.00289903	DDB1
ILMN_2880246	9.41364	0.774378	0.000113031	SMARCE1
ILMN_1244161	7.18671	0.77364	0.000100716	NME4
ILMN_1237140	9.41646	0.772979	3.09413e-05	SF3B3
ILMN_1254655	6.67442	0.772348	0.00194572	CASP4
ILMN_2600911	8.56626	0.772319	0.000203328	PPP1R12A
ILMN_1226157	9.47835	0.772306	0.000311608	PIK3R3
ILMN_2593196	7.19436	0.77207	0.000142222	STAT1
ILMN_2636548	6.97178	0.771925	0.000738016	SPATA19
ILMN_2952049	8.02128	0.771461	0.000661007	RPAP1
ILMN_1227225	10.3284	0.77139	7.67753e-05	TRIM28
ILMN_2750850	8.24856	0.77088	0.00242244	SPAG9
ILMN_1218266	8.23625	0.770138	0.0172837	MEIS1
ILMN_2552900	6.82731	0.769993	0.000380344	ADD2
ILMN_2605494	9.88668	0.76984	1.55146e-05	TEX261
ILMN_2859778	9.31845	0.769803	0.000107486	ANAPC4
ILMN_2659380	7.47207	0.769231	4.42303e-05	ELF1
ILMN_2775122	8.57512	0.769039	3.59834e-05	CPT2
ILMN_1254840	9.11712	0.768985	0.000980402	SMARCB1
ILMN_2732695	9.8512	0.768732	0.00210145	RCAN3
ILMN_2594899	8.17864	0.767863	3.79377e-05	MED26
ILMN_2649966	10.4685	0.766108	9.36457e-05	ETFA
ILMN_2842366	9.07168	0.765418	0.0123665	MRPL2
ILMN_1255013	10.218	0.765131	4.43786e-05	ILF3
ILMN_1219942	7.28672	0.764647	1.58891e-05	FDXR
ILMN_2669404	7.95207	0.764035	1.53405e-05	LMNB2
ILMN_2730926	7.76233	0.763499	0.000104124	LSM12
ILMN_2702989	7.58288	0.763319	2.2739e-05	TEX10
ILMN_1223539	6.84924	0.763177	0.00140999	TPM4
ILMN_2686644	11.0083	0.762798	0.000191013	PSMD13
ILMN_2815222	8.60188	0.762705	9.70762e-05	MAD2L1BP
ILMN_3007072	10.8536	0.762234	0.000963689	TPM1
ILMN_1217556	7.1719	0.761728	8.99057e-05	ANKRD28
ILMN_1240318	6.91355	0.761311	0.00378089	SLC7A7
ILMN_2644587	10.211	0.76098	0.00047153	BZW2
ILMN_2751354	9.69874	0.760904	5.76758e-05	PDE4DIP
ILMN_2796429	9.70768	0.760842	0.000753382	PSIP1
ILMN_2491301	8.50839	0.760488	0.000249573	USP16
ILMN_2605694	11.2309	0.760448	1.87222e-05	KRTCAP2
ILMN_1246405	9.67818	0.760047	0.000720748	YKT6
ILMN_2602204	9.18571	0.759185	3.11625e-05	TSC22D2
ILMN_2693246	7.35907	0.759175	0.00203301	TGFB1I1
ILMN_1255146	8.61857	0.758584	8.77273e-05	DHRS7B
ILMN_2604224	9.12763	0.758159	0.0364746	SEMA5A
ILMN_2614945	6.97473	0.756633	5.34204e-05	RECQL4
ILMN_1221703	8.29908	0.75638	0.00184196	ABCA7
ILMN_2604643	7.92143	0.755778	7.95798e-05	TBL2
ILMN_2731206	9.50631	0.755579	6.79935e-05	PPIH
ILMN_2680086	7.7071	0.755337	0.000377909	RHBDD1
ILMN_2468617	8.13606	0.755201	0.000320291	MED12
ILMN_1243876	6.98148	0.755199	0.000302596	CASP8
ILMN_2906847	9.7902	0.754344	1.32556e-05	SEC22B
ILMN_2543767	8.30524	0.754204	0.00073458	SET
ILMN_2738536	11.0773	0.754056	0.000101288	ANAPC5
ILMN_3153982	11.3497	0.753666	0.00543404	NACC2
ILMN_2701851	8.84878	0.752837	5.51446e-05	NCAPD3
ILMN_1228359	9.70885	0.752583	1.33452e-05	RIT1
ILMN_1245193	6.98556	0.75257	2.54237e-05	KCNK10
ILMN_2771550	7.12299	0.751524	0.000387407	CDH5
ILMN_2623280	7.14026	0.751439	0.00238228	OSMR
ILMN_2746968	9.85442	0.750988	0.00088933	CARKD
ILMN_2681289	7.16231	0.750896	4.87745e-05	PLOD1
ILMN_3102643	7.73214	0.750724	0.00266493	TDG
ILMN_2944870	6.85589	0.75059	2.47111e-06	KLHL5
ILMN_2846317	8.49984	0.750122	0.000491817	GMPR2
ILMN_1257445	9.25297	0.749899	0.000244998	AGL
ILMN_2692927	6.89686	0.749863	0.000865237	SRD5A1
ILMN_1239795	7.35334	0.7494	0.000117936	SNRPB
ILMN_2628174	9.86218	0.749395	0.000342047	ACSS1
ILMN_2761918	7.25373	0.749121	0.0297291	MMRN2
ILMN_1245994	7.90924	0.748765	0.00200482	FLNA
ILMN_3048503	8.87224	0.748538	0.00138008	NIPBL
ILMN_1243885	7.95622	0.748326	0.000263256	PLAGL2
ILMN_2831283	9.06489	0.747834	6.62737e-05	TMEM43
ILMN_2592239	10.046	0.747706	0.000295316	PIGP
ILMN_2867033	7.49702	0.747579	3.07701e-05	SMPD2
ILMN_2618408	7.18237	0.747428	0.00672254	ICAM2
ILMN_1255457	6.83901	0.747035	1.44319e-05	CREBBP
ILMN_2735981	9.43085	0.746844	0.000234322	EMG1
ILMN_2781966	9.65725	0.746539	2.85475e-05	BUD31
ILMN_2792267	7.17643	0.746179	2.87363e-05	TIRAP
ILMN_1239381	7.00731	0.746015	0.00534498	KLF3
ILMN_1256982	6.95469	0.745718	3.05567e-05	WHSC1
ILMN_2598990	7.08821	0.745694	0.000338592	LNX2
ILMN_2679464	6.65643	0.745503	1.9225e-05	MCM10
ILMN_2824683	9.15784	0.745108	0.000200768	USP4
ILMN_1237089	9.76454	0.744788	1.76302e-05	GANAB
ILMN_2831944	7.55718	0.744616	0.000500114	AMDHD2
ILMN_1251056	8.04353	0.744179	3.73565e-06	LSM6
ILMN_1221943	7.64022	0.743914	0.00845683	SDF2L1
ILMN_1218934	8.35042	0.743792	0.000193824	RDM1
ILMN_1227723	7.88372	0.743118	0.00092563	NUDT22
ILMN_2678967	7.46847	0.74301	0.000408688	PYGO1
ILMN_1236139	8.09782	0.742877	0.000249968	MYEF2
ILMN_2760963	8.12728	0.742264	0.000661016	DOCK6
ILMN_3160881	8.46884	0.741684	0.0137084	VRK3
ILMN_2753226	6.86213	0.741581	4.71497e-05	RAD51AP1
ILMN_1234223	7.32247	0.741221	0.000218637	PLD4
ILMN_2995129	9.64419	0.740898	4.39842e-05	TAF10
ILMN_3114641	10.4437	0.73996	0.00036041	PIK3R1
ILMN_1247075	9.47273	0.739755	0.0038251	NPC1
ILMN_1240620	8.67012	0.739617	1.93416e-05	RFC1
ILMN_2642525	7.61992	0.739049	0.000291625	RWDD1
ILMN_1241991	8.5553	0.738198	0.000435105	PCDHGB4
ILMN_2833441	9.73588	0.737019	0.000399986	TRAFD1
ILMN_2592358	8.79458	0.736804	0.000299249	ANKRD49
ILMN_1254975	6.69205	0.736057	0.000102065	HAS2
ILMN_2698767	6.80533	0.735418	0.000150415	CDC20
ILMN_2490548	7.47411	0.735208	0.00621479	TSPAN4
ILMN_2902115	12.4672	0.735007	0.00216406	RPL10A
ILMN_2773554	12.2165	0.734826	0.00330519	PRDX2
ILMN_1245872	7.98048	0.734721	0.000367285	TMEM101
ILMN_2633777	7.56857	0.734643	0.000950879	RAB34
ILMN_2631813	7.67236	0.733722	6.14551e-05	GEMIN6
ILMN_2793488	10.6324	0.733632	0.00130385	PSMA7
ILMN_2626283	7.33172	0.733018	0.000285187	NINJ2
ILMN_2983686	11.0995	0.732965	6.60444e-05	TRUB2
ILMN_1258136	9.24702	0.73263	0.000151511	CCDC88A
ILMN_2895862	11.091	0.732435	8.74852e-06	PSMB6
ILMN_2627503	6.62551	0.731981	0.00699443	SI
ILMN_2936118	11.4733	0.731617	0.000429867	RPL24
ILMN_1257729	7.19597	0.731593	0.000117628	INVS
ILMN_2669540	9.81303	0.731076	0.000816838	CUTA
ILMN_1213975	7.47078	0.729873	0.000762587	SLC4A8
ILMN_2897617	11.6064	0.729838	0.000560278	RPS10
ILMN_2695020	6.79216	0.729341	1.13221e-05	CREBBP
ILMN_1233040	9.89046	0.729168	4.20177e-05	LEMD2
ILMN_2781602	10.2134	0.728914	0.00120996	IER3IP1
ILMN_2876482	8.53166	0.728707	0.00298636	BZW2
ILMN_1245008	7.66504	0.728509	5.85672e-05	GIN1
ILMN_2442075	8.55933	0.728281	2.14416e-05	TOPORS
ILMN_3002284	8.73181	0.72826	0.000598496	YEATS4
ILMN_1212693	7.38653	0.728255	8.6728e-05	SNX33
ILMN_1216029	8.9863	0.728165	8.36106e-05	CSTF1
ILMN_1246011	8.37561	0.727765	0.00246588	WDR70
ILMN_2744641	10.7414	0.727351	0.00445754	THOC7
ILMN_2934448	8.22339	0.727251	0.00127896	TJAP1
ILMN_1221736	7.37876	0.727168	3.92822e-05	SAMHD1
ILMN_2657031	7.26077	0.726493	0.00084359	TMTC2
ILMN_2823011	7.24412	0.726376	2.54237e-05	MYO10
ILMN_1255834	7.72497	0.726023	0.000165158	STK17B
ILMN_2599777	11.7149	0.725962	4.35644e-05	PCBP2
ILMN_2961091	7.8107	0.725887	0.000404149	SLC29A3
ILMN_1224868	9.4247	0.725884	0.000383965	PHB2
ILMN_1218487	8.78283	0.725538	0.00378954	EPN2
ILMN_1214822	7.4142	0.724339	0.00349667	GFPT2
ILMN_1218767	10.574	0.723723	0.0100311	HNRNPH1
ILMN_2993720	9.18765	0.723404	0.000823184	COMMD6
ILMN_2435079	7.86252	0.723369	0.00437921	ZMPSTE24
ILMN_2593241	6.64946	0.723222	2.63749e-05	MELK
ILMN_1251276	10.4191	0.72254	0.00178242	VSTM2B
ILMN_2641360	7.91357	0.722328	9.02731e-05	AK2
ILMN_1245326	11.6817	0.721745	0.00137299	CNTN1
ILMN_2624782	10.555	0.721595	3.67353e-05	EIF2A
ILMN_2628175	9.75902	0.721291	0.000345271	TSEN34
ILMN_2852217	8.88962	0.720361	0.000645022	GNPDA1
ILMN_2641229	6.75085	0.719975	0.00584719	CD109
ILMN_1229082	8.77706	0.719963	0.000433142	KLHL21
ILMN_2862875	7.15098	0.719597	0.00183698	KLHL23
ILMN_2753649	11.2608	0.719471	0.0063079	ARPC1A
ILMN_1243908	7.71873	0.71947	0.0002639	SH3GL1
ILMN_1218413	10.0824	0.719261	0.000399345	RNF19A
ILMN_2661299	7.09166	0.719077	0.00178991	PMP22
ILMN_2822850	6.87243	0.718131	9.37296e-06	SERPINH1
ILMN_2873469	9.08011	0.717544	0.0104411	ARMC6
ILMN_2730714	10.9243	0.717426	9.71751e-06	TMBIM4
ILMN_1224609	8.09195	0.717121	0.00154873	PSMG2
ILMN_2770723	6.72755	0.716454	3.57683e-05	NCAPG2
ILMN_2610600	8.92623	0.716255	3.4531e-05	SMARCE1
ILMN_3117381	10.4716	0.715731	0.000687822	FHL1
ILMN_3002281	10.1668	0.715604	0.000593829	YEATS4
ILMN_2901284	11.0313	0.715497	0.00456653	ADD3
ILMN_3158668	9.45271	0.714973	0.00398058	PDE6D
ILMN_2639809	8.99325	0.714681	0.000185424	NUCB1
ILMN_3119954	8.76866	0.71459	0.000497009	MYSM1
ILMN_2694578	8.49438	0.714469	0.000208718	SEC63
ILMN_1252176	6.93844	0.714004	0.000462764	TNR
ILMN_1232762	9.82636	0.713962	0.000883783	ATOX1
ILMN_2866327	8.59307	0.713703	0.00370891	PKD2
ILMN_2819650	6.99323	0.713619	0.00156478	TFPI
ILMN_1242920	8.10617	0.713605	1.46111e-05	PFAS
ILMN_2703159	9.66444	0.713417	0.00101349	SPTLC1
ILMN_2930364	8.64499	0.713151	0.0146405	EFTUD2
ILMN_1224077	7.20095	0.712849	0.00015009	VAV1
ILMN_1241458	6.94914	0.71265	0.000502513	ARAP1
ILMN_2704637	7.03997	0.712162	0.0020159	MDFIC
ILMN_1239185	10.9771	0.711954	0.000691995	ERP29
ILMN_2693535	7.39767	0.711191	0.000257037	NUP107
ILMN_2841289	6.65114	0.710212	1.46326e-05	TNFAIP2
ILMN_1253618	9.9828	0.710094	0.000108016	CCS
ILMN_2752224	8.81391	0.710089	0.00127687	MRPS28
ILMN_1256359	7.61633	0.710014	0.000295758	SMOX
ILMN_2652575	8.72196	0.709609	0.0150618	ING4
ILMN_1242619	8.48476	0.7093	0.000443499	SMCHD1
ILMN_2728465	7.15007	0.708985	2.31681e-05	SSTR1
ILMN_3161021	9.28593	0.708304	5.024e-05	PRKRA
ILMN_1251870	8.4127	0.707977	0.000276186	SMARCAD1
ILMN_2986051	8.64344	0.707351	0.000287927	CCBL1
ILMN_2619707	9.13091	0.707091	0.0043087	SLCO2B1
ILMN_2681670	9.07412	0.706877	0.000295758	VPS37B
ILMN_2983587	8.76195	0.706349	4.73684e-05	ACOT8
ILMN_3154351	8.3057	0.705426	0.000176476	ZKSCAN1
ILMN_2853957	8.05495	0.704748	0.0035372	DAG1
ILMN_1224247	6.76459	0.704446	0.00020553	SVIL
ILMN_2660009	7.82562	0.704422	0.00439806	OLFM2
ILMN_1229741	10.6873	0.7038	0.0002241	RAP1B
ILMN_2502136	6.57207	0.703375	8.36895e-06	CD40
ILMN_2846254	7.09469	0.703189	0.000539054	PGPEP1
ILMN_2602711	9.65144	0.702478	0.0112045	TGFBR1
ILMN_2431965	6.95436	0.702073	0.00023217	PALLD
ILMN_2729458	9.25726	0.702046	0.000209876	IDH1
ILMN_2790842	7.15055	0.701426	0.00017163	JAM2
ILMN_2740710	9.05934	0.701056	0.000265965	KLHDC4
ILMN_2856166	7.68854	0.700968	0.000161977	KLHDC4
ILMN_1215242	8.70954	0.700902	0.000344031	EIF2B1
ILMN_2770917	7.21637	0.700785	0.00053723	BLVRB
ILMN_2484838	8.60956	0.700762	0.000950113	UBAC2
ILMN_1256698	7.44942	0.70054	7.3157e-05	WDR43
ILMN_3130172	9.15036	0.700434	0.000335209	GBA
ILMN_2730410	7.04351	0.700214	0.0017333	MIF4GD
ILMN_2711410	6.74204	0.700089	7.74237e-05	PMF1
ILMN_1215898	8.94457	0.699941	0.000210508	HIRIP3
ILMN_1240146	8.08153	0.699766	0.000547519	TOR1B
ILMN_2707967	9.76863	0.699715	0.00092037	MAN2B1
ILMN_2778428	7.61539	0.699706	0.000170277	THOC6
ILMN_1259809	7.17405	0.699535	0.000100991	FAT1
ILMN_2792268	7.11852	0.699261	4.43976e-05	TIRAP
ILMN_2644719	11.3453	0.699214	5.23814e-05	HMGN3
ILMN_2701271	6.90658	0.699162	0.000362578	PLSCR1
ILMN_2739295	8.31004	0.698907	5.37671e-05	ABHD5
ILMN_1239724	10.8543	0.698213	0.000929032	PSMB1
ILMN_2638147	11.2871	0.697927	0.000352381	KLHDC10
ILMN_1229238	9.12416	0.697413	0.000639469	MTCH2
ILMN_2869225	10.7049	0.696876	0.0121954	RPL19
ILMN_2744592	7.52507	0.69684	0.000122144	CCDC53
ILMN_3009719	7.4638	0.696786	0.000560653	FANCM
ILMN_1241320	6.66786	0.69648	0.000433299	CLSPN
ILMN_2828687	7.50909	0.696417	9.30619e-05	MARS
ILMN_2944646	10.741	0.696393	0.00486693	COPE
ILMN_2754148	7.87739	0.696383	0.00121146	DUSP16
ILMN_2916686	9.012	0.696191	0.000291714	ANKLE2
ILMN_1237265	10.7025	0.695833	0.00190815	MRPL28
ILMN_1220452	10.5409	0.695589	0.00185837	ARPC1A
ILMN_2797726	7.41499	0.695072	8.86883e-05	STEAP2
ILMN_2798576	6.83375	0.695071	0.000158061	ZDHHC15
ILMN_2880623	7.16535	0.695062	6.96223e-05	NUDT1
ILMN_1242377	10.2754	0.694606	0.00186261	JMJD6
ILMN_2776391	7.70313	0.694239	0.00031118	HBS1L
ILMN_1231396	7.0497	0.693396	0.000724569	SERTAD3
ILMN_2459858	8.01153	0.693323	0.00173965	UPF3A
ILMN_1236133	6.84433	0.693247	0.000356964	TPCN2
ILMN_2458030	10.6243	0.69289	0.000928874	EIF4G2
ILMN_2777437	7.021	0.692181	7.0586e-06	FZD3
ILMN_2758632	8.49499	0.691934	4.59525e-05	MNAT1
ILMN_2549494	7.49316	0.691814	0.000102218	PREP
ILMN_2656871	8.59398	0.691685	0.00153089	TMEM97
ILMN_2544252	7.52924	0.691372	0.000423243	MTF1
ILMN_2966386	8.60831	0.691357	9.69237e-05	RCL1
ILMN_3161767	9.4577	0.691187	0.000757793	DHX38
ILMN_2620255	6.75329	0.691091	0.00134545	FZD9
ILMN_2624862	9.24924	0.690324	0.00089951	RAP2A
ILMN_2460043	7.86645	0.690309	0.001573	TSSC4
ILMN_2609807	9.29226	0.690239	3.30602e-05	SEC61B
ILMN_2592656	10.2624	0.690184	0.000109787	PIGX
ILMN_2949632	10.6221	0.689963	6.53535e-05	PSMB2
ILMN_2623244	9.90936	0.689433	0.000408688	PPP2R5E
ILMN_2609516	11.4591	0.689094	0.000115441	STT3B
ILMN_2899591	9.30292	0.688537	9.05466e-05	LARS
ILMN_1255177	7.41882	0.688355	9.08905e-05	PDIA5
ILMN_2957589	7.95352	0.688324	8.94432e-05	TOE1
ILMN_2786070	8.39007	0.688153	7.57434e-05	GTF3C5
ILMN_1227519	9.05015	0.688109	0.00203706	IMP4
ILMN_1245093	7.58991	0.687594	0.000674129	NPHP1
ILMN_2694926	10.9876	0.687579	0.000357316	SNX17
ILMN_1215893	7.77753	0.687288	4.65124e-05	ALG3
ILMN_2839886	7.42824	0.687149	0.00704495	MXD4
ILMN_1226666	6.9654	0.68651	0.03519	CNN2
ILMN_2718974	8.40185	0.686433	0.00119527	RPUSD4
ILMN_2701543	9.36264	0.685996	0.00127167	PTPDC1
ILMN_2721360	8.38089	0.685234	0.00485364	GALK1
ILMN_1234234	9.35955	0.685054	0.00119281	CSMD3
ILMN_2980661	7.06286	0.68492	0.0205538	AQP1
ILMN_3143483	7.38017	0.68402	0.000203917	LAT2
ILMN_2681946	9.03845	0.683829	0.00047514	MRPS11
ILMN_1241827	10.2644	0.683686	0.0280764	SLC44A1
ILMN_2636212	9.31534	0.683576	0.00130085	SH3BGRL
ILMN_2731760	6.88849	0.683364	0.00208466	MYO1F
ILMN_2747229	8.94097	0.683279	0.000188472	RAF1
ILMN_2690772	8.57584	0.681731	0.000786974	ZMAT5
ILMN_2982192	10.6218	0.681431	5.80203e-05	MRPL13
ILMN_1254883	7.95769	0.680848	0.000734178	FIP1L1
ILMN_2765400	7.66926	0.680342	8.09211e-05	NUBP1
ILMN_1228630	11.3261	0.680108	0.000948441	PSMD4
ILMN_1241225	8.06602	0.679227	0.00569997	DCTD
ILMN_2619671	9.0881	0.678203	3.39518e-05	MRPS16
ILMN_2801540	7.62604	0.677913	0.000285599	CHCHD5
ILMN_1214765	10.4563	0.677508	0.000280498	XPR1
ILMN_1248401	6.88785	0.67684	0.000261771	MEIS1
ILMN_2647282	8.60359	0.676747	0.000496383	PTP4A2
ILMN_2638299	6.77171	0.676718	0.000215139	SLC29A1
ILMN_3163148	8.23312	0.676513	8.77675e-05	DDHD1
ILMN_2781170	8.78053	0.675199	0.00477853	USP1
ILMN_2737704	7.20749	0.67457	0.0153376	GJA4
ILMN_2609809	8.51097	0.674211	0.000115609	SEC61B
ILMN_2664950	8.42684	0.673023	0.000131394	PHF2
ILMN_1258550	6.73765	0.672931	2.26831e-05	RAD51AP1
ILMN_2633492	6.90014	0.672808	7.21259e-05	CHEK2
ILMN_2631576	10.0741	0.67253	0.000140395	DNAJB11
ILMN_2714822	8.68765	0.67245	0.00167503	SEC63
ILMN_2803627	9.5506	0.67237	0.000561812	TMEM126A
ILMN_2765510	6.88838	0.672354	0.0016138	GRID2IP
ILMN_3102825	7.68035	0.672047	0.00602633	NCAM1
ILMN_2774435	7.95029	0.671653	0.000396207	EIF2S2
ILMN_1223041	7.53957	0.671358	0.000249975	ABI3
ILMN_2711570	9.32784	0.671205	0.000256982	INTS3
ILMN_2947187	10.0221	0.671009	0.000178371	PSME4
ILMN_2737158	9.2524	0.671008	0.000838207	ANKLE2
ILMN_1258266	6.63881	0.670691	5.90984e-05	PELI1
ILMN_2700715	10.9537	0.670629	0.00763809	CSTB
ILMN_3111744	7.49396	0.670504	0.00865589	LPIN1
ILMN_2677595	6.6615	0.670465	2.51606e-05	NCAPG2
ILMN_1256643	7.20038	0.670037	0.000431948	WDR46
ILMN_2763103	8.42967	0.669701	0.00499226	ARF6
ILMN_3040693	6.85649	0.669597	0.0111669	LAMC3
ILMN_2424703	10.4936	0.669579	0.000331607	CEP170
ILMN_1234072	7.89974	0.669508	0.0371672	PDLIM1
ILMN_1255925	7.34459	0.669377	0.000761714	COL8A1
ILMN_1214319	7.73424	0.668562	4.4743e-05	GEMIN6
ILMN_2660099	12.3886	0.668193	5.43332e-05	SLC25A5
ILMN_2954881	7.73894	0.667992	8.71553e-05	TCIRG1
ILMN_2879746	11.0567	0.667808	0.000177525	LASP1
ILMN_2652394	8.48985	0.667774	0.000345271	TCEB3
ILMN_2634750	7.05571	0.667773	8.07639e-05	BRCA2
ILMN_1249999	7.95769	0.667661	0.000276833	KDELC1
ILMN_2717199	9.36539	0.667579	0.00214356	SDF2
ILMN_2842137	10.1952	0.667357	0.000111573	ILK
ILMN_2597868	10.6386	0.667316	0.000251386	LGMN
ILMN_2870688	8.76539	0.666879	0.000386664	ANAPC7
ILMN_2793616	9.00371	0.666582	9.74637e-05	LIN54
ILMN_2914880	10.2435	0.666272	0.000436644	TMEM9B
ILMN_2624544	7.90412	0.666056	0.000463197	HELB
ILMN_1240149	9.35273	0.665926	0.00515572	VPS36
ILMN_3136809	7.65257	0.665718	0.000151377	GIT2
ILMN_2837865	9.31112	0.665391	0.000790796	LSM3
ILMN_3107607	11.0428	0.665106	0.00551348	DENND5A
ILMN_1260072	6.72665	0.665043	4.85611e-05	STK32A
ILMN_2641013	7.86442	0.665039	4.17061e-05	MYNN
ILMN_2671436	7.12645	0.664923	1.06603e-05	CCDC77
ILMN_1252446	7.57246	0.664919	0.00199718	DSCAM
ILMN_2461098	8.42458	0.66408	0.00028572	PLXNB2
ILMN_2903972	7.12665	0.663323	0.00032935	PDGFRB
ILMN_2952587	7.91474	0.6632	0.0156746	INTS5
ILMN_2707710	7.75159	0.662854	0.000162651	RBM12
ILMN_2970691	7.17961	0.662724	0.000104976	PPIE
ILMN_1246056	7.08643	0.662368	0.00359128	GNGT2
ILMN_2703263	6.91634	0.661829	8.03904e-05	RABGGTB
ILMN_3079421	8.67354	0.661641	0.00996615	PDE6D
ILMN_2656645	7.6628	0.661441	0.00238127	RELL1
ILMN_1251236	7.96215	0.661254	0.000154913	FBXW8
ILMN_1233606	11.1173	0.65976	0.000187587	SFXN1
ILMN_2464898	9.19293	0.659368	0.000782153	AMZ2
ILMN_2641238	12.0447	0.659196	4.14785e-06	PSMA2
ILMN_2456946	9.33086	0.659049	0.00320047	ALDH3A2
ILMN_3097868	6.90061	0.658888	0.000160802	CASP8
ILMN_2519802	7.53901	0.65871	6.0607e-05	FADS2
ILMN_2667509	9.58464	0.658601	0.000146826	SNRPA
ILMN_2483748	7.22205	0.658586	6.75118e-05	XRCC2
ILMN_2712731	8.33609	0.658498	0.00303607	PHF10
ILMN_3139405	8.85354	0.658083	0.00189194	HBS1L
ILMN_2733852	10.0027	0.657966	0.00498381	GNB1
ILMN_2899318	8.19303	0.657912	0.000762206	RDH11
ILMN_1213711	9.65281	0.65737	0.00335167	TRAPPC1
ILMN_2884869	6.97451	0.656789	0.00338812	RALGPS2
ILMN_2621338	8.58598	0.656387	0.0162836	CRKL
ILMN_1225544	8.00495	0.655909	0.00491928	SLC19A1
ILMN_3103575	8.5734	0.655629	0.000619855	ANKRD6
ILMN_3148550	8.93899	0.655489	0.000864653	GOLM1
ILMN_2520446	10.5454	0.654254	0.00308673	PPM1B
ILMN_2855261	8.63275	0.653666	0.00287148	SLC25A39
ILMN_1233065	9.39377	0.653485	0.00561219	RBMX
ILMN_1224635	7.14821	0.653319	0.00099136	FKBP11
ILMN_2773485	7.13697	0.653229	0.000838635	THNSL2
ILMN_3161617	7.13334	0.653169	4.36106e-05	FANCD2
ILMN_2840286	8.54113	0.652663	0.00992328	MEGF10
ILMN_2502623	7.52054	0.651928	0.000145602	ZHX3
ILMN_1226055	9.75688	0.651761	0.0271714	KCNK2
ILMN_1215331	7.22114	0.651314	0.000263695	DICER1
ILMN_2593122	7.26859	0.651024	0.00978553	TMCO3
ILMN_2671671	8.73805	0.650842	0.00192058	SNX8
ILMN_2885532	7.7415	0.650539	0.000112686	CPT2
ILMN_2763825	8.43685	0.649779	0.000206387	IPMK
ILMN_2690575	7.13895	0.649408	0.000252895	PCBD1
ILMN_2862214	10.3593	0.64894	0.00033969	BCCIP
ILMN_1216732	10.4782	0.648507	0.00292044	MCL1
ILMN_1256133	8.25514	0.648119	0.0123171	SH3GL3
ILMN_2986309	9.80103	0.647772	0.000834582	PSME1
ILMN_2822134	9.12668	0.647304	0.00205554	HMGCL
ILMN_2601147	7.32741	0.646779	0.00159148	KDELC1
ILMN_1244188	7.15751	0.646521	3.09957e-05	H6PD
ILMN_2624938	11.7744	0.646367	0.0045334	PEA15
ILMN_2608052	7.53101	0.646332	0.000344983	SMOX
ILMN_2837671	6.81622	0.646205	0.000331599	FBLIM1
ILMN_2910106	7.61247	0.646114	9.07627e-05	ALG3
ILMN_1239370	11.4981	0.645893	0.000150749	SHFM1
ILMN_1222934	6.89275	0.645878	0.013833	BVES
ILMN_1251894	6.75598	0.645203	0.0303183	DCT
ILMN_1218433	10.2754	0.643995	0.000119479	CAND1
ILMN_2626300	7.91124	0.643983	0.000300962	RBM12
ILMN_2605575	8.35965	0.64391	0.00101708	ALG14
ILMN_2740151	7.49255	0.643731	0.0113692	CHPT1
ILMN_2768053	7.19232	0.643693	0.000500084	SUPT16H
ILMN_2766592	8.25198	0.643579	0.00135273	SIPA1L2
ILMN_2619455	9.27976	0.643277	0.00935242	MCAT
ILMN_2516266	9.57581	0.642956	0.00627834	CCAR1
ILMN_2691567	7.73891	0.642955	0.0158616	HYI
ILMN_1259848	9.13783	0.642861	0.000221562	VPS25
ILMN_2694579	8.46715	0.642817	0.000433017	SEC63
ILMN_1213855	10.6893	0.642727	0.000835395	EXTL2
ILMN_2788223	6.61696	0.642653	0.0203906	KNG1
ILMN_2895630	7.20568	0.642387	6.13646e-05	XRCC2
ILMN_1212672	7.60046	0.642098	4.46531e-05	ELAC2
ILMN_3078052	8.29498	0.641547	0.000795464	ZC4H2
ILMN_1253779	6.73106	0.640986	1.2404e-05	POLH
ILMN_2671755	7.59519	0.640852	0.0218089	CERCAM
ILMN_2974480	8.36508	0.640748	0.000639469	SNIP1
ILMN_1252243	8.34623	0.640497	0.000102092	MFSD10
ILMN_2809202	7.50876	0.639556	0.000874032	CDCA4
ILMN_2792362	7.40263	0.639428	3.52433e-05	HELB
ILMN_1253409	6.85767	0.6392	0.0051759	KCNJ8
ILMN_2588051	12.243	0.638922	0.000619331	TUBB2B
ILMN_1245813	8.62491	0.638353	0.000117012	UNC119B
ILMN_2761008	9.33098	0.638236	0.00494592	CAPRIN1
ILMN_2638404	7.11175	0.637742	0.00027118	DCLRE1B
ILMN_1223667	8.29407	0.637661	0.0026367	SNRPB
ILMN_1232183	6.93252	0.637452	0.000857444	MGMT
ILMN_2750789	9.16172	0.637441	7.05836e-05	UTP6
ILMN_1250704	7.80392	0.637259	0.000358419	RCSD1
ILMN_2730532	7.02406	0.637241	0.00037947	STX17
ILMN_1223414	9.37633	0.637166	0.000135212	PTP4A1
ILMN_2674533	7.30678	0.63652	0.00172075	RENBP
ILMN_1212646	8.83884	0.635693	8.86848e-05	ZKSCAN5
ILMN_2641201	6.69167	0.635506	0.00688016	SP5
ILMN_2726092	8.85718	0.635413	0.000120311	CDK8
ILMN_2741236	8.72106	0.635226	0.00110967	COASY
ILMN_2611821	12.2998	0.634893	0.00407158	PPP2CA
ILMN_2863837	7.67045	0.634679	0.00331306	ALOX5AP
ILMN_1248108	8.33829	0.634419	0.000331798	LYPLAL1
ILMN_3104271	6.95119	0.634361	0.00467572	ABCC9
ILMN_2601833	7.22597	0.633638	0.00498746	PLCG2
ILMN_2765463	7.70003	0.633526	2.39343e-05	SUPT16H
ILMN_3114585	6.8567	0.63342	0.0446894	CD44
ILMN_1221859	10.3091	0.633293	0.000156143	JAGN1
ILMN_2590837	7.9485	0.632786	0.00378954	TIAL1
ILMN_1250665	9.03398	0.63266	0.00157956	ST5
ILMN_1233192	9.32893	0.632656	0.00346267	MRPS9
ILMN_2950837	9.77315	0.632541	0.0025623	MFN1
ILMN_2680000	6.73063	0.631833	0.00596127	ADAMTS20
ILMN_2647820	6.68885	0.631665	1.99375e-05	APOC2
ILMN_2693991	6.67189	0.631505	0.000227299	GPR65
ILMN_2614752	9.46849	0.631439	0.000594448	ELOVL6
ILMN_1225324	8.4366	0.630957	0.00246374	NSMAF
ILMN_2758631	8.33846	0.630742	0.000128263	MNAT1
ILMN_1220624	6.79902	0.630733	0.000696325	BRWD3
ILMN_2953596	8.71819	0.630212	0.000243244	E2F5
ILMN_2970345	8.5887	0.630204	0.00121709	SLC35A2
ILMN_2642418	7.01545	0.630137	0.000277178	MEST
ILMN_3005080	9.8726	0.630135	0.000112501	CLNS1A
ILMN_1239922	10.1829	0.630092	2.84383e-05	SNRPB
ILMN_1260325	9.75933	0.630021	0.000129779	PABPC4
ILMN_1255736	11.7926	0.629965	0.0011608	VCP
ILMN_1215647	9.80301	0.629959	0.0086725	MUM1
ILMN_2860135	8.01827	0.629932	0.00064311	CWF19L2
ILMN_2607880	10.1207	0.62956	0.00935388	TKT
ILMN_2923864	7.05315	0.629555	0.000270643	CASP6
ILMN_2737193	10.8159	0.629516	0.000829718	EIF3G
ILMN_2518457	8.74294	0.629264	0.0144102	IRAK1
ILMN_2801934	9.10699	0.629149	0.000609723	PEX3
ILMN_2738893	10.0443	0.629077	0.000118164	ERMP1
ILMN_1221418	7.96692	0.629067	0.00254136	AASDH
ILMN_1213872	9.11661	0.628682	0.000330708	SUPT3H
ILMN_2812084	7.35209	0.628672	0.000213127	RCBTB2
ILMN_1239219	6.70983	0.628641	0.0213256	MX2
ILMN_2645654	6.67908	0.628624	0.0222718	ACAN
ILMN_3161813	6.8506	0.628338	0.000126049	TUBE1
ILMN_2463979	9.88406	0.628318	0.000215457	TWSG1
ILMN_2705881	10.0736	0.62812	0.000876918	SCP2
ILMN_2652572	9.24705	0.628034	0.0115026	ING4
ILMN_1235757	9.42234	0.627845	0.00034267	BLOC1S1
ILMN_1252745	9.60013	0.627675	0.000182201	GTF2H2
ILMN_2628668	6.68857	0.627617	0.0014158	S100A3
ILMN_2734340	6.66917	0.627449	0.00260328	STX11
ILMN_1221787	7.50641	0.626452	0.00337682	TCN2
ILMN_1247814	8.03187	0.62643	5.60442e-05	XRCC6
ILMN_1220096	8.12984	0.625381	0.00031118	BRF1
ILMN_1231734	6.7539	0.625317	6.98548e-05	NSD1
ILMN_2752933	6.7129	0.625288	0.000350993	TEC
ILMN_2949605	9.64726	0.624517	2.89901e-05	UBAC2
ILMN_2589583	11.1008	0.624448	0.000160733	UBXN1
ILMN_2611331	11.3577	0.623761	0.000394085	PTP4A2
ILMN_1251583	8.83615	0.623218	0.000146501	CHMP6
ILMN_1224874	7.34446	0.623115	7.90926e-05	ASRGL1
ILMN_1252698	7.22126	0.623043	0.004671	BTD
ILMN_1249116	8.07145	0.62295	0.000963326	CPSF3L
ILMN_2491392	9.25364	0.622711	0.00121021	TM7SF3
ILMN_2758147	7.3332	0.621281	3.07701e-05	DSCAM
ILMN_2593410	10.8647	0.621089	0.0061754	KIF3C
ILMN_1245984	7.56136	0.620315	0.000484083	PRRG2
ILMN_2728754	11.9043	0.619919	0.000122422	PARK7
ILMN_2727273	7.11045	0.619604	0.00160713	SWAP70
ILMN_2853800	7.3904	0.618676	0.0056082	SALL1
ILMN_2606072	6.85577	0.618604	0.000745859	AGFG1
ILMN_2890574	8.98584	0.618446	0.00134236	NUP85
ILMN_2473337	11.4392	0.61837	0.00122493	TMED10
ILMN_3116885	7.16238	0.618107	0.000156641	GPR137B
ILMN_2710604	8.36708	0.617691	0.00130085	DBNL
ILMN_2597660	6.99505	0.617657	0.00142484	PCDH1
ILMN_1228231	11.5515	0.617614	0.00077024	CHCHD1
ILMN_2629731	6.87455	0.617345	0.0182517	SLC12A4
ILMN_2750801	10.4986	0.616886	5.65998e-05	RPA1
ILMN_2741538	11.1537	0.616829	0.0004514	MAF1
ILMN_2667551	8.76202	0.616504	0.000758414	EXOSC4
ILMN_2888191	6.86333	0.615858	0.000655704	CCR5
ILMN_2744459	7.74421	0.615811	0.000431188	ALG3
ILMN_1239333	7.80721	0.614595	0.00163938	IQGAP1
ILMN_1239770	8.56799	0.614192	0.000982776	PELI1
ILMN_2989480	6.80895	0.614182	0.000578518	DSN1
ILMN_2749487	9.10205	0.614085	7.76107e-05	RFC2
ILMN_2483948	10.2108	0.614073	0.00837535	SPECC1
ILMN_3000008	9.66848	0.613812	0.00522169	VPS25
ILMN_2972232	9.58651	0.613661	0.0218254	FBXL14
ILMN_2698499	6.6574	0.613289	0.00408992	NOX4
ILMN_2727893	9.89489	0.613209	0.000452239	ILKAP
ILMN_2740464	7.14302	0.612511	4.72765e-05	IL1RAP
ILMN_3149950	6.94097	0.611776	5.35837e-05	PTPRG
ILMN_2928051	8.28257	0.61084	6.48659e-05	RAB8A
ILMN_2975956	10.4432	0.610814	0.000137556	SF3B5
ILMN_2998303	8.42339	0.610662	0.000229039	KATNA1
ILMN_1214036	9.57588	0.61066	0.000649866	HEATR1
ILMN_2771712	8.65101	0.610606	0.000405607	ANKFY1
ILMN_1215465	7.43284	0.610343	0.0040843	PAK2
ILMN_2737479	7.70159	0.609452	0.000134525	SLC12A9
ILMN_1232386	7.76057	0.609094	0.000724247	HMG20B
ILMN_1231181	6.95746	0.608576	0.000510411	SNX9
ILMN_2743013	6.64394	0.608506	1.75087e-05	NCF4
ILMN_2728431	8.67791	0.607612	0.00248388	CDC42EP4
ILMN_2923445	7.0128	0.60754	0.0404872	ACTA2
ILMN_3089352	8.2638	0.607524	0.00386772	RFX4
ILMN_2658980	8.01137	0.607451	0.00163759	DAB1
ILMN_3157568	7.28537	0.607306	8.22669e-05	BCL2L11
ILMN_2656810	7.84878	0.60707	0.00473337	FANCE
ILMN_1224598	9.28778	0.606526	0.000767594	DDX41
ILMN_1225725	7.7769	0.606495	0.000379003	U2AF1
ILMN_2598519	6.80181	0.605436	0.00265051	ADAMTS20
ILMN_2822552	9.16217	0.60529	0.00833176	UBTD2
ILMN_1258977	9.83928	0.604809	0.00341022	TMEM33
ILMN_2717251	7.0804	0.604802	0.00043028	CDC14A
ILMN_2603540	7.70935	0.604759	0.000717567	SLC39A7
ILMN_1234413	6.79113	0.60451	0.000139983	ADAMTS12
ILMN_2524434	7.19979	0.604427	0.0028221	THUMPD2
ILMN_2956159	12.9148	0.60393	0.00266181	RPS12
ILMN_2693985	8.07118	0.603826	4.62202e-05	RPIA
ILMN_2656102	7.40215	0.603791	0.00146734	SOX2
ILMN_2466527	7.64958	0.603168	0.0133072	TRPS1
[truncated: 2,145 more rows]
