# Supplementary material for: Cross-species transcriptional analysis reveals conserved and host-specific neoplastic processes in mammalian glioma
Source: Sci Rep. 2018 Jan 19;8:1180. doi: 10.1038/s41598-018-19451-6 (PMC5775420; doi:10.1038/s41598-018-19451-6)
Supplement: Supplementary file 4 — Dataset 3 [file 41598_2018_19451_MOESM4_ESM.xlsx]

## Sheet: Supplementary_Table3
ID	Average.Expression	Log2FoldChange	adjusted.P.value	Gene.Symbol
Cfa.6237.1.S1_at	6.34042	5.9256	6.56316e-07	TSPAN8
Cfa.18946.1.S1_s_at	5.77037	5.44467	5.55548e-07	TOP2A
Cfa.13370.1.A1_at	5.86042	4.94589	2.44634e-05	CD68
Cfa.10765.1.S1_s_at	7.8615	4.85945	1.63483e-06	PDGFRA
Cfa.13912.1.A1_at	5.5955	4.85778	6.61311e-07	RRM2
CfaAffx.13597.1.S1_s_at	8.8294	4.78448	6.61311e-07	VCAN
Cfa.17169.1.S1_at	6.25598	4.6752	5.95042e-06	ADH4
Cfa.13439.1.S1_at	5.0483	4.54097	2.34613e-06	FGL1
CfaAffx.21522.1.S1_at	8.66141	4.51943	1.53146e-06	C1QL1
CfaAffx.13638.1.S1_s_at	8.19573	4.42454	8.09691e-06	VCAN
CfaAffx.13396.1.S1_at	5.36352	4.35945	2.95754e-05	FGG
Cfa.13994.1.S1_at	5.40129	4.26705	3.68984e-05	TFPI2
Cfa.15297.1.A1_at	7.51957	4.23668	0.000518947	COL4A1
Cfa.208.1.A1_at	7.55956	4.20829	1.6497e-05	COL4A1
CfaAffx.15838.1.S1_at	6.60883	4.17878	2.88859e-06	GAS2
Cfa.19524.1.S1_at	7.87692	4.08015	1.15133e-06	MAP3K1
Cfa.14626.1.S1_at	6.30171	4.07084	2.67929e-05	COL3A1
CfaAffx.1646.1.S1_s_at	5.5893	4.04658	6.61311e-07	TSPAN8
CfaAffx.8185.1.S1_at	7.38436	4.00585	6.77561e-07	ITGA9
CfaAffx.11265.1.S1_s_at	6.80115	3.99675	6.66678e-06	MAP3K1
Cfa.12318.1.A1_at	6.03126	3.995	2.06706e-05	LOXL2
CfaAffx.5035.1.S1_s_at	6.4303	3.93944	6.95747e-07	GPNMB
CfaAffx.1118.1.S1_at	5.04781	3.78612	1.66501e-06	ERBB3
CfaAffx.22092.1.S1_s_at	8.30589	3.78438	6.76366e-05	TNR
Cfa.617.1.A1_s_at	7.17107	3.77087	1.05787e-06	EZH2
Cfa.1262.1.S2_at	6.99867	3.68858	7.33593e-05	COL1A2
CfaAffx.17068.1.S1_at	7.40025	3.645	2.60566e-06	TMEM39A
CfaAffx.28748.1.S1_s_at	7.04179	3.62227	2.30155e-06	INADL
Cfa.3672.1.S1_s_at	5.73327	3.56188	0.000243443	IL33
CfaAffx.1038.1.S1_at	8.79815	3.54708	3.68984e-05	CDH19
Cfa.1262.1.S2_s_at	6.04476	3.53127	0.000456008	COL1A2
CfaAffx.11165.1.S1_s_at	7.01233	3.52408	1.31936e-05	MSR1
CfaAffx.1090.1.S1_at	6.13852	3.50172	1.01928e-06	MMP19
Cfa.9474.1.A1_at	7.82688	3.46599	1.01928e-06	CLEC12A
CfaAffx.11406.1.S1_s_at	5.44282	3.44419	1.50535e-05	FGL1
Cfa.3850.1.S2_at	8.5987	3.43866	1.64993e-05	CAV1
CfaAffx.9248.1.S1_at	6.51851	3.40044	9.40769e-06	P4HA3
CfaAffx.5026.1.S1_s_at	9.44074	3.38584	1.07713e-05	ABCA1
CfaAffx.22804.1.S1_s_at	8.16961	3.36905	9.24462e-05	COL3A1
Cfa.3066.1.S1_at	4.59781	3.35732	1.54825e-06	NDC80
CfaAffx.5036.1.S1_s_at	7.19551	3.35488	3.02099e-05	ABCA1
Cfa.3850.1.S1_s_at	7.91223	3.3538	1.76335e-06	CAV1
Cfa.9970.1.A1_s_at	8.5991	3.34497	0.000134277	RBP7
CfaAffx.3122.1.S1_at	6.62713	3.34398	0.000170501	SH3BP1
CfaAffx.28758.1.S1_at	6.42573	3.34333	2.42631e-05	INADL
CfaAffx.21651.1.S1_at	5.77132	3.31317	4.36719e-06	IL1RAP
CfaAffx.27843.1.S1_at	6.84708	3.30283	6.77465e-07	DCX
CfaAffx.13396.1.S1_s_at	4.82668	3.28296	0.000783058	FGG
Cfa.17141.1.S1_at	4.52948	3.28058	4.45845e-06	KIF15
CfaAffx.7409.1.S1_s_at	6.91988	3.27089	0.00021554	APBB1IP
Cfa.11073.1.A1_at	6.73711	3.23141	1.25194e-06	EPSTI1
CfaAffx.19461.1.S1_at	7.32328	3.22886	4.96558e-06	PRKD1
Cfa.16089.1.S1_at	8.79318	3.2065	2.09362e-05	SYNGR1
CfaAffx.14107.1.S1_at	8.96328	3.19117	3.09568e-05	MMP16
Cfa.14560.1.S1_at	6.3165	3.186	2.05905e-05	CD48
Cfa.3605.1.S1_s_at	5.97667	3.18142	0.000158376	ACAN
Cfa.12188.1.A1_at	7.87065	3.17521	7.19657e-05	BPI
Cfa.19502.1.A1_s_at	7.38707	3.14954	4.09638e-06	TMEM39A
CfaAffx.13679.1.S1_s_at	8.27921	3.14322	7.21947e-06	SOX6
CfaAffx.109.1.S1_s_at	10.0821	3.11773	5.55431e-06	FABP5
Cfa.15550.1.A1_at	9.1731	3.1146	1.10874e-06	SLC43A3
CfaAffx.3983.1.S1_at	4.89704	3.09192	2.11763e-05	TFPI2
CfaAffx.24692.1.S1_at	5.56013	3.07023	2.01311e-06	TOP2A
Cfa.2268.1.S1_at	6.31685	3.05455	7.33593e-05	LRIG3
CfaAffx.6059.1.S1_at	5.03497	3.0346	2.01311e-06	RRM2
Cfa.11351.1.A1_at	7.04291	3.02547	3.02454e-05	TCIRG1
CfaAffx.3283.1.S1_at	7.7571	3.02246	1.14171e-05	TREM2
CfaAffx.7353.1.S1_s_at	5.90303	3.02107	5.46936e-06	MYO3A
Cfa.5715.1.S1_at	5.96973	3.01711	7.69733e-06	TREML1
Cfa.15262.3.A1_s_at	9.09744	3.01649	4.5606e-06	PPP1R14B
CfaAffx.28131.1.S1_at	4.63103	3.01627	0.00108856	ESM1
CfaAffx.12162.1.S1_s_at	7.95338	2.99439	0.000722433	ADM
CfaAffx.12845.1.S1_at	7.35892	2.96707	4.36719e-06	SH3D19
Cfa.2729.1.S1_s_at	7.98246	2.96548	9.70139e-06	IRF3
Cfa.3782.1.S1_at	4.39583	2.96063	1.54587e-05	TFPI
Cfa.15673.1.S1_at	9.14592	2.95768	4.36719e-06	SMPDL3A
CfaAffx.13120.1.S1_s_at	4.76661	2.95464	2.1579e-05	MND1
CfaAffx.3880.1.S1_s_at	6.25762	2.94418	3.59339e-05	DOCK8
CfaAffx.11648.1.S1_at	7.57308	2.94272	1.69401e-06	CHD7
Cfa.15829.1.S1_at	8.50247	2.94145	2.7108e-06	CAV2
Cfa.4306.1.S1_s_at	10.4611	2.93453	0.000722079	S100A6
Cfa.8783.1.S1_s_at	6.04566	2.92694	9.82293e-06	PTTG1
Cfa.3615.1.A1_s_at	11.6337	2.91892	0.00015043	SLC1A1
Cfa.7443.1.S1_at	7.77288	2.91139	1.25499e-06	DCHS1
CfaAffx.14565.1.S1_s_at	8.66704	2.87345	6.78848e-05	TRIO
Cfa.2173.1.A1_at	7.86235	2.87282	1.23583e-05	CDKN2C
CfaAffx.2003.1.S1_at	5.3684	2.86551	1.1249e-05	TRHR
CfaAffx.7943.1.S1_s_at	6.22594	2.86132	6.48787e-05	ITGA8
Cfa.336.1.S1_at	9.53213	2.8573	1.76335e-06	LIMA1
CfaAffx.21706.1.S1_s_at	9.57925	2.84617	2.06111e-05	CCDC50
CfaAffx.16423.1.S1_s_at	6.17325	2.84043	2.73931e-05	ADH4
Cfa.10821.1.A1_s_at	10.2523	2.83235	2.1969e-06	C1S
Cfa.12558.1.A1_s_at	8.6969	2.8278	1.28707e-05	PRKD1
CfaAffx.7348.1.S1_at	4.99484	2.82269	8.5242e-06	MYO3A
Cfa.3066.1.S1_s_at	5.36511	2.81966	3.05066e-05	NDC80
CfaAffx.13116.1.S1_at	5.6813	2.80487	0.000464769	MND1
CfaAffx.28990.1.S1_s_at	9.72252	2.80444	1.07713e-05	USP24
Cfa.14856.1.S1_at	9.78915	2.80433	1.0219e-06	USP24
CfaAffx.11265.1.S1_at	4.8949	2.80012	2.66459e-06	MAP3K1
Cfa.1799.1.A1_s_at	7.90459	2.79831	4.15154e-06	CHD7
Cfa.10277.1.S1_s_at	8.40962	2.79072	0.00147046	S100A1
Cfa.588.1.S1_at	8.48354	2.78901	4.91027e-06	CTSK
CfaAffx.21784.1.S1_at	4.42001	2.78854	1.91071e-05	KIF15
CfaAffx.22355.1.S1_at	8.15092	2.78811	0.00047022	BCHE
Cfa.6017.1.S1_at	7.54262	2.7794	6.66678e-06	CYBB
CfaAffx.1414.1.S1_s_at	7.79966	2.77459	2.93848e-06	LRIG3
CfaAffx.20492.1.S1_s_at	5.68382	2.76325	6.95747e-07	MYT1
Cfa.17958.1.S1_s_at	10.2894	2.7601	2.38629e-05	MARCKSL1
Cfa.1436.1.A1_at	10.1567	2.75826	1.14887e-05	LAMA4
CfaAffx.12909.1.S1_at	4.15107	2.75206	6.26418e-06	HELLS
CfaAffx.28976.1.S1_at	10.4722	2.74901	6.34743e-06	USP24
CfaAffx.7930.1.S1_at	4.93229	2.74807	0.000150501	ITGA8
Cfa.10657.1.A1_at	8.67574	2.748	1.55154e-05	CCDC50
Cfa.100.1.S2_at	6.14201	2.74658	0.000117978	COL1A1
Cfa.12580.1.S1_s_at	8.08059	2.73423	1.94182e-05	TCEA3
Cfa.2609.1.S1_at	8.62598	2.70934	7.58714e-06	CHN2
CfaAffx.6983.1.S1_at	6.97981	2.7064	0.000189827	LAMA4
CfaAffx.23135.1.S1_s_at	4.25567	2.70497	9.99013e-06	DLGAP5
Cfa.3473.1.S1_at	9.34139	2.70065	4.20666e-06	CAV2
Cfa.14158.1.S1_at	7.77322	2.696	2.88859e-06	ARHGDIB
Cfa.17266.1.S1_s_at	7.84358	2.68779	2.98816e-05	NPNT
CfaAffx.13470.1.S1_at	7.29118	2.68672	4.60972e-05	HAPLN1
Cfa.525.1.S1_at	7.64987	2.68356	1.4037e-05	PCNA
Cfa.11170.1.A1_at	10.4713	2.68342	1.02274e-06	DOCK8
Cfa.2521.1.S1_at	9.04555	2.6803	0.000131243	CTSH
CfaAffx.14097.1.S1_s_at	7.81708	2.67448	9.23847e-06	OAS2
Cfa.20271.1.S1_s_at	5.04842	2.6738	0.000117895	FGL1
CfaAffx.28758.1.S1_s_at	6.99962	2.67286	4.31556e-06	INADL
Cfa.4306.2.S1_a_at	11.5243	2.67194	0.000722079	S100A6
CfaAffx.14078.1.S1_s_at	8.09399	2.66857	8.03135e-05	SERINC5
Cfa.8330.1.A1_s_at	7.51832	2.65696	0.000469484	SOX6
Cfa.16472.2.S1_s_at	7.35584	2.64735	2.70868e-05	C1S
Cfa.7238.1.A1_at	8.71135	2.64595	1.25194e-06	IGFBP2
CfaAffx.816.1.S1_at	5.36078	2.64183	0.00174375	LY96
Cfa.12580.1.S1_at	9.82514	2.62641	4.73808e-05	TCEA3
CfaAffx.6559.1.S1_at	4.18804	2.61168	4.88283e-05	NRCAM
Cfa.2022.1.A1_at	4.0711	2.60218	1.66178e-05	MELK
CfaAffx.12840.1.S1_s_at	7.04354	2.59902	1.11376e-05	SH3D19
CfaAffx.9397.1.S1_s_at	7.38032	2.5953	0.000208582	FCHSD2
Cfa.3609.1.S1_s_at	5.93374	2.59037	0.00013798	MX2
Cfa.12201.2.A1_at	5.60115	2.58922	9.68734e-05	RARA
Cfa.3581.1.S2_at	7.42534	2.57147	0.000675643	VEGFA
Cfa.17838.1.S1_s_at	7.43297	2.57141	8.62671e-05	SCP2
CfaAffx.21511.1.S1_s_at	7.97287	2.56791	1.2972e-05	CYBB
CfaAffx.13085.1.S1_at	6.46826	2.56709	7.60839e-05	LIMA1
CfaAffx.21514.1.S1_s_at	6.7827	2.56569	8.87397e-06	CYBB
CfaAffx.21651.1.S1_s_at	6.28616	2.56315	6.17971e-06	IL1RAP
CfaAffx.6947.1.S1_s_at	8.49131	2.55925	3.45769e-05	ZEB1
Cfa.18826.1.S1_at	6.5955	2.55349	6.47205e-05	RGS1
Cfa.3680.1.S1_s_at	7.59544	2.5483	0.000209658	TIMP1
Cfa.1661.1.S1_at	8.97001	2.54344	1.58805e-05	CTSS
CfaAffx.10118.1.S1_at	5.6239	2.53903	0.0021145	POSTN
Cfa.18904.1.S1_s_at	6.88053	2.53586	3.69424e-05	IFI44
Cfa.12240.1.A1_at	9.98117	2.52291	3.03762e-06	C3
CfaAffx.12834.1.S1_at	7.36231	2.52259	3.5756e-06	SH3D19
CfaAffx.2399.1.S1_s_at	7.57771	2.52111	2.64966e-06	SMPDL3A
Cfa.8843.1.A1_s_at	9.87887	2.51263	0.000201184	APOC1
Cfa.12339.1.A1_at	9.37796	2.51142	4.01469e-06	PPP4R1
CfaAffx.15882.1.S1_at	5.97769	2.51006	5.40625e-05	DSCAM
CfaAffx.17382.1.S1_at	4.78594	2.50891	5.98115e-06	KIF14
CfaAffx.30778.1.S1_at	8.14297	2.50864	7.5785e-05	SLC44A3
CfaAffx.29631.1.S1_at	6.69246	2.49891	8.99615e-05	GNG7
Cfa.12298.1.A1_a_at	8.14241	2.49337	2.42291e-05	PSMB8
Cfa.4306.1.S1_a_at	11.5642	2.49292	0.00105804	S100A6
CfaAffx.31232.1.S1_s_at	5.5286	2.49244	1.28707e-05	SLC44A5
CfaAffx.11654.1.S1_at	6.39915	2.48892	2.35466e-05	FHIT
CfaAffx.27976.1.S1_at	8.76211	2.48844	3.46726e-06	KLHL13
Cfa.21129.1.S1_at	8.88957	2.48763	3.75531e-06	CDK4
Cfa.7370.1.A1_at	7.14259	2.48389	0.00013968	BAG5
Cfa.16089.1.S1_s_at	6.44428	2.47421	0.000102266	SYNGR1
CfaAffx.7034.1.S1_at	5.8383	2.47091	3.60372e-05	MAML2
CfaAffx.14551.1.S1_s_at	6.8194	2.4694	0.000178776	TRIO
Cfa.8843.1.A1_at	8.98747	2.4659	0.00042374	APOC1
Cfa.9474.1.A1_s_at	6.30478	2.46507	8.85627e-05	CLEC12A
Cfa.3800.2.S1_at	9.83835	2.46128	0.000140164	CD44
Cfa.93.1.S1_at	6.60233	2.45887	0.00103185	UCP2
Cfa.5536.1.A1_at	7.89102	2.45355	0.000426921	MYCN
CfaAffx.22366.1.S1_s_at	7.06505	2.45111	8.36166e-05	BCHE
CfaAffx.14050.1.S1_at	7.94414	2.44175	6.96412e-05	SERINC5
Cfa.3581.1.S1_s_at	8.52053	2.44019	0.00320688	VEGFA
CfaAffx.10900.1.S1_at	4.71918	2.42731	0.000259236	SNAI2
Cfa.13066.1.A1_at	6.92027	2.42651	0.00384818	FBN1
CfaAffx.20695.1.S1_at	7.70626	2.42618	5.74992e-06	HIP1
Cfa.16472.2.S1_a_at	7.35037	2.42072	1.45491e-05	C1S
Cfa.12856.1.A1_s_at	7.28089	2.42009	8.50103e-05	ZEB1
CfaAffx.31148.1.S1_at	7.70272	2.4134	0.000133244	IFI44
CfaAffx.26416.1.S1_s_at	6.02954	2.41262	6.72485e-06	MEGF11
CfaAffx.7417.1.S1_s_at	6.78158	2.40834	4.85335e-05	PIK3R3
Cfa.7302.1.A1_at	7.546	2.40694	0.000344508	PDE10A
CfaAffx.26076.1.S1_at	5.50477	2.39881	7.26916e-05	SNX22
Cfa.16692.1.S1_s_at	7.29847	2.39012	1.39208e-05	USP24
CfaAffx.22787.1.S1_at	8.18873	2.38962	8.89424e-05	SHC4
CfaAffx.19482.1.S1_s_at	6.98294	2.37827	0.000946683	PRKD1
CfaAffx.5496.1.S1_s_at	9.45705	2.37762	1.2972e-05	CHN2
Cfa.10921.1.S1_at	7.92814	2.36859	6.21998e-05	C1QC
Cfa.15018.1.A1_at	7.92814	2.36759	0.00176416	PECR
CfaAffx.28986.1.S1_s_at	7.62413	2.358	1.89525e-05	USP24
CfaAffx.9248.1.S1_s_at	6.72624	2.35326	2.88859e-06	P4HA3
CfaAffx.6036.1.S1_s_at	7.3445	2.35262	2.96249e-05	CAV2
CfaAffx.20489.1.S1_s_at	5.94554	2.35	3.46146e-05	MYT1
Cfa.20087.1.S1_s_at	7.15599	2.34931	0.000702095	GALNT3
Cfa.4589.1.A1_s_at	8.40531	2.34895	1.27409e-05	C1R
CfaAffx.14116.1.S1_at	5.5934	2.34562	2.05167e-05	OAS2
CfaAffx.13644.1.S1_at	8.26461	2.33988	6.74538e-05	XRCC4
Cfa.9004.1.S1_at	9.23878	2.3394	0.00015758	LAPTM5
Cfa.18085.1.S1_s_at	9.53883	2.33154	9.2248e-05	ZEB1
CfaAffx.953.1.S1_s_at	8.31965	2.33072	0.0002046	HMGB3
Cfa.3690.1.S1_s_at	6.21481	2.32998	5.55431e-06	MMP14
CfaAffx.10085.1.S1_s_at	5.39988	2.32199	0.00117238	COL4A1
Cfa.11943.1.A1_at	7.51596	2.31834	3.09914e-05	RDH16
CfaAffx.18761.1.S1_s_at	8.68283	2.31132	4.36991e-06	CTSS
CfaAffx.8085.1.S1_s_at	4.75759	2.30864	6.93714e-05	STAC
CfaAffx.26410.1.S1_s_at	5.79313	2.3078	4.27689e-05	ATP10B
CfaAffx.10147.1.S1_at	8.03789	2.30467	3.25584e-06	DUSP6
Cfa.10786.1.A1_at	6.98951	2.30244	0.000467276	PDIA5
CfaAffx.27849.1.S1_at	6.90267	2.29741	7.55614e-06	NPC1
Cfa.20893.1.S1_at	7.50661	2.29716	2.3484e-05	TNFSF10
Cfa.16454.1.S1_at	5.47842	2.2961	6.66447e-05	BTK
Cfa.1734.1.S2_at	8.18082	2.29092	0.000305025	NPC1
CfaAffx.13736.1.S1_at	6.51202	2.28769	0.000127315	LMBR1L
CfaAffx.28463.1.S1_at	7.37679	2.28754	9.32233e-05	C3
Cfa.2008.1.S1_at	8.5969	2.28533	5.13041e-05	PRKD3
Cfa.16930.1.S1_at	9.58753	2.28508	4.20666e-06	SLC35F1
Cfa.17233.1.S1_s_at	7.54878	2.28289	4.43079e-05	DOCK8
CfaAffx.15313.1.S1_at	9.41118	2.28202	1.94182e-05	ELOVL2
Cfa.45.2.A1_s_at	10.886	2.28129	3.72267e-05	VIM
CfaAffx.16853.1.S1_at	8.17452	2.27931	1.9106e-05	GPATCH2
Cfa.13296.1.A1_s_at	9.55834	2.27379	0.000266503	ANGPT2
Cfa.10277.1.S1_at	6.5542	2.26663	0.00113956	S100A1
CfaAffx.12118.1.S1_s_at	3.76679	2.26293	5.39154e-06	KIF11
CfaAffx.6949.1.S1_s_at	10.6502	2.26256	3.68114e-06	ZEB1
CfaAffx.21480.1.S1_at	4.57226	2.26213	3.24747e-05	C3AR1
Cfa.12214.1.A1_at	5.28094	2.26111	0.000117834	CHI3L1
CfaAffx.3818.1.S1_at	6.52704	2.26001	4.5606e-06	CHST11
CfaAffx.24510.1.S1_s_at	8.28676	2.25569	5.31651e-06	UGDH
Cfa.100.1.S1_at	7.75362	2.2532	0.00151406	COL1A1
CfaAffx.21446.1.S1_at	4.48891	2.24983	0.00012227	PLOD3
Cfa.8933.1.A1_at	10.8299	2.24898	2.02794e-06	DUSP6
CfaAffx.26540.1.S1_at	8.44118	2.24705	0.000454259	BRWD3
Cfa.21214.1.S1_at	4.94274	2.24428	8.27088e-06	IL7R
CfaAffx.19330.1.S1_at	4.6947	2.24413	3.07983e-05	FABP2
CfaAffx.11837.1.S1_s_at	6.48853	2.23989	8.54956e-05	FAT1
CfaAffx.15863.1.S1_at	9.86819	2.23876	0.000362592	LUZP2
Cfa.14154.1.A1_at	9.54222	2.23799	0.000302672	ASTN2
CfaAffx.19933.1.S1_s_at	4.79246	2.23703	6.2648e-05	PDE6H
Cfa.9339.1.A1_at	6.79963	2.22889	1.67266e-05	DOCK11
CfaAffx.26415.1.S1_at	5.05774	2.22864	1.97379e-05	MEGF11
Cfa.2804.1.S1_at	5.24734	2.22764	4.17967e-06	NCF2
Cfa.797.1.S1_at	8.42663	2.22427	0.000194293	LGALS3
Cfa.19237.1.S1_at	8.76183	2.21985	3.02842e-06	GMDS
CfaAffx.18599.1.S1_at	6.17202	2.21777	0.00010295	PARP14
CfaAffx.22164.1.S1_s_at	8.19193	2.21282	0.000106654	LGALS3
CfaAffx.7417.1.S1_at	7.12971	2.20904	3.66323e-05	PIK3R3
Cfa.14495.2.S1_at	9.27678	2.20208	9.68734e-05	CFI
Cfa.12245.2.A1_a_at	4.3102	2.20063	0.00679757	HP
Cfa.12235.1.A1_s_at	7.47374	2.1977	0.000894497	TYROBP
Cfa.16248.1.S1_at	6.35921	2.19161	0.000167289	CCND1
Cfa.1835.1.S1_at	6.03533	2.18946	0.00100072	LYN
Cfa.6877.1.A1_s_at	7.89707	2.1748	0.000484513	SERINC5
CfaAffx.14308.1.S1_s_at	5.78734	2.17402	4.04333e-05	PLCB2
Cfa.9989.1.A1_at	8.56538	2.17008	1.2972e-05	BBOX1
CfaAffx.5435.1.S1_s_at	8.02617	2.16811	3.82745e-05	NT5E
Cfa.21551.1.S1_s_at	6.65401	2.16526	4.30564e-05	SCIN
CfaAffx.10839.1.S1_s_at	5.55646	2.16306	0.000170998	STK32A
CfaAffx.5863.1.S1_at	4.61333	2.1553	5.35766e-05	RSAD2
Cfa.16315.1.S1_at	7.64795	2.1507	8.67042e-05	PTP4A3
Cfa.932.1.S1_at	8.54597	2.15063	0.000896495	FHIT
CfaAffx.22221.1.S1_s_at	7.54271	2.14939	0.000120809	C1S
CfaAffx.18382.1.S1_s_at	6.27767	2.14913	0.0138386	BCAS1
CfaAffx.19964.1.S1_s_at	7.71014	2.14368	0.000169361	ARHGDIB
CfaAffx.6983.1.S1_s_at	7.01859	2.14362	0.000242517	LAMA4
Cfa.6170.1.A1_at	4.32425	2.14054	0.000306205	PDE6H
CfaAffx.20214.1.S1_s_at	5.95027	2.1371	0.00067767	EPHB3
Cfa.1734.1.S1_s_at	7.94676	2.13689	2.50194e-06	NPC1
CfaAffx.6818.1.S1_s_at	6.96967	2.13666	0.000350878	MPP7
CfaAffx.13689.1.S1_at	6.57396	2.13635	8.76436e-06	SAMHD1
CfaAffx.19527.1.S1_s_at	5.20118	2.13004	0.000326262	CD48
Cfa.2008.2.A1_at	8.29903	2.12623	0.00013968	PRKD3
CfaAffx.4337.1.S1_at	6.1481	2.12486	0.000171908	SCIN
Cfa.6393.1.A1_s_at	7.01577	2.11938	0.000120998	SULF2
CfaAffx.15883.1.S1_s_at	6.64006	2.11333	2.35234e-05	DSCAM
Cfa.15209.1.A1_at	5.57957	2.10808	0.00275871	SMOC1
Cfa.10921.1.S1_s_at	8.59476	2.1058	0.000366809	C1QC
Cfa.14516.1.S1_at	5.91323	2.10527	0.000303625	IL18BP
Cfa.6504.1.A1_at	5.33637	2.10255	5.41799e-05	HIRA
CfaAffx.16008.1.S1_at	4.38694	2.09948	6.77898e-05	KIF18A
Cfa.16327.1.S1_at	4.9769	2.0974	0.000120739	CCR5
CfaAffx.25633.1.S1_s_at	5.92765	2.09583	2.65798e-06	NES
CfaAffx.29312.1.S1_at	8.3986	2.09437	2.11763e-05	NMRAL1
Cfa.11952.1.A1_s_at	8.75181	2.09229	5.15902e-06	RYK
CfaAffx.22528.1.S1_at	5.41337	2.08907	0.00321004	RND2
Cfa.3267.1.A1_s_at	10.4972	2.08253	1.2972e-05	ZEB1
Cfa.16857.1.S1_at	7.68095	2.08247	0.000252306	C1QB
CfaAffx.7112.1.S1_s_at	4.64906	2.08114	0.000693991	NEBL
Cfa.12140.1.A1_at	7.72305	2.0781	0.000162992	ARAF
Cfa.10678.1.A1_at	8.63507	2.07788	7.04637e-06	ELOVL2
CfaAffx.29216.1.S1_at	8.2754	2.07769	0.00188718	HMGB3
Cfa.9021.1.A1_at	9.13851	2.07441	2.87976e-06	PPP2R1A
Cfa.1060.1.S1_at	5.80998	2.06895	6.43269e-05	SMC4
Cfa.10389.1.S1_at	5.42574	2.06656	1.18229e-05	VASH2
CfaAffx.30647.1.S1_at	4.44999	2.06341	0.000298956	SASS6
CfaAffx.7426.1.S1_s_at	9.3361	2.06312	0.000116231	PIK3R3
CfaAffx.13822.1.S1_s_at	6.26308	2.06257	0.00215813	THBS1
CfaAffx.26547.1.S1_s_at	8.48912	2.06172	0.000167632	BRWD3
CfaAffx.3929.1.S1_at	5.44847	2.05622	3.4406e-05	SAMD9L
Cfa.10600.1.A1_at	10.971	2.0524	0.000276508	BAG5
Cfa.1379.1.S1_at	9.00592	2.05222	0.000249815	C1QA
Cfa.14800.1.S1_at	9.72804	2.04326	6.70527e-06	OLFML2B
Cfa.1833.1.S1_s_at	7.47295	2.04203	5.01138e-05	FAT1
CfaAffx.29114.1.S1_at	7.41987	2.03988	1.31401e-05	LRRC42
Cfa.11935.1.A1_at	8.57803	2.03959	8.97043e-05	LGMN
CfaAffx.11368.1.S1_s_at	6.50825	2.03917	0.000288513	ABTB2
CfaAffx.20432.1.S1_s_at	7.56822	2.03739	2.67022e-05	EFEMP2
Cfa.11421.1.A1_s_at	8.06449	2.03579	5.12548e-06	TLN1
CfaAffx.30778.1.S1_s_at	5.72461	2.03505	7.10129e-05	SLC44A3
CfaAffx.12822.1.S1_s_at	6.17231	2.03429	0.000539728	TEAD1
Cfa.19933.1.A1_s_at	5.74829	2.03383	2.15472e-05	POMT2
Cfa.11952.1.A1_at	8.91976	2.03309	2.16766e-06	RYK
Cfa.18816.1.S1_at	6.27011	2.02773	5.81506e-06	CASP6
CfaAffx.27980.1.S1_s_at	9.87879	2.02629	6.66678e-06	BAG5
CfaAffx.27472.1.S1_s_at	5.8875	2.02584	4.27689e-05	TBC1D8B
Cfa.4789.1.A1_at	6.18085	2.02578	0.00126137	ADCYAP1
Cfa.21037.1.S1_s_at	7.47915	2.02127	8.43285e-05	TAF9B
CfaAffx.2165.1.S1_s_at	7.44988	2.02126	4.97787e-05	PDLIM4
CfaAffx.15433.1.S1_at	5.11837	2.01579	7.94652e-06	PTGFRN
CfaAffx.23129.1.S1_at	4.88051	2.01492	0.000139866	DLGAP5
CfaAffx.13841.1.S1_at	5.81122	2.01435	2.48999e-05	GHRH
CfaAffx.17133.1.S1_at	4.68659	2.01284	0.000200849	HTR2B
Cfa.12502.1.A1_at	7.303	2.0124	0.000167205	TRIB1
CfaAffx.4067.1.S1_s_at	10.3913	2.01141	8.69587e-06	SGCE
Cfa.15802.1.S1_at	5.93499	2.01052	0.00182007	TLR2
Cfa.15124.1.S1_s_at	5.86121	2.00938	9.08276e-05	LAMA4
Cfa.10388.1.A1_s_at	7.28393	2.00664	0.000231777	DMD
CfaAffx.8921.1.S1_at	4.22674	2.00474	0.000230165	DCT
CfaAffx.28766.1.S1_s_at	6.24919	2.00344	0.000112812	INADL
Cfa.20160.1.S1_at	6.96718	1.99257	8.43285e-05	FANCD2
Cfa.8631.1.A1_at	9.12709	1.99106	3.35141e-05	LGMN
Cfa.11597.1.A1_at	5.71702	1.98844	6.09534e-05	SAMD11
CfaAffx.12227.1.S1_at	9.13715	1.98815	6.38684e-05	DPY19L3
CfaAffx.14173.1.S1_s_at	7.96714	1.98727	0.000303625	CTSC
Cfa.8383.1.A1_at	5.30328	1.98633	0.000559297	ETV1
Cfa.13267.1.A1_s_at	8.30515	1.98326	1.03125e-05	C3
Cfa.18420.1.S1_s_at	6.94288	1.9805	9.825e-06	ABHD4
Cfa.13491.1.A1_s_at	8.74366	1.97817	6.62798e-05	FOLH1
CfaAffx.13535.1.S1_s_at	9.85711	1.97276	0.00144482	MEIS2
CfaAffx.16575.1.S1_s_at	5.58606	1.9721	0.000769101	RGS1
Cfa.19953.1.S1_at	8.52748	1.97075	4.27689e-05	NT5E
Cfa.21204.1.S1_at	5.81446	1.96979	0.000982967	THBS1
CfaAffx.23621.1.S1_s_at	6.28523	1.96963	9.22037e-05	TNFSF10
CfaAffx.18936.1.S1_at	5.97175	1.9673	0.000916813	KCNJ8
Cfa.8553.1.A1_at	7.08203	1.96634	0.000287889	ITFG1
Cfa.8203.1.A1_at	8.77481	1.96626	7.03168e-06	BARD1
CfaAffx.9808.1.S1_at	8.34202	1.9659	0.000134193	BMP2
CfaAffx.16492.1.S1_at	9.10587	1.96564	0.000110483	DNER
Cfa.1080.1.A1_at	8.87607	1.96499	6.16359e-06	IAH1
CfaAffx.13901.1.S1_s_at	9.02785	1.96245	0.000638893	GRIK1
Cfa.15193.1.S1_s_at	8.95811	1.96228	4.64563e-05	SNX1
CfaAffx.11855.1.S1_s_at	6.30636	1.9615	0.000102266	FAT1
CfaAffx.22527.1.S1_s_at	8.60434	1.95595	0.000244928	TRIM9
CfaAffx.11349.1.S1_s_at	6.48307	1.95173	9.98093e-05	ST5
Cfa.15189.1.A1_at	6.81972	1.94942	0.00045944	PRCP
Cfa.12820.2.A1_a_at	9.13272	1.94637	0.00112189	CYR61
CfaAffx.1251.1.S1_s_at	9.08842	1.94562	2.29729e-05	LRP1
CfaAffx.15106.1.S1_s_at	8.55139	1.94236	0.000170654	LY75
Cfa.20296.1.S1_at	8.17689	1.94177	1.97208e-05	UGDH
Cfa.14484.1.S1_at	7.9605	1.93948	1.02357e-05	RHOC
Cfa.6937.1.A1_at	7.23494	1.93121	0.0129356	SPSB2
CfaAffx.14369.1.S1_at	4.48304	1.92833	0.00299567	HPSE
CfaAffx.22213.1.S1_s_at	9.09967	1.92511	0.000198456	CASK
Cfa.5491.1.A1_at	5.98873	1.92095	2.82632e-05	SLC40A1
CfaAffx.17529.1.S1_s_at	6.08213	1.91982	8.9659e-05	LAPTM5
Cfa.17009.1.S1_at	8.0216	1.91572	0.000938963	LRP1
Cfa.4549.1.A1_at	5.89525	1.91402	0.000683929	BIRC5
Cfa.20077.1.S1_at	6.74689	1.91339	2.14797e-05	DPYD
CfaAffx.22727.1.S1_s_at	5.88661	1.91242	0.000136973	TFPI
Cfa.10823.1.A1_s_at	6.83458	1.91086	0.000303465	FOLH1
Cfa.20490.1.S1_at	4.32677	1.91066	6.82034e-05	RIPK2
CfaAffx.13248.1.S1_s_at	5.58439	1.90987	0.00432958	TLR2
CfaAffx.25251.1.S1_at	7.58676	1.90968	0.000450529	ZFP36L1
Cfa.12090.1.A1_at	5.65469	1.90847	0.000267842	FOXM1
Cfa.564.1.A1_at	8.21224	1.90837	0.00180712	KDELC1
Cfa.7275.1.A1_s_at	11.1002	1.90611	9.16179e-06	PPIB
CfaAffx.17476.1.S1_at	6.56592	1.90571	3.04612e-05	GALNT3
CfaAffx.13909.1.S1_at	4.29661	1.90525	4.35697e-05	GRIK1
Cfa.14639.1.S1_at	9.89209	1.90333	0.000119443	SLC11A1
CfaAffx.20698.1.S1_s_at	6.94265	1.90271	0.000128915	HIP1
Cfa.17806.1.S1_at	8.42827	1.90225	0.000252116	FCGRT
Cfa.7541.1.A1_at	6.79589	1.90185	3.39213e-05	GRN
Cfa.21031.1.S1_s_at	7.15669	1.8984	6.59851e-05	KLF10
Cfa.5321.1.A1_s_at	7.33808	1.89453	2.64108e-05	TRIO
Cfa.5087.1.A1_at	6.26025	1.88876	0.000927613	SMARCAL1
Cfa.20353.1.S1_at	8.53136	1.88659	5.27313e-05	MPEG1
CfaAffx.22868.1.S1_s_at	6.73692	1.88657	0.000684758	GRIA4
Cfa.8104.1.S1_at	7.97649	1.88643	0.00016421	CARHSP1
CfaAffx.25438.1.S1_at	6.36512	1.88323	0.00137644	VSIG4
CfaAffx.14648.1.S1_at	9.41125	1.88119	0.000990078	CRTAC1
Cfa.5875.1.A1_a_at	4.41885	1.87806	6.23548e-05	MRPL22
CfaAffx.15892.1.S1_at	4.76554	1.8765	0.00492943	DSCAM
Cfa.11015.1.A1_at	7.30684	1.87601	0.00159255	HUS1
Cfa.1956.1.S1_s_at	7.40136	1.8735	0.000475403	FAT1
Cfa.18809.1.S1_at	7.69046	1.87107	1.17099e-05	SCPEP1
Cfa.17731.1.S1_s_at	8.33252	1.87087	0.000354354	LMNB1
CfaAffx.28002.1.S1_at	8.27811	1.87033	0.00011789	ROCK1
Cfa.16440.1.S1_at	8.08567	1.87014	0.000110143	IFI35
CfaAffx.3284.1.S1_at	6.51218	1.86926	0.000687393	TREM2
CfaAffx.1381.1.S1_s_at	8.7318	1.86815	0.000296876	CDK4
CfaAffx.10024.1.S1_s_at	8.15365	1.86702	1.26126e-05	PCNA
CfaAffx.24369.1.S1_s_at	6.22175	1.86691	7.16699e-05	NECAP2
CfaAffx.30242.1.S1_at	7.22957	1.86417	7.00998e-05	CD53
Cfa.7980.1.S1_a_at	8.97754	1.86336	9.68734e-05	TAX1BP3
Cfa.10219.2.A1_s_at	11.6131	1.86323	8.41725e-05	CSPG5
Cfa.1968.1.S1_at	8.64728	1.8624	0.000180389	PHC1
CfaAffx.15707.1.S1_at	7.08869	1.86135	0.000104255	GRID2
CfaAffx.8331.1.S1_at	6.51514	1.86057	0.000405864	PCDH20
CfaAffx.11821.1.S1_at	6.81738	1.86011	2.42631e-05	DEPDC7
Cfa.14089.1.A1_x_at	5.43388	1.8589	2.67022e-05	GGA2
CfaAffx.13444.1.S1_at	4.35944	1.85881	0.000109191	PDE3B
CfaAffx.6784.1.S1_s_at	5.81754	1.85808	0.000807728	CDKN2C
Cfa.449.1.S1_s_at	10.1222	1.85673	0.000105917	ADAM9
Cfa.1329.1.A1_at	6.26292	1.84913	0.00107381	PRPH
CfaAffx.2304.1.S1_at	8.6245	1.84598	2.76922e-05	SLC35F1
CfaAffx.16624.1.S1_s_at	9.8808	1.84324	0.000167531	CSTB
CfaAffx.24902.1.S1_s_at	9.2818	1.84234	2.81827e-05	SERPINE2
CfaAffx.14694.1.S1_s_at	7.38077	1.83987	0.000358645	TRIO
CfaAffx.6850.1.S1_s_at	6.05719	1.83251	0.000110232	DENND2A
CfaAffx.14640.1.S1_s_at	8.95837	1.83221	0.000432068	CRTAC1
CfaAffx.26436.1.S1_at	6.51118	1.83105	3.65973e-05	TAF9B
Cfa.5379.1.A1_at	6.22601	1.82599	0.000592805	DDX21
Cfa.20743.1.S1_s_at	7.16066	1.82189	0.000413167	CBFB
Cfa.4845.1.A1_at	7.64121	1.81974	0.000189924	THSD1
CfaAffx.22033.1.S1_s_at	8.64467	1.81612	7.25613e-06	BARD1
CfaAffx.5083.1.S1_at	4.81625	1.80714	0.00107196	IGF2BP3
Cfa.10340.1.A1_at	5.28436	1.80544	9.66163e-05	LPCAT3
Cfa.13049.1.A1_at	7.79374	1.80396	0.000287889	IPO4
CfaAffx.20688.1.S1_s_at	7.23636	1.79806	0.000749194	PRDX4
CfaAffx.19951.1.S1_s_at	5.83609	1.79787	0.00400241	FCER1G
CfaAffx.18268.1.S1_s_at	6.09204	1.79667	6.21933e-05	DISC1
Cfa.17617.1.A1_at	7.39322	1.79615	0.000160522	KLC1
CfaAffx.14226.1.S1_s_at	4.20397	1.79372	4.24671e-05	DDX60
Cfa.17547.1.S1_at	10.4378	1.78882	0.000241645	CTSD
CfaAffx.4701.1.S1_at	6.97277	1.78426	0.00014575	SRBD1
CfaAffx.19067.1.S1_s_at	6.26702	1.7812	0.00107355	DTL
Cfa.6197.1.A1_at	9.81941	1.77945	1.9008e-05	NPM3
Cfa.5885.1.S1_s_at	6.93952	1.77893	1.73404e-05	PAFAH1B3
Cfa.19021.2.S1_a_at	8.68426	1.77823	0.00784918	LCP1
CfaAffx.6819.1.S1_s_at	6.60474	1.77368	0.000212925	MPP7
CfaAffx.12482.1.S1_at	9.51299	1.77322	1.60723e-05	CTNND1
Cfa.21188.1.S1_s_at	10.1513	1.77104	4.76871e-05	CCND2
Cfa.2220.1.A1_at	6.16279	1.77057	4.53459e-05	ACSL5
Cfa.18359.1.S1_at	7.82575	1.76979	8.13174e-05	STK17B
CfaAffx.11661.1.S1_s_at	7.59073	1.76888	0.00849472	FHIT
CfaAffx.19895.1.S1_s_at	9.672	1.7679	0.000901208	ABI2
CfaAffx.15839.1.S1_s_at	6.50993	1.76772	0.000227453	KIF13A
CfaAffx.27647.1.S1_at	6.08596	1.76763	0.00023084	NXT2
Cfa.16205.1.S1_at	8.36151	1.76407	6.96412e-05	SNAPC4
Cfa.18884.1.S1_s_at	6.98016	1.76212	0.000323713	C3
CfaAffx.4075.1.S1_at	7.92192	1.75728	1.97261e-05	PPP1R9A
Cfa.11962.1.A1_at	4.9346	1.75533	2.36979e-05	EIF4EBP1
CfaAffx.22757.1.S1_s_at	7.64597	1.75185	1.08154e-05	MCM7
Cfa.11174.1.A1_at	8.53551	1.75046	9.68734e-05	VKORC1
CfaAffx.30709.1.S1_s_at	6.72572	1.74677	9.17273e-05	DPYD
Cfa.11820.1.A1_at	8.7595	1.74544	0.000179611	JOSD2
Cfa.3874.1.A1_s_at	10.7691	1.74411	1.97379e-05	SEC11A
CfaAffx.10984.1.S1_s_at	6.28349	1.7426	0.00462129	NLRP14
Cfa.1485.1.S1_at	8.10462	1.74052	3.19397e-05	SUCLG2
Cfa.19528.2.S1_at	4.21616	1.73695	0.00203096	VPS33B
Cfa.10786.1.A1_s_at	6.72664	1.73284	9.85896e-05	PDIA5
Cfa.6225.1.A1_at	7.39144	1.72702	0.000819252	TNFRSF14
CfaAffx.25156.1.S1_at	6.14598	1.72624	3.04612e-05	SNX8
Cfa.762.1.S1_at	8.04822	1.72611	0.000167623	TNPO1
Cfa.13631.1.A1_at	6.56045	1.72556	0.0272085	SYTL2
Cfa.3590.1.S1_s_at	7.84834	1.72372	1.35386e-05	EDNRB
CfaAffx.10167.1.S1_at	7.89898	1.72132	6.2331e-06	EXOSC8
CfaAffx.8128.1.S1_s_at	5.70522	1.71973	0.000673185	GAB2
Cfa.5163.1.A1_at	6.23643	1.71694	0.000942993	RAB20
CfaAffx.23.1.S1_at	10.3731	1.71463	0.000324516	DMD
CfaAffx.24408.1.S1_at	5.37372	1.71265	5.23229e-05	N4BP2
CfaAffx.14098.1.S1_at	4.09139	1.7124	7.90902e-05	SERINC5
Cfa.4651.1.A1_at	5.85628	1.7122	0.00438822	PCSK7
Cfa.10517.2.S1_a_at	6.96465	1.71178	0.000987584	PRRC1
Cfa.11362.1.A1_at	8.86311	1.71141	0.00425476	FOLR2
Cfa.15237.2.S1_a_at	9.33898	1.71002	5.63597e-05	GOLIM4
Cfa.10513.1.A1_at	7.31249	1.70924	1.89796e-05	ICAM2
CfaAffx.10207.1.S1_s_at	6.62396	1.70918	0.00330117	PRKD3
Cfa.13228.1.A1_at	5.47159	1.70875	8.39287e-05	AIG1
CfaAffx.2887.1.S1_at	8.75196	1.70853	0.000193505	LRRTM2
Cfa.14987.1.A1_at	5.34516	1.70381	6.8914e-05	GIPC1
Cfa.10740.2.A1_at	4.64175	1.70328	0.000151389	RNF141
CfaAffx.18139.1.S1_s_at	6.65198	1.70284	9.77219e-05	EPSTI1
Cfa.18809.2.S1_s_at	6.48717	1.70281	4.70544e-05	SCPEP1
CfaAffx.22914.1.S1_at	6.70261	1.70245	7.16571e-06	BMP4
Cfa.15902.1.A1_at	6.78466	1.70235	0.000121667	TRDMT1
Cfa.16440.1.S1_s_at	7.08645	1.70216	0.00071289	IFI35
CfaAffx.28094.1.S1_s_at	5.0439	1.69782	0.000113106	DOCK11
Cfa.13931.1.A1_at	8.94106	1.69761	1.70727e-05	PLEKHG3
CfaAffx.9190.1.S1_at	5.58773	1.69738	0.000168635	SETD5
Cfa.19475.2.S1_s_at	8.28625	1.69694	0.000879008	STX2
Cfa.17114.1.S1_at	7.60665	1.69685	0.000849125	JMJD6
Cfa.10333.1.A1_at	7.15977	1.6966	9.5296e-05	ACSS3
CfaAffx.18886.1.S1_s_at	5.45059	1.69545	0.00061554	ABCC9
Cfa.14188.1.A1_a_at	6.88688	1.68985	0.000157678	RFC3
CfaAffx.4040.1.S1_s_at	6.60722	1.68862	0.000131553	KDR
Cfa.13718.1.S1_s_at	7.35287	1.68786	0.000259654	SNCAIP
Cfa.12211.1.A1_at	7.43375	1.68768	0.000832191	MYH9
CfaAffx.14328.1.S1_s_at	5.69041	1.68732	0.00215813	ADAM28
Cfa.7564.1.S1_a_at	6.62391	1.68537	0.00735553	NBR1
Cfa.15335.1.S1_at	10.1792	1.68363	0.000176005	CSTB
Cfa.12795.1.A1_at	5.66664	1.68208	0.000802913	BVES
CfaAffx.24902.1.S1_at	9.83036	1.68073	5.4613e-05	SERPINE2
Cfa.21559.1.S1_at	4.50996	1.68015	5.61426e-05	SGPL1
CfaAffx.2395.1.S1_s_at	12.2495	1.68	0.0127708	FABP7
CfaAffx.21279.1.S1_s_at	10.3547	1.67933	1.66178e-05	DMD
Cfa.12650.1.S1_at	5.82142	1.6775	0.00649387	SRPX
CfaAffx.26586.1.S1_at	5.7982	1.67718	0.000240793	HDX
CfaAffx.15922.1.S1_at	6.66449	1.6759	0.000454616	BBOX1
CfaAffx.6551.1.S1_at	8.25614	1.67465	0.000421511	SMC6
CfaAffx.6993.1.S1_s_at	7.78212	1.67459	4.90186e-05	ARHGAP12
CfaAffx.7112.1.S1_at	5.87589	1.67173	0.000252306	NEBL
CfaAffx.9196.1.S1_s_at	8.91238	1.6714	6.93714e-05	SETD5
CfaAffx.20048.1.S1_at	8.87159	1.67004	0.000118572	RCAN3
Cfa.2326.1.S1_at	11.0223	1.66981	4.82072e-05	GGH
CfaAffx.2127.1.S1_s_at	6.46194	1.66955	0.00381919	PDE10A
CfaAffx.11998.1.S1_at	7.29748	1.66941	0.000462105	STAG1
Cfa.12795.2.A1_s_at	6.47507	1.66437	0.000778699	BVES
Cfa.17442.1.S1_at	6.6455	1.65972	0.000106531	EMCN
Cfa.5223.1.S1_s_at	11.411	1.65932	0.000891293	CD63
Cfa.16992.1.S1_at	7.94294	1.65907	4.60068e-05	HPS5
CfaAffx.13263.1.S1_at	6.73384	1.65872	3.95892e-05	RACGAP1
Cfa.1025.1.A1_at	4.70959	1.65761	0.00020046	PPP4R1
Cfa.1389.1.A1_at	8.35715	1.6564	0.000806731	DNMT1
CfaAffx.12430.1.S1_at	5.09438	1.65551	0.0004455	CENPH
Cfa.40.1.S1_s_at	6.32194	1.65525	0.0205063	IL18
Cfa.14495.2.S1_s_at	9.68903	1.65513	0.000626309	CFI
CfaAffx.17824.1.S1_s_at	6.42218	1.65369	0.000382005	CFI
CfaAffx.10638.1.S1_at	7.26861	1.65255	0.000100065	ELK3
CfaAffx.20375.1.S1_s_at	5.49516	1.65173	4.82072e-05	CDCA7
Cfa.5113.1.A1_at	7.71414	1.65131	1.35449e-05	HMBS
Cfa.15498.1.A1_s_at	7.35627	1.64667	0.000332004	BAZ1A
CfaAffx.8197.1.S1_s_at	5.89713	1.64641	0.000164651	CTDSPL
Cfa.4189.1.A1_at	11.9552	1.64641	4.62081e-05	EFEMP2
Cfa.19218.1.S1_at	6.71235	1.64493	0.00250197	PRR14
CfaAffx.12835.1.S1_at	6.50601	1.64149	0.000193135	WDR66
Cfa.16462.1.S1_s_at	8.05323	1.64001	0.00021632	NUDT1
Cfa.3797.1.S1_s_at	4.21476	1.63992	0.00106011	VASP
CfaAffx.23322.1.S1_at	5.61428	1.638	0.000446533	CFP
CfaAffx.14008.1.S1_s_at	7.93184	1.63476	1.9008e-05	CPNE3
CfaAffx.1739.1.S1_s_at	7.06982	1.63426	0.0114861	MYCT1
Cfa.8075.1.A1_at	7.60355	1.63392	0.000474078	SLC9A3R1
Cfa.9039.1.A1_at	8.1264	1.63185	0.0004851	FOS
CfaAffx.20472.1.S1_s_at	8.18151	1.63047	0.000145735	LAMC1
CfaAffx.26219.1.S1_x_at	6.16027	1.62974	0.00870318	CKS1B
CfaAffx.20524.1.S1_s_at	7.71326	1.62939	6.79651e-05	NRP2
Cfa.12153.1.A1_at	7.17779	1.62919	0.000303625	SIRT2
CfaAffx.4146.1.S1_s_at	7.56704	1.62696	0.000147677	SLC25A13
CfaAffx.3889.1.S1_s_at	8.19538	1.6239	0.000529092	SLC29A1
CfaAffx.22202.1.S1_at	10.5495	1.62387	9.19579e-05	CASK
CfaAffx.5919.1.S1_at	8.46733	1.62348	0.00754485	GPR85
CfaAffx.24590.1.S1_at	8.11014	1.6225	0.000199828	RFX7
CfaAffx.24939.1.S1_s_at	8.72142	1.61998	0.00599124	RELL1
CfaAffx.22494.1.S1_s_at	8.82243	1.61991	0.000175322	P4HA1
CfaAffx.24615.1.S1_s_at	7.36236	1.61913	8.48024e-05	NUDT11
CfaAffx.22481.1.S1_at	7.52818	1.61905	0.000242673	P4HA1
Cfa.15747.1.S1_at	8.14045	1.61791	0.000323073	LAMC1
CfaAffx.7234.1.S1_s_at	8.0168	1.61399	0.00632243	MSRB2
CfaAffx.4658.1.S1_s_at	6.18058	1.61369	0.000602805	COL15A1
Cfa.5139.1.A1_s_at	6.56853	1.61323	0.0119533	FST
CfaAffx.6119.1.S1_s_at	5.36617	1.61032	0.00221857	TNC
CfaAffx.28604.1.S1_s_at	7.32448	1.6102	0.000229588	RAB31
Cfa.21333.1.S1_at	7.82998	1.60998	0.0018262	MPST
CfaAffx.1813.1.S1_s_at	5.73171	1.60949	5.48534e-05	LMNB1
Cfa.9541.1.A1_at	5.16417	1.60938	8.00805e-05	NRM
CfaAffx.4364.1.S1_s_at	4.05247	1.60862	7.00111e-05	MELK
CfaAffx.4327.1.S1_at	5.28673	1.60774	0.000325394	VWDE
Cfa.2662.1.A1_at	9.81991	1.60744	0.000134779	LRRN1
Cfa.10044.1.A1_at	8.76783	1.60616	0.000107146	CLIC4
Cfa.4275.1.S1_at	10.231	1.60538	0.000218593	PDIA4
Cfa.18816.1.S1_s_at	6.58783	1.60519	0.0010964	CASP6
Cfa.8186.1.S1_a_at	8.32733	1.60488	0.00199908	DDT
Cfa.111.1.A1_s_at	9.76793	1.60476	0.000434118	VWF
Cfa.17809.1.S1_s_at	5.5468	1.60284	0.00067875	PTPRC
CfaAffx.17058.1.S1_at	9.31116	1.60276	0.000271025	RBM6
CfaAffx.12137.1.S1_s_at	6.994	1.60231	0.000846466	SBF2
Cfa.8740.1.A1_at	9.27305	1.60114	0.000150931	GGA2
CfaAffx.11235.1.S1_s_at	6.07727	1.59898	0.000878839	CD44
Cfa.9647.1.A1_at	7.79188	1.59851	0.00378313	CD163
Cfa.3877.1.S1_s_at	9.82703	1.59669	0.000666514	SEC61A1
Cfa.5223.1.S1_at	11.9067	1.59669	0.000288662	CD63
CfaAffx.8402.1.S1_s_at	5.42195	1.59626	7.11377e-05	PPARG
Cfa.19854.1.S1_at	9.68353	1.59464	4.28913e-05	PRMT3
Cfa.5883.1.A1_at	4.14988	1.5938	9.79876e-05	MIA3
Cfa.7570.1.A1_at	6.62969	1.59203	7.81736e-05	TACC3
CfaAffx.7404.1.S1_s_at	8.87431	1.58907	0.00142874	FOLH1
Cfa.40.1.S1_at	4.76272	1.58758	0.0454361	IL18
Cfa.6359.1.A1_at	9.00759	1.58618	1.46107e-05	AK2
Cfa.1511.1.A1_at	6.96642	1.58556	0.000200486	ORMDL2
CfaAffx.17467.1.S1_at	9.9638	1.58503	0.00121938	DAG1
CfaAffx.13902.1.S1_at	8.02774	1.5842	7.81736e-05	FKBP11
CfaAffx.15559.1.S1_s_at	6.43671	1.58224	0.000558482	MYLIP
Cfa.3849.1.S1_at	9.90037	1.58134	0.00188325	HSPB1
CfaAffx.8533.1.S1_s_at	9.39404	1.58038	0.00141744	CLN5
Cfa.9275.1.A1_at	7.28342	1.57991	0.000373322	GAL3ST4
CfaAffx.14056.1.S1_s_at	4.49366	1.57817	0.000133523	BPI
CfaAffx.26999.1.S1_at	7.23164	1.57461	0.00463665	GALNT10
Cfa.12400.1.A1_at	8.04653	1.57339	0.000208189	CASP2
CfaAffx.26696.1.S1_at	7.36194	1.57262	2.49291e-05	PABPC5
CfaAffx.28621.1.S1_at	6.11552	1.5725	2.82477e-05	APCDD1
Cfa.10018.1.A1_s_at	5.36775	1.57161	0.00132228	FUT10
Cfa.20754.1.S1_at	6.66858	1.56688	0.00132412	STAT1
Cfa.19021.2.S1_s_at	8.83158	1.56512	0.00628349	LCP1
CfaAffx.1250.1.S1_s_at	7.11674	1.56462	2.91637e-05	LRP1
CfaAffx.12841.1.S1_at	6.70762	1.56353	0.000417693	SLC9A9
Cfa.15727.1.A1_at	4.53891	1.56249	7.23552e-05	SERPINA7
Cfa.3413.1.A1_at	10.6677	1.55965	0.000397454	RRM1
CfaAffx.9050.1.S1_s_at	8.91972	1.55911	0.000132814	APEX1
Cfa.3851.1.S1_s_at	6.10016	1.55684	0.00961929	CCL2
Cfa.3840.1.S1_s_at	10.5091	1.55597	2.84552e-05	CLNS1A
Cfa.12651.1.A1_s_at	9.08321	1.55387	0.00388837	TGFBR2
Cfa.2398.1.A1_at	8.32917	1.55339	0.000261377	HEATR3
CfaAffx.12673.1.S1_s_at	9.67838	1.55316	0.000877107	PARVA
CfaAffx.12401.1.S1_at	8.24885	1.55244	0.001163	CHD1
CfaAffx.12712.1.S1_s_at	9.26273	1.55107	4.08436e-05	ROBO1
CfaAffx.26253.1.S1_at	7.41643	1.54739	0.000443443	RNASEH2A
Cfa.12568.1.A1_at	7.23063	1.54605	0.000577287	PCOLCE2
Cfa.5247.1.A1_at	9.78579	1.54544	6.96412e-05	RSAD1
CfaAffx.1703.1.S1_x_at	3.67941	1.54447	0.00297064	SON
CfaAffx.17340.1.S1_at	7.49033	1.54438	0.00021554	GNA13
Cfa.8067.2.S1_s_at	9.09011	1.5442	0.0163419	PBRM1
CfaAffx.2510.1.S1_at	5.70187	1.54413	0.00139625	TGFBI
CfaAffx.25279.1.S1_at	6.99887	1.54277	0.00106904	SPIN4
Cfa.15473.1.A1_at	5.59885	1.54186	5.08402e-05	LY86
Cfa.449.2.S1_s_at	8.85456	1.54126	0.00077634	ADAM9
CfaAffx.11983.1.S1_at	5.59899	1.53974	6.54434e-05	TLR3
Cfa.4343.1.S1_at	8.50933	1.53892	4.04333e-05	MCM5
Cfa.6145.1.A1_at	10.9995	1.53628	0.000245263	SLC26A11
CfaAffx.27347.1.S1_at	7.30505	1.53487	0.000188099	RPRD1A
CfaAffx.25680.1.S1_s_at	6.32939	1.53401	6.85832e-06	VKORC1
CfaAffx.22225.1.S1_s_at	7.25359	1.53369	4.01597e-05	CASK
Cfa.12530.1.A1_at	7.12316	1.53246	6.96069e-05	MBD6
Cfa.15192.1.A1_s_at	6.75292	1.53097	0.000735398	CREB5
Cfa.12900.1.A1_x_at	7.38832	1.53083	0.000230605	RBP7
CfaAffx.9761.1.S1_at	4.34385	1.53063	0.00226664	RASGRP3
CfaAffx.20602.1.S1_s_at	6.82058	1.52993	0.000674111	BAZ1A
CfaAffx.3459.1.S1_at	5.90366	1.52819	0.000616995	MCM5
Cfa.3629.2.S1_s_at	8.8038	1.52756	0.000435419	CD86
Cfa.13412.1.A1_at	6.18839	1.52749	3.63195e-05	WDR66
Cfa.16388.1.S1_at	8.40701	1.526	4.98734e-05	LRP10
CfaAffx.3800.1.S1_s_at	7.43709	1.52268	0.000177462	ALDH1L2
CfaAffx.26923.1.S1_s_at	6.50285	1.52093	0.000121249	SGCD
Cfa.3549.2.A1_s_at	9.61059	1.51888	0.000137225	LCP1
CfaAffx.22267.1.S1_s_at	10.0169	1.51848	9.20727e-05	MAP4K5
CfaAffx.13649.1.S1_s_at	6.70875	1.51619	0.00164963	ANGPT2
Cfa.12870.1.A1_s_at	9.20227	1.51585	0.000618654	MPZL1
Cfa.14284.1.A1_at	6.21868	1.51249	0.00234523	ARHGEF5
CfaAffx.11683.1.S1_s_at	9.6509	1.51246	0.000102142	GGH
CfaAffx.14362.1.S1_at	5.87534	1.51227	0.00087865	ADAM28
CfaAffx.14997.1.S1_s_at	9.94486	1.51212	0.000116401	SSR1
Cfa.10982.1.A1_at	11.8523	1.5121	0.00119571	2017-09-02
Cfa.2889.1.S1_at	10.6402	1.51186	0.00117479	SMAP2
CfaAffx.7406.1.S1_s_at	6.63274	1.50909	0.00180712	APBB1IP
CfaAffx.21285.1.S1_s_at	6.81692	1.50813	0.000327994	DMD
Cfa.4275.2.S1_at	10.7336	1.50743	0.000700277	PDIA4
CfaAffx.20256.1.S1_s_at	7.76157	1.50592	2.91703e-05	PATZ1
Cfa.13267.2.S1_s_at	6.2603	1.50492	0.000313041	C3
CfaAffx.13688.1.S1_at	8.46115	1.50467	0.00635578	GRIA2
Cfa.4222.1.A1_at	11.2257	1.50381	0.000560369	ANP32B
CfaAffx.2983.1.S1_s_at	11.7456	1.50235	0.0463919	HNRNPK
Cfa.21168.1.S1_s_at	6.84812	1.50219	0.000198249	C1R
CfaAffx.28310.1.S1_at	9.28466	1.50189	1.38545e-05	LAMP2
CfaAffx.18375.1.S1_at	4.75074	1.5011	0.00143805	BCAS1
Cfa.1521.1.S1_at	6.30733	1.50036	0.00289526	NUSAP1
CfaAffx.8976.1.S1_s_at	7.83355	1.49839	0.000407768	RIN2
CfaAffx.27602.1.S1_at	6.55728	1.4978	0.000802913	RNF125
CfaAffx.3312.1.S1_s_at	5.71135	1.49611	0.000271949	CPSF1
Cfa.12362.1.A1_at	6.08765	1.49389	0.00117598	HPS1
CfaAffx.14530.1.S1_s_at	3.31201	1.49328	0.000355595	CASC5
Cfa.1784.1.S1_at	8.13347	1.49279	1.55781e-05	SAMD1
Cfa.17221.1.S1_at	10.2054	1.49231	2.67022e-05	IVD
CfaAffx.30158.1.S1_s_at	5.01144	1.49209	0.000707267	SLC2A5
CfaAffx.22444.1.S1_s_at	7.44873	1.4919	7.33018e-06	PLCB3
CfaAffx.25970.1.S1_s_at	8.43313	1.49035	0.00770941	YLPM1
CfaAffx.8781.1.S1_s_at	5.07334	1.48779	0.00109857	NCAPG2
Cfa.15172.1.A1_at	8.97699	1.48763	0.000378542	DOCK1
CfaAffx.27936.1.S1_at	11.0516	1.48758	0.00063751	SNRPD1
Cfa.11138.1.A1_at	8.09846	1.48683	0.000198854	BTD
Cfa.12870.1.A1_at	9.47385	1.48669	0.000400179	MPZL1
Cfa.11939.1.A1_s_at	4.08471	1.48634	0.0016099	CCNB2
Cfa.11351.1.A1_s_at	7.92508	1.48599	9.08159e-05	TCIRG1
Cfa.17073.1.S1_at	8.72496	1.48578	0.000119443	IGFBP4
Cfa.12095.1.A1_at	9.05306	1.4831	6.66893e-05	INTS4
Cfa.9151.1.A1_s_at	10.4048	1.48226	6.30981e-05	LEPROTL1
CfaAffx.4223.1.S1_at	8.00955	1.4816	3.80329e-05	C1GALT1
CfaAffx.21392.1.S1_s_at	8.59433	1.47849	0.000120317	FKBP7
CfaAffx.741.1.S1_at	6.37837	1.47703	0.000606478	FYB
Cfa.4753.1.A1_at	3.99091	1.47289	0.000156615	CHRNA7
CfaAffx.4505.1.S1_at	10.5288	1.47084	1.9622e-05	BZW2
Cfa.20677.2.S1_at	10.1332	1.46858	0.00209653	UGP2
Cfa.20053.1.S1_s_at	4.08294	1.46837	0.00020749	KIF15
Cfa.21034.1.S1_s_at	6.49062	1.46724	9.68734e-05	PTBP1
Cfa.16355.1.S1_at	5.78438	1.46715	0.000227182	AURKB
CfaAffx.24064.1.S1_at	8.78887	1.46623	0.00624677	ACTA2
CfaAffx.1703.1.S1_at	3.62858	1.4654	0.00611694	SON
Cfa.15526.1.A1_at	10.3214	1.46416	3.24358e-05	HNRNPF
Cfa.15237.2.S1_x_at	6.76866	1.46389	7.7393e-05	GOLIM4
CfaAffx.23861.1.S1_at	4.54876	1.46376	0.000135452	KCNMB2
CfaAffx.10818.1.S1_s_at	4.8247	1.46313	0.000733566	NCAPH
Cfa.11912.1.A1_at	9.45472	1.4602	2.15893e-05	WDR77
Cfa.12490.1.A1_at	10.4954	1.46006	0.000302672	CTSZ
Cfa.18761.1.S1_s_at	5.62278	1.4592	0.0041763	ABHD4
CfaAffx.26525.1.S1_at	6.48568	1.4578	0.00275582	EBF1
CfaAffx.16621.1.S1_s_at	5.91557	1.45654	0.00236635	EMCN
CfaAffx.4655.1.S1_at	10.5079	1.45606	0.00209634	ITGB8
Cfa.21344.1.S1_at	10.9324	1.45559	1.31694e-05	PKIA
CfaAffx.15239.1.S1_at	4.618	1.45547	0.00267866	IRAK4
Cfa.8383.1.A1_s_at	7.28602	1.45407	2.61463e-05	ETV1
CfaAffx.26872.1.S1_s_at	10.2517	1.45269	0.00039273	SMAD2
Cfa.2593.1.S1_at	6.08855	1.45105	0.000857461	PLAUR
CfaAffx.2235.1.S1_at	5.92041	1.45069	0.000511437	DSCC1
Cfa.15788.3.S1_at	9.17353	1.44909	0.00199952	TPM2
CfaAffx.27895.1.S1_s_at	7.25207	1.44833	0.00177845	EPN2
CfaAffx.13286.1.S1_at	5.35437	1.44792	0.000106215	ESCO2
Cfa.10136.2.S1_a_at	8.89697	1.44755	0.00831315	MSRB2
CfaAffx.18558.1.S1_at	6.98851	1.44694	0.00467277	DTX3L
CfaAffx.4885.1.S1_s_at	6.75215	1.44508	0.0060709	FOXN2
CfaAffx.22062.1.S1_s_at	7.50411	1.44227	0.000338232	SOS2
CfaAffx.9936.1.S1_at	6.75609	1.44129	0.0362127	RASSF9
Cfa.335.2.S1_at	6.47543	1.43658	0.000881578	RPIA
Cfa.15494.1.A1_at	6.74219	1.43532	0.00150638	PEMT
CfaAffx.17034.1.S1_s_at	6.62981	1.43509	0.00114016	SULF2
Cfa.5396.1.A1_s_at	10.7875	1.43497	7.61288e-05	SMARCE1
Cfa.20352.1.S1_at	4.66926	1.43413	9.1892e-05	TEAD1
Cfa.10333.1.A1_s_at	7.98948	1.43395	5.71818e-05	ACSS3
Cfa.1681.1.S1_at	8.74805	1.43364	0.00761406	RUVBL1
Cfa.10858.1.S1_at	9.364	1.43283	0.000921664	STT3A
CfaAffx.11567.1.S1_at	6.28184	1.4327	0.0477969	LMO2
CfaAffx.6211.1.S1_at	7.06461	1.4325	4.03644e-05	ASTN2
CfaAffx.28903.1.S1_s_at	7.07808	1.43221	0.00326463	MBD1
Cfa.1484.1.S1_at	5.43506	1.4316	0.00447708	PAM
Cfa.14934.1.A1_at	7.80147	1.43045	3.94498e-05	ARHGAP24
CfaAffx.7170.1.S1_s_at	8.2017	1.42895	0.00567772	MRE11A
CfaAffx.11221.1.S1_at	8.24693	1.42885	0.0014216	ZDHHC2
CfaAffx.25401.1.S1_s_at	3.75165	1.42835	0.000197922	ITGAL
Cfa.2676.1.S1_at	7.23628	1.42781	0.000298607	IRF9
CfaAffx.12384.1.S1_at	5.12106	1.42776	4.73987e-05	SLCO5A1
CfaAffx.14149.1.S1_s_at	6.26216	1.42758	6.08405e-05	RIPK2
Cfa.18382.1.S1_at	9.00682	1.42438	0.00215567	TSC22D4
Cfa.2590.1.A1_a_at	8.83587	1.42358	0.00323768	LAS1L
Cfa.138.1.A1_at	9.41472	1.42339	0.000157821	ANXA2
Cfa.17226.1.S1_at	7.93057	1.42069	0.00135517	SLC5A6
Cfa.5366.1.A1_at	9.36697	1.42005	0.000187147	URB2
CfaAffx.19334.1.S1_at	8.82921	1.4198	6.72949e-05	ATP1A2
CfaAffx.27477.1.S1_at	5.14609	1.41965	0.00131911	TBC1D8B
CfaAffx.4269.1.S1_at	8.71267	1.41887	0.00399985	NXPH1
CfaAffx.27099.1.S1_at	6.104	1.41785	0.00132006	ILF3
CfaAffx.18787.1.S1_at	6.87316	1.416	0.00100304	CTSK
Cfa.2831.3.S1_a_at	7.80567	1.41361	7.85217e-05	RBM4
CfaAffx.22508.1.S1_s_at	8.59159	1.41349	0.000324392	GOLIM4
CfaAffx.1590.1.S1_s_at	7.40733	1.41201	0.000220007	ZBTB2
Cfa.20743.1.S1_at	6.40243	1.41151	0.000139273	CBFB
CfaAffx.18370.1.S1_s_at	8.27161	1.4115	3.41747e-05	PHACTR4
Cfa.11380.1.A1_at	7.63819	1.41147	0.0307679	DOLK
Cfa.14285.1.A1_at	5.1406	1.41056	0.00025096	TCN2
Cfa.12138.1.A1_at	5.16124	1.41004	0.00892161	SELL
Cfa.13466.1.A1_at	9.45704	1.40932	0.000327151	GTF3C2
CfaAffx.17732.1.S1_s_at	8.85212	1.40718	4.24837e-05	AKAP13
CfaAffx.3936.1.S1_at	4.08801	1.40629	4.93864e-05	HEPACAM2
Cfa.635.1.A2_at	9.92917	1.40463	0.000247218	SSRP1
Cfa.12006.1.A1_at	10.4071	1.40391	0.000229762	AGPAT4
CfaAffx.4359.1.S1_s_at	11.7664	1.40354	6.56243e-05	IGFBP7
CfaAffx.7059.1.S1_at	6.90549	1.40333	0.000192964	ZC3HAV1
CfaAffx.16739.1.S1_s_at	7.40833	1.40203	0.00122525	SP140
CfaAffx.10732.1.S1_at	5.42607	1.40088	0.00260167	NEDD1
Cfa.16398.1.S1_at	11.4853	1.40081	0.00270409	SULF2
Cfa.447.1.S1_at	7.52942	1.40026	0.000308688	CHIC2
CfaAffx.12000.1.S1_s_at	7.1047	1.3998	0.000297576	STAG1
Cfa.18897.1.S1_s_at	8.09584	1.39925	0.000193946	STAG2
Cfa.3366.1.A1_at	5.95059	1.39806	0.0356966	COL5A2
CfaAffx.16953.1.S1_at	4.38582	1.39706	0.000239621	TACR3
CfaAffx.25986.1.S1_s_at	6.1369	1.39653	0.00114409	GBA
Cfa.11292.1.A1_at	9.43949	1.39541	9.24305e-05	TMOD1
CfaAffx.7547.1.S1_at	7.55084	1.39532	2.67022e-05	MAST2
CfaAffx.1111.1.S1_s_at	12.0196	1.39421	0.00430415	RPS26
Cfa.18818.1.S1_s_at	6.85752	1.3933	0.000803433	CD53
Cfa.4945.1.A1_at	8.2343	1.39295	0.00021705	TMEM98
Cfa.4136.1.S1_at	8.59027	1.39248	0.00177031	MED21
CfaAffx.23074.1.S1_at	4.34676	1.39221	4.42995e-05	PRRX1
CfaAffx.4663.1.S1_at	6.5259	1.38745	0.000948513	TGFBR1
Cfa.11533.1.A1_at	6.06672	1.38666	0.00117238	ALMS1
Cfa.8909.1.S1_at	7.52676	1.38568	0.000164998	CXXC1
CfaAffx.13280.1.S1_s_at	4.9721	1.38508	0.000115473	PBK
Cfa.15237.1.S1_at	8.38922	1.38422	0.000150798	GOLIM4
CfaAffx.22712.1.S1_s_at	6.36478	1.38384	0.000770331	FBN1
Cfa.15703.1.A1_at	9.8065	1.38295	4.64563e-05	RNF144B
Cfa.10499.1.A1_at	8.95596	1.38268	0.00598588	PTPRG
CfaAffx.8467.1.S1_s_at	7.26382	1.38149	0.0018452	HNRNPUL1
Cfa.20057.1.S1_s_at	4.00449	1.38119	0.000324516	KIF18A
Cfa.1514.1.S1_s_at	7.08727	1.37967	8.89424e-05	PIBF1
CfaAffx.19457.1.S1_s_at	8.11438	1.37933	0.000112746	PHLDB1
Cfa.14621.1.S1_a_at	7.05308	1.3791	0.000596823	FLNA
Cfa.19340.1.S1_s_at	7.56741	1.37877	0.000199932	EXOSC8
Cfa.9055.1.S1_at	9.01708	1.37832	0.000669053	VPS54
Cfa.5507.1.S1_s_at	6.35321	1.37673	0.0118309	IKZF2
Cfa.8211.1.A1_at	7.10652	1.37655	0.0129795	ACIN1
Cfa.13094.1.A1_at	6.46586	1.37601	0.00422529	ENG
Cfa.758.1.S1_at	8.49673	1.37548	0.00072378	ANXA1
Cfa.4423.1.A1_at	7.21237	1.37526	0.00835279	JMJD4
Cfa.1364.1.A1_at	8.92423	1.37516	3.83741e-05	RPN2
CfaAffx.9291.1.S1_s_at	6.8667	1.37317	0.00495202	UCP2
Cfa.5523.1.S1_s_at	6.24601	1.37258	0.000632242	MCM7
Cfa.14366.1.S1_s_at	8.38467	1.37177	0.032269	AIF1
Cfa.1519.1.A1_at	7.19351	1.37065	0.00418169	ING4
CfaAffx.7736.1.S1_s_at	9.08203	1.36951	0.00104301	NASP
Cfa.7570.1.A1_s_at	7.65258	1.36883	0.000231508	TACC3
CfaAffx.14223.1.S1_at	3.75813	1.3684	2.05905e-05	DDX60
CfaAffx.6850.1.S1_at	3.8895	1.3662	0.000305025	DENND2A
CfaAffx.6339.1.S1_at	8.71206	1.36614	0.000420502	ZMYM1
Cfa.464.1.S1_a_at	8.71781	1.36416	4.68109e-05	METTL6
CfaAffx.13473.1.S1_s_at	6.1399	1.36366	0.000367507	HVCN1
Cfa.16225.1.S1_s_at	7.13786	1.36351	0.00635578	MRE11A
CfaAffx.3874.1.S1_s_at	5.9549	1.36272	0.0144859	DOCK8
CfaAffx.17432.1.S1_s_at	10.0243	1.36164	0.000149565	PAPSS1
Cfa.14922.1.A1_at	9.68436	1.36091	0.000101777	LSM1
Cfa.1476.1.A1_at	6.46659	1.35897	0.000504589	NCAPG
Cfa.8029.2.A1_at	9.07504	1.35819	0.000141888	WWP2
CfaAffx.793.1.S1_at	5.4405	1.35756	0.00387225	PRSS35
Cfa.17765.1.S1_s_at	8.52823	1.3571	0.000985799	PYGO1
Cfa.19772.1.S1_s_at	8.18655	1.35662	0.000498535	RBM6
Cfa.10593.1.A1_at	7.21576	1.35613	2.27982e-05	SYNCRIP
Cfa.21214.1.S1_s_at	6.37493	1.3549	0.00237571	IL7R
Cfa.13103.1.A1_at	5.55342	1.35455	4.48723e-05	INPPL1
Cfa.11809.1.A1_at	7.84349	1.35214	0.000974201	XRCC1
CfaAffx.5496.1.S1_at	6.66881	1.35186	0.00295037	CHN2
CfaAffx.21784.1.S1_s_at	5.0471	1.35173	1.59396e-05	KIF15
CfaAffx.10005.1.S1_s_at	6.06976	1.35097	0.00109538	TRIM21
CfaAffx.22532.1.S1_s_at	6.27528	1.35071	0.000717416	VAT1
CfaAffx.18034.1.S1_at	5.02239	1.35043	0.00103724	EFS
Cfa.5134.1.A1_s_at	6.36367	1.35016	2.56356e-05	GLIPR1
CfaAffx.10053.1.S1_at	5.92224	1.34974	0.0196507	TRPC4
CfaAffx.26409.1.S1_at	4.80618	1.34943	0.000426519	ATP10B
Cfa.9973.1.A1_at	9.63519	1.34754	0.000297345	AQP5
Cfa.17177.1.S1_at	4.12496	1.34738	0.00618499	FHL5
Cfa.15235.1.S1_at	6.34025	1.34736	3.62641e-05	ITGA5
CfaAffx.19753.1.S1_s_at	6.39513	1.34708	0.000723712	EPS8
Cfa.14871.1.A1_at	9.33047	1.34698	0.000304505	CLCC1
Cfa.10736.1.A1_s_at	10.0926	1.34652	5.89037e-05	U2AF1
Cfa.12098.1.A1_at	6.09612	1.34615	0.00646211	TBL2
Cfa.14901.1.A1_at	6.53792	1.34611	0.000489899	ANKFY1
Cfa.2896.1.S1_at	7.32458	1.34573	0.00076369	NASP
Cfa.16308.1.S1_a_at	9.38374	1.34552	0.0104862	PMP22
Cfa.1295.1.S1_at	11.5826	1.34545	6.2648e-05	SSR1
CfaAffx.20009.1.S1_at	8.85874	1.34429	0.00744564	CLIC4
Cfa.21045.1.S1_s_at	5.49405	1.34399	0.000497268	TMPO
Cfa.4588.1.A1_at	10.2163	1.34267	8.54205e-05	WIPI1
Cfa.13055.1.S1_at	7.64724	1.34209	0.00129151	NUP37
Cfa.12313.1.A1_at	9.48975	1.34089	0.00250175	TSHZ1
CfaAffx.22089.1.S1_s_at	5.76505	1.33941	0.000812475	SMC4
CfaAffx.26924.1.S1_at	8.60368	1.33917	2.13513e-05	GDPD1
Cfa.15608.1.A1_at	7.86708	1.339	4.79824e-05	YIPF1
Cfa.814.1.A1_at	9.80303	1.33876	3.07983e-05	PRPSAP2
Cfa.4553.1.A1_at	8.37032	1.33645	0.00627706	MCPH1
Cfa.19673.1.S1_at	3.50254	1.3359	0.042322	ENPEP
CfaAffx.20768.1.S1_at	4.61054	1.33376	0.000724908	WNT9B
Cfa.1502.1.S1_at	10.9618	1.33333	1.26511e-05	ACAT1
Cfa.14733.1.A1_s_at	11.799	1.3332	0.000101649	MCAM
Cfa.18367.2.S1_s_at	6.06037	1.33233	0.00056541	TMPO
CfaAffx.9483.1.S1_at	5.79547	1.33221	5.22102e-05	PHLDA1
Cfa.6238.1.A1_s_at	10.426	1.33183	0.000757017	SNRPD1
CfaAffx.20312.1.S1_at	7.79238	1.33167	2.35466e-05	ATF7IP
Cfa.3335.1.A1_at	8.95723	1.33027	0.0103431	RBM28
CfaAffx.20741.1.S1_s_at	6.46803	1.32847	0.0104683	RHOC
Cfa.16589.1.S1_at	7.84635	1.3274	0.00206009	MNDA
Cfa.43.1.A1_at	8.46889	1.32681	0.00170992	MED17
CfaAffx.14365.1.S1_at	4.92125	1.32607	0.00126174	NAGK
Cfa.19144.1.S1_at	8.40052	1.32553	0.0125712	IRF2
Cfa.14017.1.S1_at	6.39197	1.3248	4.64661e-05	CLN3
Cfa.11876.1.A1_at	7.43673	1.32404	0.000498744	PCBP4
Cfa.3287.1.A1_at	6.6141	1.32373	0.00982116	PIGN
Cfa.17133.1.S1_s_at	10.933	1.32372	4.48723e-05	HMGB2
Cfa.2144.1.S1_a_at	10.6947	1.32314	2.29356e-05	MAPRE1
CfaAffx.19047.1.S1_at	6.88447	1.32222	0.0140352	IPMK
Cfa.19551.1.S1_at	10.822	1.32161	9.08159e-05	SNX18
Cfa.15828.1.S1_at	6.51568	1.32129	0.000167883	RRBP1
CfaAffx.12052.1.S1_at	7.68892	1.31814	0.0142613	KRCC1
Cfa.4089.1.S1_at	6.76534	1.31717	0.0115865	CXXC5
Cfa.11642.3.A1_s_at	6.7764	1.31658	0.0024965	ACTG2
Cfa.684.1.A1_at	6.50639	1.3159	0.000116612	CKAP4
CfaAffx.11661.1.S1_at	6.69644	1.31486	0.0135174	FHIT
Cfa.6217.1.A1_at	7.83608	1.31321	0.000424355	PAFAH2
Cfa.2848.1.S1_s_at	11.3494	1.31242	6.8102e-05	TAF1D
CfaAffx.11711.1.S1_s_at	9.1454	1.30882	0.000880122	DENND5A
Cfa.14781.1.A1_at	8.13483	1.30799	6.26385e-05	SAP30L
CfaAffx.11633.1.S1_s_at	4.78205	1.30402	0.000202567	CHD7
Cfa.3306.1.S1_s_at	8.18168	1.3039	0.00030997	LAMC1
Cfa.840.1.S1_a_at	10.01	1.30333	3.24993e-05	CIAPIN1
Cfa.2468.1.A1_at	9.75215	1.30289	0.000473605	UST
CfaAffx.18668.1.S1_at	5.7381	1.30152	0.0164237	EIF4H
CfaAffx.4144.1.S1_s_at	9.3962	1.30128	0.00529895	MAP4K4
CfaAffx.26085.1.S1_at	8.13935	1.30036	0.000558482	KRTCAP2
Cfa.13588.1.A1_at	8.32795	1.30015	0.000239551	NRAS
CfaAffx.980.1.S1_at	4.86181	1.29966	0.000918317	ENPP1
Cfa.15293.1.A1_at	3.171	1.299	0.00026772	KIF23
CfaAffx.2866.1.S1_s_at	8.35534	1.29888	0.00134176	EEF1D
CfaAffx.6155.1.S1_at	9.06375	1.29663	0.00062655	TSPAN12
Cfa.19957.1.S1_s_at	8.91172	1.29654	0.00117996	SMC6
Cfa.19650.1.S1_at	7.57295	1.29624	0.00230102	TRADD
CfaAffx.16853.1.S1_s_at	8.29962	1.2955	7.92289e-05	GPATCH2
CfaAffx.4106.1.S1_s_at	10.1398	1.29455	0.000117106	ANXA2
Cfa.1743.1.A1_at	9.08481	1.29454	0.00109538	LARS
CfaAffx.22896.1.S1_s_at	8.07263	1.29452	0.000278471	ZSCAN21
CfaAffx.26463.1.S1_at	7.85208	1.29436	0.00215813	RNF145
CfaAffx.10864.1.S1_at	6.18208	1.29376	0.000974201	MCM4
Cfa.17177.1.S1_s_at	5.64037	1.28958	0.000596313	FHL5
Cfa.9822.1.S1_s_at	8.56297	1.2894	0.00689135	ABCG2
Cfa.5284.1.A1_at	5.83625	1.2892	0.000382904	PAG1
CfaAffx.14407.1.S1_s_at	7.52011	1.28783	0.000432058	IVD
Cfa.11405.1.A1_at	7.69778	1.28776	8.98144e-05	ALDH1L2
Cfa.14506.1.A1_at	7.1495	1.28729	0.000109505	POLA2
CfaAffx.7255.1.S1_s_at	7.39468	1.28696	0.000142311	TAF1D
Cfa.8779.1.A1_at	9.77722	1.28605	6.74538e-05	BUD13
Cfa.2052.1.A1_at	9.18559	1.28562	0.0136332	ACOT9
CfaAffx.1504.1.S1_s_at	7.59284	1.28549	0.00535416	UST
CfaAffx.5795.1.S1_at	6.93799	1.28425	0.00195098	NUP205
Cfa.20894.1.S1_at	10.1582	1.28408	0.00473768	SNAP29
Cfa.3597.1.S1_at	4.38283	1.28347	0.00182776	MMP2
CfaAffx.24677.1.S1_at	8.66398	1.28219	0.000905092	BMPR1A
Cfa.13388.2.S1_at	8.32565	1.28213	0.0354927	SLC44A1
CfaAffx.16582.1.S1_at	8.13282	1.28198	0.0214757	RGS18
Cfa.6238.1.A1_at	9.0468	1.28175	0.017145	SNRPD1
Cfa.4062.1.A1_at	7.98605	1.28159	0.000193793	ALDH3A2
CfaAffx.709.1.S1_at	7.27174	1.28146	0.00152901	ZFP62
Cfa.11873.1.A1_at	8.13189	1.2813	0.000115484	UBR7
Cfa.1831.1.A1_at	7.736	1.27973	0.00145278	RRAS2
Cfa.12300.1.S1_a_at	10.6785	1.27865	0.000582268	HNRNPAB
Cfa.10379.1.A1_at	10.9274	1.27826	3.49189e-05	MESDC2
CfaAffx.27783.1.S1_at	9.23174	1.27714	0.000102142	SS18
CfaAffx.29088.1.S1_at	6.50233	1.2771	0.000917728	SLITRK2
Cfa.3596.2.S1_at	6.32239	1.27573	0.000187229	CD80
Cfa.16832.1.S1_at	7.89319	1.27546	0.000144341	MMAB
CfaAffx.16837.1.S1_at	9.61259	1.27401	0.00385696	SMC3
CfaAffx.15830.1.S1_s_at	7.47403	1.27395	0.00168804	SEMA5A
Cfa.689.1.A1_at	8.43326	1.27207	0.00176769	NDE1
Cfa.13020.1.A1_at	8.83397	1.27201	0.00749103	PCBD2
Cfa.16649.1.S1_s_at	8.84455	1.27169	0.0001756	STAG2
CfaAffx.13524.1.S1_s_at	4.92461	1.27154	0.0239239	CALCB
Cfa.6551.1.A1_at	7.69101	1.27114	0.000948513	MED12
CfaAffx.15248.1.S1_s_at	5.62564	1.27112	0.00163619	IRAK4
CfaAffx.24593.1.S1_s_at	7.23445	1.27088	0.000618222	RFX7
Cfa.21313.1.S1_s_at	11.6418	1.2699	7.7393e-05	CD2BP2
CfaAffx.11615.1.S1_s_at	6.20747	1.26959	0.000276508	CHD7
CfaAffx.30488.1.S1_s_at	8.06331	1.26934	0.0032311	NUP214
CfaAffx.26530.1.S1_at	3.60582	1.26903	0.000132213	GPR65
Cfa.1364.1.A1_s_at	9.13126	1.26835	5.08388e-05	RPN2
CfaAffx.8390.1.S1_s_at	7.84838	1.26721	0.000351861	OXSR1
CfaAffx.28783.1.S1_at	6.54556	1.26645	0.00105447	SNX29
CfaAffx.12147.1.S1_s_at	7.5786	1.26584	8.1463e-05	MPHOSPH9
Cfa.18444.1.S1_at	7.92713	1.26456	0.000288742	RAF1
Cfa.19961.1.S1_s_at	6.26426	1.26454	0.000160564	NUPL2
Cfa.19188.1.A1_at	11.0549	1.26348	0.0442732	MAGEH1
Cfa.3452.1.S1_s_at	6.27876	1.26323	0.00758217	PTGER4
Cfa.7881.1.A1_at	6.38382	1.2625	0.000861024	PSMD9
CfaAffx.8385.1.S1_at	8.06616	1.26201	0.000323167	OXSR1
Cfa.4394.1.S1_at	12.9732	1.26195	3.19372e-05	SERPINE2
Cfa.10080.1.A1_at	9.3776	1.26061	9.24462e-05	LAMP2
Cfa.5823.1.A1_at	7.20915	1.26052	0.000364244	HEATR6
CfaAffx.7396.1.S1_at	9.13157	1.26044	8.38393e-05	HADHB
Cfa.12033.1.A1_at	9.33607	1.2604	0.000390456	APEX1
Cfa.6053.1.S1_at	8.414	1.2598	0.000288706	MCAM
CfaAffx.10630.1.S1_at	9.78933	1.25829	0.00287775	LARS
CfaAffx.9942.1.S1_s_at	8.62976	1.25754	0.000194485	RRM1
Cfa.6909.1.A1_at	4.44005	1.25742	0.00549615	ARHGEF15
Cfa.13002.2.S1_at	8.25599	1.25689	0.00171021	TMEM59
Cfa.3210.1.A1_at	9.68812	1.25654	3.19264e-05	UGP2
Cfa.10120.1.S1_at	10.0853	1.2564	0.00134229	FAR1
CfaAffx.16836.1.S1_at	5.0511	1.25639	0.00931227	GLTP
CfaAffx.14714.1.S1_at	5.17071	1.2563	0.000103846	LOXL4
Cfa.20696.1.S1_s_at	6.71157	1.25626	0.00113916	MYH9
CfaAffx.25967.1.S1_at	9.66913	1.2559	0.00465103	YLPM1
CfaAffx.9664.1.S1_at	9.24045	1.25569	0.00962952	KAT2B
Cfa.5424.1.A1_s_at	6.37091	1.25501	0.000245929	PIGU
CfaAffx.8470.1.S1_at	7.10546	1.25487	0.000961966	PIBF1
Cfa.1011.1.S1_at	8.93728	1.2544	3.27391e-05	RAP1B
Cfa.19567.1.S1_at	8.08442	1.25396	0.00103528	UST
CfaAffx.27481.1.S1_s_at	4.88386	1.25375	0.000334329	TBC1D8B
CfaAffx.24152.1.S1_s_at	7.396	1.25354	0.00346483	CNP
Cfa.8348.1.A1_at	9.68593	1.25331	0.00176162	BCAR1
CfaAffx.21985.1.S1_s_at	5.51144	1.253	0.00602243	IKZF2
CfaAffx.23207.1.S1_s_at	6.97905	1.25259	0.00048231	ARPC1B
Cfa.6185.1.S1_at	7.61021	1.25212	0.000812475	SURF4
Cfa.3117.2.A1_a_at	8.40283	1.25185	0.00493266	SERPING1
CfaAffx.17770.1.S1_at	6.44462	1.2506	0.00119685	CASP6
CfaAffx.26733.1.S1_s_at	4.60697	1.25027	0.000286158	ZKSCAN2
CfaAffx.17621.1.S1_s_at	5.5148	1.24932	0.000796679	PTPRC
CfaAffx.15624.1.S1_at	8.16037	1.24841	0.000565855	HEATR3
CfaAffx.27753.1.S1_s_at	4.6767	1.24816	0.0327002	CHST9
CfaAffx.10828.1.S1_at	7.70165	1.24796	0.0091059	ALOX5AP
Cfa.2848.2.S1_x_at	9.24654	1.24779	0.000273897	TAF1D
CfaAffx.927.1.S1_at	5.38102	1.24636	0.00539442	P2RY14
Cfa.2752.1.S1_at	6.58557	1.24611	0.000393427	ZDHHC12
Cfa.5726.1.A1_s_at	11.3164	1.24587	0.000510948	EIF4A1
Cfa.11542.1.A1_at	6.33942	1.24467	0.00226109	TSEN54
CfaAffx.14748.1.S1_at	5.83913	1.24424	0.00181448	SLC40A1
Cfa.2848.2.S1_at	8.84652	1.24335	0.000190569	TAF1D
CfaAffx.17344.1.S1_s_at	7.78145	1.24335	0.00147848	SNAP23
CfaAffx.9108.1.S1_at	7.29157	1.24299	0.00504215	TGFBR2
Cfa.17562.1.S1_at	8.46197	1.24252	0.000277199	RAB31
CfaAffx.941.1.S1_s_at	5.82774	1.24177	0.00154995	RAB13
Cfa.19390.1.S1_s_at	6.91334	1.2409	8.72887e-05	NASP
Cfa.11827.1.A1_at	7.74362	1.24074	0.000232453	GPR108
CfaAffx.18662.1.S1_at	5.43769	1.24023	0.00187647	BMP7
CfaAffx.17220.1.S1_s_at	5.85615	1.23999	0.000218593	LGMN
CfaAffx.27225.1.S1_s_at	10.1836	1.23968	0.000432058	PAPOLA
Cfa.14371.1.S1_s_at	8.17474	1.2392	0.00224101	PSMB9
Cfa.101.1.S1_s_at	6.12873	1.23873	0.000137225	CPT1A
Cfa.2978.1.A1_at	9.23704	1.23805	0.00171413	SLTM
CfaAffx.26734.1.S1_s_at	6.98432	1.23801	0.000310338	ZKSCAN2
Cfa.11395.1.A1_at	3.86583	1.2375	0.00949201	AK7
CfaAffx.5081.1.S1_at	5.16489	1.23718	0.0110897	IGF2BP3
CfaAffx.10986.1.S1_at	7.12531	1.23492	0.000616234	RYK
CfaAffx.13563.1.S1_s_at	7.41541	1.2347	0.00019239	MEIS2
CfaAffx.28458.1.S1_at	5.5687	1.23413	0.00167765	EVI2B
Cfa.18917.1.S1_at	6.64464	1.23281	0.00259062	TMEM43
Cfa.267.1.A1_at	10.5303	1.23279	0.000560575	TXNIP
Cfa.19151.1.A1_at	8.30514	1.23277	0.0063657	CDKN2AIPNL
Cfa.17434.1.S1_at	8.28107	1.23241	0.000304099	HNRNPUL1
Cfa.1345.1.A1_at	9.10141	1.23106	0.0025699	WDR1
Cfa.14304.1.A1_at	7.71451	1.22997	0.000643202	CSK
Cfa.14500.1.S1_at	10.2139	1.22988	0.0180246	TST
CfaAffx.24815.1.S1_at	6.03366	1.22894	0.00154742	TLR1
Cfa.2968.1.S1_at	7.34833	1.22662	0.000110483	TCEB3
Cfa.1422.1.S1_at	7.19718	1.22615	0.00275622	RRAS
Cfa.10002.1.A1_at	6.08823	1.22589	0.000914333	GPSM3
CfaAffx.5678.1.S1_s_at	8.22001	1.22565	0.0175682	FKBP9
CfaAffx.9165.1.S1_s_at	7.36558	1.2255	0.00199922	RRBP1
CfaAffx.26086.1.S1_s_at	9.66883	1.22546	0.00139022	PPIB
Cfa.586.1.S1_at	10.274	1.2241	0.00259327	RBM5
CfaAffx.19102.1.S1_at	7.09835	1.22395	0.00127508	UBE2D1
Cfa.2831.3.S1_x_at	8.07613	1.223	0.000293001	RBM4
CfaAffx.13149.1.S1_s_at	8.05802	1.22294	0.00712692	PTPRJ
Cfa.9227.1.A1_s_at	8.5865	1.22178	0.000438382	ZDHHC2
Cfa.13192.1.S1_at	7.0733	1.2212	0.00637015	MYLK
Cfa.19676.1.A1_at	6.37651	1.22091	0.00224122	JRKL
CfaAffx.30134.1.S1_at	6.39148	1.22039	3.07405e-05	MPG
Cfa.895.1.A1_s_at	6.55265	1.22022	0.0033752	2017-03-08
CfaAffx.20598.1.S1_at	4.373	1.22001	0.000611721	BAZ1A
Cfa.9949.1.A1_at	3.94775	1.21888	5.45161e-05	SLC9A9
CfaAffx.992.1.S1_at	5.12187	1.21876	8.32984e-05	ATP9B
Cfa.16254.1.A1_s_at	8.0221	1.21844	0.000305025	ING3
Cfa.12650.1.S1_s_at	6.35453	1.21843	0.0010532	SRPX
CfaAffx.23611.1.S1_s_at	6.72967	1.21718	0.00356371	FNDC3B
CfaAffx.6025.1.S1_at	6.45301	1.21666	0.000844378	MDFIC
Cfa.12880.1.S1_at	9.40187	1.21635	0.0104331	REEP3
CfaAffx.20330.1.S1_at	6.30086	1.21441	0.0153228	REEP3
Cfa.3694.1.A1_s_at	9.35538	1.21423	7.79453e-05	GUSB
Cfa.20896.1.S1_s_at	4.80024	1.21409	0.000239621	LGMN
CfaAffx.15196.1.S1_at	8.57423	1.2138	0.00109902	MDM4
Cfa.11976.1.A1_at	6.37039	1.213	0.000160522	CTNS
Cfa.8200.1.S1_a_at	9.42162	1.21234	0.000410211	SNRPB
Cfa.20745.1.S1_s_at	7.93333	1.21193	0.000230735	SH3BP5
Cfa.1749.1.A1_at	9.53025	1.21124	0.000129554	TMEM41B
Cfa.2682.1.S1_s_at	5.16871	1.21084	0.000310338	MITF
Cfa.297.2.A1_s_at	11.7446	1.21017	0.0153766	RPS9
Cfa.12906.1.A1_s_at	5.13453	1.20974	0.014136	SLC39A8
Cfa.19703.1.S1_at	7.67573	1.2091	0.0101249	PTPN12
CfaAffx.2476.1.S1_at	9.57005	1.20904	0.0111673	PCBD2
CfaAffx.7062.1.S1_s_at	7.94071	1.20897	0.000377346	EPC1
Cfa.3504.1.S1_s_at	3.63101	1.20886	4.92366e-05	ESR1
CfaAffx.15770.1.S1_s_at	8.33312	1.20864	0.0020304	CTSD
CfaAffx.20365.1.S1_s_at	8.90869	1.20853	0.0033774	SMARCC1
Cfa.11948.1.A1_at	7.41515	1.20781	0.0217612	THAP7
CfaAffx.9311.1.S1_s_at	10.1546	1.20735	0.0341081	GMFG
Cfa.2101.1.A1_at	11.7626	1.20573	0.000536982	IGFBP7
CfaAffx.17631.1.S1_s_at	5.18213	1.20568	0.000896815	PTPRC
Cfa.8494.1.A1_at	6.69639	1.20407	9.98093e-05	RIN2
CfaAffx.10974.1.S1_s_at	6.98537	1.20305	0.00974309	CALCOCO1
Cfa.11234.1.A1_at	9.19592	1.20299	0.00528138	TGFBR2
Cfa.1248.1.S1_at	9.53807	1.20285	0.000668267	MPDZ
Cfa.3622.1.S1_s_at	6.77701	1.20182	0.000163174	KCND3
Cfa.15576.1.A1_at	5.487	1.19957	0.00034565	ICA1
Cfa.16737.1.S1_at	6.82782	1.19947	0.00170215	CHD4
Cfa.5143.1.S1_at	4.4582	1.19905	0.00373851	AP1M1
Cfa.19143.1.S1_s_at	6.68291	1.19886	5.26486e-05	USP54
Cfa.5189.1.A1_at	7.6874	1.1986	0.00887841	PHF20L1
CfaAffx.30977.1.S1_s_at	8.55183	1.19849	0.000229281	PKN2
Cfa.18367.1.S1_at	8.56946	1.1983	0.00034098	TMPO
Cfa.16990.1.S1_at	7.71356	1.19807	0.000145965	DYSF
Cfa.11198.1.A1_at	7.56771	1.19789	0.000212552	NSMAF
Cfa.539.1.S1_at	8.28147	1.19787	0.00302019	RASA3
CfaAffx.10578.1.S1_at	4.55722	1.19774	0.00134724	CD36
CfaAffx.10621.1.S1_at	7.10349	1.19742	9.26717e-05	PURG
Cfa.4755.1.A1_at	9.83699	1.19736	0.000335072	MTHFD1
Cfa.5192.1.A1_s_at	8.27666	1.19666	0.00378942	SCYL3
Cfa.3634.1.S1_at	6.28979	1.1953	0.000138178	ITGB2
Cfa.702.2.S1_at	8.5439	1.19302	3.43404e-05	MDM2
Cfa.14015.1.A1_at	7.80806	1.19296	0.000617516	RTKN
Cfa.19445.1.S1_at	6.99929	1.19267	0.00212347	TDP1
Cfa.19622.1.S1_at	10.8151	1.19259	0.000410211	DDAH2
CfaAffx.9913.1.S1_at	7.47915	1.19239	0.00214043	LRRN1
CfaAffx.21706.1.S1_at	6.11925	1.19185	0.000173823	CCDC50
Cfa.85.1.S1_s_at	6.21838	1.19161	0.00115108	RAD51
Cfa.9768.2.S1_s_at	9.50344	1.19087	0.0128747	TMEM9B
Cfa.9434.1.A1_s_at	7.87527	1.19053	0.0019266	FBXO4
CfaAffx.15121.1.S1_at	4.65738	1.18963	0.000194424	IFIT1
Cfa.14550.1.A1_at	8.32095	1.18766	6.93714e-05	PARD3
Cfa.534.2.A1_at	8.17852	1.186	0.000861034	FTSJ3
Cfa.12323.1.A1_at	6.1179	1.18554	0.00673396	ANGPTL4
CfaAffx.3571.1.S1_s_at	6.87824	1.18547	0.0217114	ANXA1
Cfa.4679.1.A1_s_at	8.8209	1.18513	0.00138001	DICER1
Cfa.496.1.A1_s_at	8.18621	1.1842	0.00547044	COL5A2
Cfa.14363.1.S1_at	9.60872	1.1831	0.0284218	GMFG
Cfa.10801.1.A1_at	8.00082	1.18266	0.000579166	DPP3
Cfa.43.1.A1_s_at	8.41274	1.18133	0.00136769	MED17
CfaAffx.14869.1.S1_s_at	8.85918	1.18085	0.000821959	RPP40
Cfa.3873.2.S1_at	11.5462	1.17973	0.00297905	B2M
Cfa.14178.1.S1_at	7.50524	1.17886	0.00378942	SLC5A6
Cfa.572.1.S1_at	10.1676	1.17878	0.0037764	CDO1
Cfa.17740.1.S1_at	8.99973	1.17828	0.00212211	P4HB
CfaAffx.28589.1.S1_at	7.42363	1.17822	0.000676116	UTP14A
Cfa.2951.1.A1_at	6.59134	1.17746	0.00163571	ZFYVE19
Cfa.20813.1.S1_at	3.47443	1.17699	0.000216742	BCHE
CfaAffx.20397.1.S1_s_at	7.93971	1.17622	0.000323409	PRPF6
CfaAffx.3189.1.S1_s_at	7.1758	1.17556	0.00417517	NFIB
CfaAffx.9707.1.S1_x_at	6.23097	1.17549	0.0024405	IL18BP
Cfa.3736.1.S1_s_at	8.78671	1.17511	0.000737932	NRAS
CfaAffx.15115.1.S1_at	8.28417	1.17442	0.00156259	CEP97
CfaAffx.1789.1.S1_s_at	11.293	1.17437	0.000616509	PABPC1
CfaAffx.10706.1.S1_at	3.44288	1.17326	0.0391886	MITF
Cfa.2596.1.S1_at	8.54345	1.17266	0.000903621	CRLS1
Cfa.720.1.A1_at	8.38085	1.17232	0.0001756	STAT1
CfaAffx.26880.1.S1_s_at	8.9543	1.1722	0.00047772	SMAD2
CfaAffx.15315.1.S1_s_at	4.85117	1.17142	0.00342767	SALL1
CfaAffx.18203.1.S1_s_at	6.22402	1.17136	0.0280064	MNDA
CfaAffx.11583.1.S1_at	4.7895	1.16881	0.00341769	TNFRSF19
CfaAffx.5029.1.S1_at	6.80782	1.1685	5.91367e-05	NUPL2
Cfa.20624.1.S1_at	6.72644	1.16841	0.026936	FES
Cfa.18819.1.S1_at	3.886	1.16808	0.0105526	GBP1
Cfa.4302.1.S1_at	9.34411	1.16779	0.000105263	SHMT2
CfaAffx.3279.1.S1_s_at	5.4335	1.16746	0.00121214	TREML1
CfaAffx.22371.1.S1_at	6.61222	1.16725	0.0036995	PILRA
CfaAffx.1276.1.S1_at	10.0019	1.16677	0.00160478	CDO1
Cfa.2309.1.A1_at	6.72063	1.16665	0.000383666	ALG8
CfaAffx.30369.1.S1_s_at	9.44606	1.16593	0.00231054	ANKRD11
CfaAffx.7070.1.S1_s_at	5.40592	1.16587	0.00186059	ZC3HAV1
CfaAffx.9119.1.S1_s_at	6.02974	1.16581	0.00190837	ABCC4
Cfa.13864.1.A1_at	8.12554	1.16528	0.000761321	RIT1
CfaAffx.3102.1.S1_s_at	6.90044	1.16484	0.00121492	TRIOBP
Cfa.17038.1.S1_at	8.98367	1.16477	0.000207327	UBE2L6
Cfa.1028.1.A1_s_at	9.77406	1.16403	0.000546843	PAICS
Cfa.1126.1.S1_s_at	3.31286	1.16359	7.63526e-05	CASC5
Cfa.15750.1.A1_at	7.95802	1.16343	0.00561529	JARID2
CfaAffx.8750.1.S1_s_at	7.05265	1.16307	0.00606261	2017-09-09
Cfa.6407.1.A1_at	9.5849	1.16305	2.3484e-05	ALDH3A2
Cfa.4908.1.A1_s_at	7.02662	1.16223	0.000784907	SHC1
Cfa.13302.1.S1_s_at	7.74562	1.16196	6.93714e-05	CALU
CfaAffx.10126.1.S1_at	10.261	1.16118	0.000197952	ATP2C1
Cfa.450.1.S1_at	8.4991	1.16071	9.04698e-05	ARMCX1
CfaAffx.20764.1.S1_at	5.58615	1.16001	0.00351914	WDR76
CfaAffx.5983.1.S1_at	11.7396	1.15965	0.000256881	PTN
Cfa.15795.1.A1_s_at	3.76076	1.15934	0.000297576	CCL4
Cfa.2263.1.A1_at	8.5422	1.15786	0.00787459	DHX29
Cfa.15181.1.A1_at	6.58184	1.15766	0.00256977	DKC1
CfaAffx.28162.1.S1_at	4.74736	1.15746	0.000101649	NDC80
Cfa.10724.1.A1_at	4.59775	1.15662	0.00407416	TRIM68
Cfa.1401.1.S1_at	11.5412	1.15599	0.000154349	PICALM
CfaAffx.20760.1.S1_at	8.08108	1.15594	0.000628969	ACAP2
Cfa.3583.1.S1_s_at	7.25256	1.15512	9.61211e-05	KCNJ2
Cfa.16316.1.S1_at	6.43261	1.15483	0.00206013	LRRC39
Cfa.1213.1.S1_s_at	4.95916	1.15477	0.00072906	NR4A1
Cfa.3895.1.A1_s_at	7.44841	1.15462	0.00040606	SEC61B
CfaAffx.30886.1.S1_at	5.20221	1.15428	0.000634366	ANGPTL2
CfaAffx.17693.1.S1_s_at	6.09572	1.15416	0.000117379	AFAP1L2
CfaAffx.29361.1.S1_at	7.17478	1.15399	0.00153266	SLC6A8
Cfa.6077.1.S1_at	6.14411	1.15371	0.00111216	HVCN1
Cfa.6434.1.S1_at	7.49229	1.15359	0.00108992	CD151
Cfa.16281.1.S1_at	6.11768	1.15249	0.00423832	FLNC
Cfa.1942.1.S1_at	7.06103	1.1519	0.00129588	SNX27
Cfa.4217.1.S1_at	9.6268	1.15081	0.000327151	TPM4
CfaAffx.25509.1.S1_s_at	3.9197	1.15066	0.000138229	NCAPG
Cfa.3738.1.A1_at	7.27342	1.15054	0.000268778	DMD
Cfa.1666.1.S1_at	8.26508	1.15024	0.000450944	GNPNAT1
Cfa.10643.2.A1_s_at	9.95007	1.1502	0.00276204	POLR2H
Cfa.3748.1.S2_at	8.30196	1.14982	0.000482931	TRIB2
CfaAffx.26824.1.S1_s_at	4.53262	1.14922	6.93714e-05	KIF23
Cfa.5998.1.A1_x_at	3.46552	1.1488	0.0195812	FGG
CfaAffx.2788.1.S1_at	7.90204	1.14806	0.0146907	TNRC6B
Cfa.12148.1.A1_at	6.57273	1.14729	0.00187336	TGFBR2
CfaAffx.19585.1.S1_s_at	4.3975	1.14661	0.00207144	LY9
CfaAffx.30975.1.S1_at	8.3854	1.14588	0.000504732	PKN2
CfaAffx.1866.1.S1_at	8.45664	1.14573	0.000348502	SNX9
Cfa.17965.1.S1_s_at	7.58241	1.14514	0.00438392	PAICS
Cfa.1974.1.A1_at	8.631	1.14497	0.00384622	LRBA
CfaAffx.9880.1.S1_at	7.09267	1.14453	0.000105976	CRLS1
CfaAffx.25349.1.S1_s_at	7.81444	1.14413	0.00353893	LAS1L
CfaAffx.12017.1.S1_at	7.13855	1.14398	0.00379698	SWAP70
Cfa.19631.1.S1_at	4.39276	1.14288	0.00625455	PRC1
CfaAffx.23576.1.S1_s_at	6.03573	1.14283	0.0114573	PLVAP
CfaAffx.10232.1.S1_s_at	8.03583	1.14245	0.000131425	SMAD9
CfaAffx.21053.1.S1_s_at	9.79498	1.14067	0.005079	B2M
CfaAffx.1851.1.S1_s_at	6.63578	1.14062	0.000279563	DDAH2
Cfa.4578.1.A1_x_at	9.36224	1.14027	0.00147146	VAMP8
CfaAffx.28308.1.S1_s_at	7.72479	1.13974	0.00105257	LAMP2
CfaAffx.2476.1.S1_s_at	8.92344	1.13897	0.0233386	PCBD2
Cfa.6999.1.S1_at	10.1179	1.13762	0.00226906	NCAPD2
Cfa.15765.1.A1_at	8.49451	1.13747	5.75326e-05	AP3M1
CfaAffx.28047.1.S1_s_at	8.15937	1.13621	0.00272903	THOC1
Cfa.20867.1.S1_s_at	4.50254	1.13571	0.00287002	PIPOX
CfaAffx.10971.1.S1_s_at	8.01947	1.13559	0.000277408	CALCOCO1
CfaAffx.28426.1.S1_at	8.89756	1.13539	0.00013905	STAG2
Cfa.11751.1.A1_s_at	9.52057	1.1351	0.00169876	COPG2
Cfa.19411.1.S1_at	8.46438	1.13494	0.00601499	USP53
Cfa.18708.1.S1_s_at	9.64358	1.13489	0.000667779	CCT5
Cfa.9768.1.S1_at	11.8838	1.13428	0.000118176	TMEM9B
CfaAffx.20009.1.S1_s_at	8.02254	1.13428	0.0179238	CLIC4
Cfa.8067.1.S1_at	7.01137	1.13406	0.0214613	PBRM1
Cfa.8688.1.A1_at	9.48337	1.1331	0.00849113	SDF2L1
Cfa.10956.1.A1_at	11.4397	1.13261	0.000699614	STARD7
Cfa.3671.1.A1_s_at	8.11445	1.13227	0.00319076	RRBP1
Cfa.20073.1.S1_s_at	5.7625	1.13211	0.0185488	IQGAP2
Cfa.4343.1.S1_s_at	5.79157	1.13145	0.00016036	MCM5
CfaAffx.240.1.S1_s_at	10.0809	1.13106	0.0178822	RPS27L
Cfa.19638.1.S1_s_at	6.95611	1.13008	0.00110394	TMLHE
CfaAffx.27992.1.S1_s_at	6.61638	1.12914	0.000111288	ROCK1
CfaAffx.31052.1.S1_s_at	6.00001	1.12882	0.000375283	CYR61
Cfa.19511.1.A1_at	8.87688	1.12843	0.000677206	GDAP2
Cfa.7153.1.A1_s_at	5.78806	1.1283	0.0200573	BMP2
Cfa.6451.1.S1_s_at	7.59101	1.12828	0.00157116	TRAFD1
Cfa.10196.1.A1_at	9.13658	1.12727	0.000821975	YEATS4
Cfa.20443.1.S1_s_at	5.13328	1.12646	0.000167248	NID2
Cfa.18630.1.S1_s_at	5.75548	1.12541	0.000548345	BTD
Cfa.7898.1.A1_at	6.48523	1.12512	0.00153684	RHOG
Cfa.20320.1.S1_at	8.38744	1.12507	0.000199932	ZMYM1
Cfa.7667.1.S1_at	8.73876	1.12486	0.000150401	SIL1
Cfa.9945.1.A1_at	7.79549	1.12468	0.000775722	SMARCAD1
Cfa.12195.10.A1_at	6.75114	1.12439	0.00413104	ELAC2
CfaAffx.16934.1.S1_at	5.22572	1.12361	0.00130718	SLC30A10
Cfa.18397.1.S1_s_at	5.57343	1.12349	0.00380135	NID2
Cfa.3338.1.A1_s_at	10.9145	1.1231	0.000862295	EBNA1BP2
Cfa.13591.1.A1_at	7.29268	1.12271	0.0169824	ZFP91
CfaAffx.1601.1.S1_s_at	8.91747	1.12224	0.000217291	YEATS4
Cfa.10953.1.S1_s_at	10.3344	1.12201	0.000127315	HEXB
CfaAffx.9546.1.S1_at	6.01873	1.12088	0.00267692	GINS4
Cfa.3854.1.S1_at	11.7416	1.12082	0.000233899	CD9
Cfa.20501.1.S1_at	7.94538	1.12032	0.00338515	FARSA
CfaAffx.22561.1.S1_s_at	7.27926	1.12024	0.00260003	C1QA
CfaAffx.2463.1.S1_s_at	7.81974	1.11967	0.000101649	MTSS1
CfaAffx.4313.1.S1_at	8.1186	1.11937	0.00350607	MITD1
CfaAffx.22301.1.S1_s_at	6.54386	1.11893	0.00337028	MAP4K5
Cfa.5369.1.A1_at	10.5276	1.11852	0.000249815	EXOSC10
Cfa.20585.1.A1_at	11.4457	1.11744	4.53459e-05	AP1S2
Cfa.20724.1.S1_at	6.34469	1.11721	0.000271027	CTSA
CfaAffx.31069.1.S1_s_at	7.97184	1.11659	0.000162701	CIRH1A
Cfa.16325.1.S1_at	5.20437	1.11572	0.00196413	SLC12A4
CfaAffx.12648.1.S1_at	10.3898	1.11541	0.00187617	CDKN2AIP
Cfa.14918.1.A1_at	8.52657	1.1151	0.0105131	CRTAP
Cfa.21634.1.S1_at	11.318	1.11477	0.000206219	TSPAN12
Cfa.13217.1.A1_s_at	6.2376	1.11453	0.000762255	C3
Cfa.2418.1.S1_at	8.41541	1.11386	7.49321e-05	PRPF38B
Cfa.19377.1.A1_at	8.36605	1.11327	0.00545579	WDR6
Cfa.18655.1.S1_s_at	12.6218	1.11303	0.000770331	EEF1D
Cfa.15079.1.S1_at	8.39575	1.11211	0.00258793	MRPL52
Cfa.18141.1.S1_s_at	7.35506	1.11199	0.000535739	SF3B2
Cfa.11642.1.S1_s_at	6.21243	1.11164	0.0170104	ACTG2
CfaAffx.21446.1.S1_s_at	5.87064	1.11139	0.000453404	PLOD3
Cfa.84.1.S1_at	6.93463	1.11054	0.00261112	CASP3
CfaAffx.31024.1.S1_s_at	7.2051	1.11002	0.000156836	PDCL
CfaAffx.23074.1.S1_s_at	6.91248	1.10988	0.00104822	PRRX1
CfaAffx.13183.1.S1_s_at	6.23322	1.10977	0.0142782	NUP160
CfaAffx.28991.1.S1_at	6.00735	1.10946	0.022148	ZIC3
CfaAffx.16729.1.S1_s_at	5.78792	1.10835	0.000355595	CCND1
CfaAffx.23581.1.S1_at	7.62112	1.10727	0.001462	FTSJ1
Cfa.11096.1.A1_at	6.16357	1.10662	0.0038498	INTS9
Cfa.15630.1.A1_at	4.88448	1.10646	0.002168	HOXB7
Cfa.19640.1.S1_s_at	10.0239	1.10512	0.00066724	DENND5A
Cfa.11324.1.A1_at	9.29561	1.10468	0.000421131	DERL1
CfaAffx.3134.1.S1_s_at	10.1417	1.10399	0.0067965	KLHDC10
CfaAffx.10312.1.S1_at	7.00303	1.10388	0.000959756	TMCC3
CfaAffx.10709.1.S1_s_at	5.41194	1.10355	0.00170596	MITF
CfaAffx.29127.1.S1_s_at	5.60654	1.10308	0.0123159	MYO10
CfaAffx.1112.1.S1_s_at	8.83428	1.10157	0.0017373	LMAN1
CfaAffx.22581.1.S1_at	4.43861	1.10127	0.00147236	CDCA3
Cfa.2458.1.S1_s_at	9.01495	1.10119	0.00478145	AKAP13
Cfa.3528.1.S1_s_at	5.57605	1.10112	0.0412869	IL6
Cfa.21582.1.S1_s_at	7.37639	1.10106	0.000291996	TMEM43
CfaAffx.21584.1.S1_s_at	4.73335	1.10038	0.00204535	COL13A1
Cfa.10457.2.A1_at	11.0395	1.10001	0.000154349	NONO
CfaAffx.26600.1.S1_at	7.99885	1.09913	0.00311013	RAB13
CfaAffx.21880.1.S1_s_at	7.03393	1.09871	0.000327003	SLC25A39
CfaAffx.22845.1.S1_at	7.31649	1.09847	0.00337671	USP54
Cfa.5996.1.S1_s_at	12.151	1.09704	0.00712462	POLR2F
CfaAffx.12454.1.S1_s_at	7.09164	1.09702	0.00457566	CASP3
Cfa.14354.1.S1_at	8.40467	1.09586	0.00106858	CMTM6
CfaAffx.9725.1.S1_s_at	6.30602	1.09554	0.00597339	RNF121
Cfa.9338.1.A1_at	6.77745	1.09532	6.99995e-05	RSU1
CfaAffx.6411.1.S1_at	3.96209	1.09507	0.0340477	GSTK1
CfaAffx.7413.1.S1_at	7.61316	1.09488	0.000686949	PDSS1
Cfa.10244.1.A1_at	11.7723	1.09462	0.00543896	UMPS
Cfa.15401.1.A1_at	5.32516	1.09412	0.0017015	TMEM179B
CfaAffx.18091.1.S1_at	6.3356	1.09393	0.00121895	SOX2
Cfa.10855.1.S1_at	12.2189	1.09391	0.00672292	DHX9
Cfa.6446.1.A1_at	11.2119	1.09351	0.000362921	PPIC
Cfa.4277.1.A1_s_at	9.28962	1.09278	0.0065249	CALR
CfaAffx.10125.1.S1_at	10.4496	1.09203	0.00285098	CEBPZ
Cfa.5643.1.A1_s_at	9.23397	1.09196	0.0226397	DOLK
Cfa.19171.1.S1_at	4.08843	1.09177	0.000866041	PLA2G6
CfaAffx.24933.1.S1_at	4.64675	1.09161	0.000957058	USP18
Cfa.12563.1.A1_at	8.50386	1.09072	0.00985349	MAP3K4
Cfa.5493.1.A1_at	6.41599	1.09034	0.00406922	RCL1
Cfa.1560.3.A1_s_at	6.62291	1.08962	0.000596404	GIT2
CfaAffx.5836.1.S1_at	8.58428	1.08872	0.0117244	ANTXR1
CfaAffx.19000.1.S1_at	4.98805	1.08845	0.0186795	COL6A3
CfaAffx.14252.1.S1_at	6.44708	1.08825	0.00199952	DDX54
CfaAffx.15156.1.S1_at	5.95085	1.08666	0.00458272	ABCG2
Cfa.3480.1.A1_s_at	6.66912	1.08594	0.00314534	GNGT2
Cfa.17790.1.S1_s_at	7.01154	1.08588	0.000178193	MED28
Cfa.5301.1.S1_at	6.35187	1.0853	0.00314388	TIE1
CfaAffx.28755.1.S1_at	8.24127	1.08499	0.00202878	RAP2C
Cfa.4474.1.A1_at	10.368	1.08451	0.00236467	TMEM14C
CfaAffx.20794.1.S1_at	4.58118	1.08442	0.00449311	MOV10
Cfa.18979.1.S1_s_at	4.43038	1.08421	0.0121313	ARAP1
Cfa.20906.1.S1_s_at	8.98093	1.08395	0.00997949	GKAP1
Cfa.3994.1.A1_s_at	10.4282	1.08298	0.000506904	SF3B2
Cfa.16512.1.S1_s_at	5.27236	1.08288	0.00121672	CDKN3
Cfa.2227.1.A1_s_at	7.32254	1.08284	0.0024965	ZCCHC11
CfaAffx.8676.1.S1_at	7.01675	1.08257	0.00207286	CD93
CfaAffx.24824.1.S1_at	8.54719	1.08228	0.00112792	KLF3
Cfa.2807.1.S1_at	10.9227	1.08174	0.000144753	GNAI3
CfaAffx.27898.1.S1_at	9.37805	1.08122	0.000206525	RBBP8
Cfa.10374.1.A1_at	5.06351	1.0812	0.0132375	COL12A1
CfaAffx.15427.1.S1_s_at	8.25819	1.08049	0.0142713	PRMT3
CfaAffx.10097.1.S1_at	4.47527	1.08002	0.00827642	TRIM68
CfaAffx.2790.1.S1_s_at	7.6757	1.07995	0.0471146	EGR1
CfaAffx.22335.1.S1_s_at	8.98109	1.0799	0.00335464	DNAJB12
CfaAffx.2796.1.S1_s_at	6.73521	1.07981	0.00460831	PTCH1
CfaAffx.17703.1.S1_at	4.31951	1.07936	0.00250175	CRB1
Cfa.18421.1.S1_s_at	9.00793	1.07882	0.000866041	STAT3
Cfa.1509.1.A1_s_at	7.67378	1.07816	0.00597621	PRPF4B
Cfa.2382.2.S1_at	5.77831	1.07809	0.0167116	DAG1
CfaAffx.11641.1.S1_s_at	9.24694	1.07802	0.00128941	PTPRG
Cfa.10826.1.A1_s_at	8.35806	1.07782	0.000533363	HIRIP3
Cfa.11909.1.A1_at	8.73335	1.07771	0.0113941	POP5
CfaAffx.18215.1.S1_s_at	8.75191	1.07759	0.00222325	SEZ6L
Cfa.14652.1.A1_s_at	9.27557	1.07666	7.14341e-05	DNAJC1
Cfa.1583.1.S1_at	10.2522	1.07662	0.000532508	RBMX
Cfa.2931.1.S1_at	9.9998	1.07644	0.000249815	CSNK1A1
Cfa.19807.1.S1_at	9.59456	1.07639	0.000326284	AGA
CfaAffx.3022.1.S1_s_at	5.71575	1.07577	0.000545744	GLDC
CfaAffx.12592.1.S1_at	9.07725	1.0754	0.00194795	SAP30
Cfa.3041.1.A1_at	8.19107	1.07531	0.00326463	ATG4A
CfaAffx.14527.1.S1_s_at	6.28762	1.07514	0.000565709	GMDS
Cfa.3849.1.S1_s_at	8.29305	1.07511	0.000799292	HSPB1
Cfa.18478.1.S1_at	6.6845	1.075	0.00054369	BCAM
Cfa.767.1.S1_at	6.68208	1.07439	0.00196596	MPHOSPH9
Cfa.4456.1.S1_at	10.1233	1.07432	0.0128681	PCSK1N
CfaAffx.21615.1.S1_s_at	4.94141	1.07386	0.00125159	CPS1
CfaAffx.3570.1.S1_s_at	8.03238	1.07212	0.00407873	ANXA1
Cfa.18298.1.S1_at	8.02098	1.07205	0.00234692	INTS10
CfaAffx.23418.1.S1_at	6.96603	1.07193	0.00034727	ANKFY1
CfaAffx.7001.1.S1_s_at	8.62923	1.07126	0.000180886	ARHGAP12
Cfa.2691.1.S1_s_at	8.6232	1.07016	0.000980149	KIN
CfaAffx.16558.1.S1_s_at	8.99659	1.06957	0.000446824	RGS2
Cfa.19218.1.S1_s_at	6.19138	1.06952	9.11951e-05	PRR14
CfaAffx.7061.1.S1_at	8.75734	1.06939	0.0354779	EPC1
CfaAffx.29595.1.S1_at	5.24312	1.06898	0.0169532	NOC2L
CfaAffx.1587.1.S1_at	8.98788	1.06873	6.60807e-05	MDM2
Cfa.10802.1.S1_at	10.2088	1.06832	0.0001524	FERMT2
Cfa.9768.1.S1_a_at	10.9434	1.06779	0.00448581	TMEM9B
Cfa.3707.3.S1_s_at	7.13902	1.06756	0.000379178	FN1
CfaAffx.25509.1.S1_at	3.29326	1.06722	0.016257	NCAPG
CfaAffx.10169.1.S1_s_at	8.19955	1.06706	0.00297905	LSM1
Cfa.11897.1.A1_at	7.21847	1.06702	0.0249773	NDST2
Cfa.19761.1.S1_at	7.5908	1.06667	0.00326977	PPP3CB
Cfa.17995.1.S1_s_at	7.50851	1.06654	0.00213994	DNAJC17
Cfa.12492.1.S1_at	9.50347	1.06595	0.00179576	DEGS1
Cfa.100.1.S1_s_at	5.86993	1.06585	0.000244928	COL1A1
Cfa.15412.1.A1_at	7.34135	1.06568	0.000707341	ABCD4
CfaAffx.26563.1.S1_at	4.63638	1.06567	0.000271666	POU3F4
Cfa.21628.1.S1_at	6.59862	1.06566	0.0232118	MED30
Cfa.13055.1.S1_s_at	7.36806	1.06558	0.00129877	NUP37
Cfa.9449.1.A1_s_at	5.39963	1.06513	0.0128271	SP100
CfaAffx.13793.1.S1_s_at	4.51889	1.06369	0.00452419	RBL1
Cfa.3300.1.S1_s_at	9.32495	1.06268	0.0055997	RBBP6
CfaAffx.2548.1.S1_at	7.27189	1.0623	0.00136185	ARHGAP18
CfaAffx.14654.1.S1_s_at	7.0692	1.0619	0.0276715	ACVR1
CfaAffx.28592.1.S1_s_at	3.95929	1.06151	0.00197131	PPP4R1
CfaAffx.26798.1.S1_at	3.93837	1.06095	0.000110773	SRPX2
CfaAffx.28854.1.S1_s_at	10.3509	1.06082	0.00200086	JUN
Cfa.11604.1.A1_s_at	8.81645	1.06012	0.00109857	RBM10
Cfa.1879.1.S1_s_at	9.91805	1.05985	0.0178773	FAR1
Cfa.8688.1.A1_s_at	9.06812	1.05946	0.0055997	SDF2L1
CfaAffx.28429.1.S1_s_at	8.29594	1.05926	0.000556488	STAG2
Cfa.18547.1.S1_at	7.17388	1.05911	0.0424585	RELL1
Cfa.2341.1.A1_at	10.945	1.05892	0.00217337	SH3BP5
CfaAffx.14427.1.S1_s_at	7.8148	1.05888	0.00322402	PBRM1
Cfa.5249.2.S1_a_at	11.9394	1.05813	0.00724276	RPS27L
Cfa.16191.1.A1_at	7.47834	1.05758	0.000501545	MPDU1
Cfa.9240.1.S1_at	11.1882	1.05713	0.0214419	SPP1
Cfa.11182.1.A1_at	7.96589	1.0571	0.014276	RAMP2
CfaAffx.17435.1.S1_at	5.88935	1.05649	0.000529368	SLC7A7
CfaAffx.13803.1.S1_at	9.24051	1.05636	0.00174777	NUCB2
Cfa.18250.1.S1_s_at	7.2351	1.05628	0.000324392	CTR9
CfaAffx.21948.1.S1_s_at	8.91644	1.05581	0.00298269	NCAN
CfaAffx.23417.1.S1_s_at	8.69282	1.05566	0.000332629	STAT3
Cfa.1741.1.S1_s_at	7.99539	1.05565	0.000193793	SMARCAD1
CfaAffx.30335.1.S1_at	9.18907	1.05524	0.00317741	GNAI3
Cfa.3738.1.S1_s_at	8.32415	1.05519	0.000190286	DMD
Cfa.226.1.A1_at	7.82887	1.0551	0.0146911	ATP2C1
CfaAffx.6377.1.S1_at	4.7789	1.05453	0.000667035	INPP4B
CfaAffx.7825.1.S1_at	7.11429	1.05385	0.00116537	TRH
CfaAffx.27569.1.S1_at	3.77396	1.05347	0.0202731	KLHL14
Cfa.5335.1.A1_s_at	10.4216	1.0531	0.00040606	PSME1
Cfa.6041.1.A1_at	5.2059	1.05043	0.00597266	PARP4
Cfa.21163.1.S1_s_at	8.16661	1.04984	0.00635792	MFAP3L
CfaAffx.5116.1.S1_s_at	3.55143	1.04938	0.00343503	TMPRSS11A
CfaAffx.13349.1.S1_at	7.50916	1.04906	0.000854651	ZBTB10
CfaAffx.20543.1.S1_s_at	5.51204	1.04891	0.00550839	DUSP16
Cfa.10494.1.A1_s_at	8.62034	1.04834	0.00310523	XRN2
CfaAffx.23570.1.S1_s_at	4.99194	1.04767	0.000176686	SLC38A5
Cfa.10543.1.A1_at	10.12	1.04668	0.0075686	UBAP1
CfaAffx.12042.1.S1_at	5.86364	1.04666	0.0036804	PXMP4
Cfa.127.1.S1_s_at	4.46429	1.04659	0.000354643	PLAU
CfaAffx.18903.1.S1_s_at	9.19238	1.04621	0.00379295	RGS10
CfaAffx.24408.1.S1_s_at	7.03296	1.04536	0.00124606	N4BP2
Cfa.4778.1.A1_at	6.93175	1.04516	0.0139459	IL10RB
Cfa.6117.1.A1_at	6.72931	1.04512	0.033944	AARS2
CfaAffx.12974.1.S1_s_at	5.94736	1.04462	0.00238489	PLOD2
Cfa.19415.2.S1_s_at	7.5996	1.04438	0.00481933	RALGDS
CfaAffx.21354.1.S1_s_at	6.31505	1.04298	0.00296539	PHC1
Cfa.17561.1.S1_at	7.76448	1.04276	0.0232735	ITGB5
CfaAffx.17426.1.S1_at	8.44166	1.04247	0.0240643	FSTL1
Cfa.12180.1.A1_at	9.51371	1.04224	0.00563927	TMEM120A
Cfa.18925.1.S1_s_at	6.44973	1.04202	0.0336373	MSN
CfaAffx.6742.1.S1_s_at	5.76809	1.04119	0.0449791	BAX
CfaAffx.24216.1.S1_at	9.28741	1.03838	0.00368597	TPM4
CfaAffx.16437.1.S1_at	5.29842	1.03808	0.00394123	CDON
CfaAffx.8829.1.S1_s_at	7.6193	1.03803	0.0347257	RBM26
Cfa.14782.1.S1_a_at	6.64239	1.03689	0.0403645	RRP1B
CfaAffx.5529.1.S1_s_at	7.77589	1.03454	0.0033666	TRIT1
Cfa.4212.1.S1_at	10.2933	1.03446	0.00138484	GNG2
Cfa.18783.1.S1_at	4.69687	1.03227	0.00267556	SYNGR2
Cfa.6732.2.S1_a_at	5.43912	1.03221	0.00411445	MAPK1IP1L
Cfa.19569.1.S1_at	7.2747	1.03089	0.00133349	ADPRH
CfaAffx.11003.1.S1_s_at	6.39408	1.03089	0.000170686	ATF7
CfaAffx.6079.1.S1_s_at	8.44579	1.03043	0.000422016	ODC1
CfaAffx.12312.1.S1_at	5.24131	1.03031	0.00746958	POLR1A
CfaAffx.13491.1.S1_at	3.60461	1.03031	0.00196425	GPR171
Cfa.9914.1.S1_a_at	11.4859	1.0301	0.000741661	RPN1
CfaAffx.10964.1.S1_s_at	9.79726	1.02971	0.00217368	SNRPB
CfaAffx.5983.1.S1_s_at	12.1205	1.02944	0.000702917	PTN
Cfa.2717.1.A1_a_at	7.72548	1.02907	0.00463392	NTRK3
CfaAffx.1601.1.S1_at	9.03595	1.02898	0.000577331	YEATS4
CfaAffx.6156.1.S1_s_at	8.61221	1.02843	0.0114945	TSPAN12
Cfa.15826.1.S1_s_at	5.67363	1.02826	0.00954143	BIRC5
CfaAffx.1252.1.S1_at	6.1106	1.02816	0.00072897	LRP1
CfaAffx.12489.1.S1_s_at	9.02261	1.02799	0.000516109	CTNND1
Cfa.14623.2.S1_s_at	5.81467	1.02797	0.000722079	TGM2
Cfa.12286.1.A1_at	9.11921	1.0279	0.00571743	CPSF6
Cfa.12258.1.A1_at	8.49154	1.02701	0.0214501	CCDC109B
CfaAffx.13368.1.S1_s_at	6.82131	1.027	0.00127178	PAG1
Cfa.6090.1.S1_at	7.20307	1.02695	0.00248512	NSUN5
CfaAffx.15427.1.S1_at	9.26965	1.02625	0.049483	PRMT3
Cfa.13175.1.S1_at	4.84854	1.02487	0.000617777	MYCT1
Cfa.258.1.S1_at	7.22577	1.02427	0.000376853	ABI1
CfaAffx.402.1.S1_s_at	7.89965	1.02425	0.000451475	PRKRIR
CfaAffx.30518.1.S1_at	7.4233	1.02365	0.00451884	EXOSC2
CfaAffx.110.1.S1_at	8.57057	1.02361	0.000256073	APBB2
CfaAffx.12405.1.S1_s_at	8.32774	1.02339	0.000802063	CHD1
Cfa.8391.1.A1_at	7.33319	1.02268	0.000960267	ISY1
Cfa.18180.1.S1_at	7.72233	1.02241	0.00535778	REXO4
Cfa.15547.1.A1_s_at	8.59819	1.02228	0.00209639	NIPBL
Cfa.14779.1.S1_at	9.69063	1.02221	0.000428499	NFIB
Cfa.21027.1.S1_s_at	7.45782	1.02218	0.0205094	ATL3
CfaAffx.30097.1.S1_s_at	7.36593	1.02175	0.0049698	SNAPC4
Cfa.4578.1.A1_s_at	9.27793	1.02167	0.0160639	VAMP8
Cfa.403.1.A1_at	10.1715	1.0209	0.000372678	ALDH7A1
Cfa.20289.1.S1_s_at	8.87237	1.02054	0.00851867	ARID4B
Cfa.18439.1.S1_s_at	7.43762	1.02037	0.000212193	TM9SF1
CfaAffx.16656.1.S1_s_at	5.88104	1.02004	0.00213994	STK17B
CfaAffx.15337.1.S1_s_at	4.93229	1.01942	0.00995989	NEDD9
Cfa.5265.1.S1_at	6.71804	1.01936	0.00260021	GYPC
Cfa.10643.1.A1_a_at	10.956	1.01897	0.00217682	POLR2H
Cfa.13057.1.A1_s_at	8.60027	1.0189	0.000218593	PDE6D
CfaAffx.7042.1.S1_at	6.4677	1.01883	0.0179852	MTMR2
Cfa.7979.1.A1_s_at	8.66653	1.01781	5.45161e-05	RBM42
CfaAffx.17267.1.S1_at	7.46105	1.01775	0.00297905	WIPI1
CfaAffx.21870.1.S1_s_at	6.45838	1.0177	0.0108673	MFSD1
Cfa.20813.1.S1_s_at	4.96548	1.01735	0.00552222	BCHE
CfaAffx.12415.1.S1_s_at	6.91479	1.01689	0.000460029	SLMAP
CfaAffx.28298.1.S1_s_at	8.40645	1.01654	0.00158017	MPRIP
Cfa.365.2.A1_at	10.1714	1.01634	0.000714519	FECH
Cfa.10210.1.S1_at	8.27503	1.01602	0.00166966	ALOX5AP
Cfa.16130.1.S1_s_at	7.80234	1.01517	0.000344508	FLAD1
Cfa.19743.1.S1_s_at	8.08826	1.01475	0.00837838	FKBP9
Cfa.17214.1.S1_at	6.61592	1.01359	0.00025177	NCKAP1L
Cfa.10795.1.A1_at	8.19721	1.01346	0.0230442	RCE1
Cfa.3378.1.S1_at	9.72447	1.013	0.000675454	NUPR1
CfaAffx.20247.1.S1_s_at	7.55716	1.0128	0.000815245	SH3KBP1
CfaAffx.28141.1.S1_at	8.1729	1.01262	0.00308904	SNX18
CfaAffx.22360.1.S1_at	6.05966	1.01247	0.000176686	IGFBP2
CfaAffx.28581.1.S1_at	7.37088	1.01229	0.0184968	ALG6
Cfa.10809.1.A1_at	9.11955	1.01167	0.0104007	BMS1
CfaAffx.18871.1.S1_at	3.59861	1.01106	0.00139371	NEK2
Cfa.21026.1.A1_at	7.07187	1.01062	0.00184095	FBXW5
CfaAffx.8734.1.S1_s_at	5.37572	1.00995	0.00336984	FANCD2
Cfa.5335.1.A1_at	10.6547	1.00964	0.00248547	PSME1
CfaAffx.21401.1.S1_at	8.59978	1.00948	0.00245486	ACADL
Cfa.441.1.A2_at	9.76612	1.00861	0.00013662	HSD17B12
CfaAffx.24542.1.S1_at	5.69948	1.00842	0.00288608	KRT23
CfaAffx.1276.1.S1_s_at	9.6473	1.00831	0.00290627	CDO1
Cfa.5258.1.A1_at	7.16185	1.00817	0.0066747	SDC2
Cfa.13073.1.A1_x_at	5.12981	1.00781	0.00575181	PLP2
Cfa.5199.1.A1_at	8.96206	1.00687	0.000109795	STAT3
Cfa.11891.1.A1_at	10.7947	1.00631	0.00146311	TMEM123
CfaAffx.20305.1.S1_s_at	6.72492	1.00597	0.0123726	DOCK1
Cfa.13235.1.A1_s_at	6.50774	1.00547	0.00013831	RSU1
CfaAffx.9956.1.S1_s_at	6.9242	1.00522	0.00396547	KDELC1
Cfa.12573.1.A1_at	7.85756	1.00475	0.00114541	FKBP15
Cfa.8381.1.A1_at	5.28281	1.00346	0.00657083	TRIP10
Cfa.21591.1.S1_at	7.91775	1.00306	0.000222596	2017-09-09
CfaAffx.12697.1.S1_s_at	6.68968	1.0019	0.000563673	ROBO1
CfaAffx.14728.1.S1_s_at	6.19567	1.00176	0.000236131	ARHGAP24
Cfa.7163.1.A1_at	7.58322	1.00158	0.000829951	TMEM51
Cfa.3994.1.A1_at	10.8901	1.00104	0.00234923	SF3B2
CfaAffx.21291.1.S1_s_at	8.68332	1.00099	0.00421658	DDX50
CfaAffx.5497.1.S1_s_at	10.1283	1.00078	0.0187699	MEST
Cfa.34.1.S1_s_at	11.28	1.00066	0.000223179	MCL1
CfaAffx.22749.1.S1_s_at	5.4623	1.00046	0.00378138	FBN1
CfaAffx.10071.1.S1_s_at	7.08268	1.00009	0.00114292	EIF2AK2
Cfa.6340.1.A1_at	6.10607	0.999445	0.000596823	RGS7BP
Cfa.19745.1.S1_at	7.09105	0.99932	0.00486987	FUBP3
Cfa.1158.1.A1_s_at	6.78755	0.999222	0.000730592	PHF21A
CfaAffx.4891.1.S1_s_at	5.47171	0.997988	0.00530324	SMC2
Cfa.11591.1.A1_at	10.5765	0.997887	0.000542278	MMS19
CfaAffx.9526.1.S1_at	9.43317	0.997679	0.00126063	CXXC5
CfaAffx.31203.1.S1_s_at	7.68496	0.996729	0.00156757	ZZZ3
Cfa.20625.1.S1_at	8.18272	0.996433	0.000848005	VPS16
CfaAffx.18664.1.S1_at	4.56215	0.99639	0.0100111	SH3BP4
Cfa.11818.1.A1_at	6.415	0.996369	0.00622431	UBOX5
CfaAffx.17690.1.S1_at	5.01489	0.996337	0.000189827	CACNG4
Cfa.16187.1.A1_at	10.5222	0.996291	0.00237994	KIF1C
CfaAffx.17052.1.S1_s_at	5.76958	0.99573	0.000250221	GSTCD
Cfa.10437.1.A1_at	4.96111	0.995595	0.00109037	DNASE1L3
Cfa.14539.1.A1_at	10.6494	0.995592	0.00339636	RPA3
CfaAffx.1719.1.S1_at	4.89947	0.995512	0.00501674	LOX
CfaAffx.18681.1.S1_at	7.19309	0.995022	0.0397824	REC8
Cfa.2615.1.S1_at	7.18034	0.994927	0.000309576	PMF1
CfaAffx.15408.1.S1_at	5.6069	0.9949	0.00127717	PDZRN4
CfaAffx.12648.1.S1_s_at	9.41297	0.994107	0.000529986	CDKN2AIP
Cfa.7182.1.S1_s_at	4.50048	0.994074	0.00159865	OAZ3
Cfa.2357.1.S1_at	8.12792	0.993816	0.0012072	RBM7
CfaAffx.21914.1.S1_s_at	6.28237	0.993415	0.0153878	POLE2
CfaAffx.25980.1.S1_s_at	4.04538	0.992488	0.00448059	DOCK2
Cfa.527.1.A1_at	9.65574	0.992486	0.000707267	AATF
Cfa.8616.1.A1_s_at	9.99345	0.991942	0.000571787	AAMP
Cfa.1589.1.A1_at	8.23795	0.991902	0.00263762	PIGX
Cfa.16590.1.S2_at	4.12306	0.991885	0.0106134	CXCL10
Cfa.19567.2.A1_at	7.89985	0.991668	0.022203	UST
Cfa.20598.1.S1_at	6.86165	0.991547	0.0108673	MTMR14
Cfa.19728.1.S1_at	8.50958	0.991291	0.00697819	NUP43
CfaAffx.26495.1.S1_at	6.37632	0.990762	0.00440375	MBTD1
Cfa.3676.1.S1_s_at	3.93576	0.990604	0.00189507	TACR3
Cfa.14652.1.A1_at	7.44494	0.990269	0.000590288	DNAJC1
CfaAffx.23345.1.S1_s_at	10.6218	0.989936	0.000256253	KTN1
CfaAffx.27747.1.S1_at	10.6941	0.989447	0.00328082	CDH2
Cfa.17544.1.S1_at	9.30683	0.989095	0.00741213	CDIPT
Cfa.9671.1.A1_at	7.40471	0.988861	0.00214839	ALDH1L1
Cfa.11106.1.A1_at	10.1544	0.988695	0.00456658	PSPH
Cfa.10768.1.S1_at	6.46345	0.988633	0.000364384	UNK
CfaAffx.27481.1.S1_at	4.07731	0.988138	0.000281659	TBC1D8B
Cfa.5389.1.A1_at	9.07402	0.987742	0.0004584	DDX55
CfaAffx.16067.1.S1_s_at	5.19192	0.987584	0.00593432	FLI1
Cfa.18331.1.S1_s_at	6.86807	0.987222	0.00146793	RBM22
Cfa.790.1.S1_s_at	10.9651	0.987043	0.000199776	PSMB2
Cfa.10039.1.A1_at	5.41717	0.986468	0.0190306	F2RL2
CfaAffx.17695.1.S1_at	6.83259	0.986449	0.000158042	DENND1B
Cfa.16093.1.S1_a_at	9.68939	0.986256	0.0326401	CAPNS1
Cfa.2382.1.A1_at	7.80686	0.986009	0.00535039	DAG1
Cfa.15052.1.A1_s_at	8.21594	0.985981	0.000273255	TYW1
CfaAffx.21504.1.S1_s_at	3.7253	0.985488	0.00160622	CLEC4E
CfaAffx.10175.1.S1_s_at	10.5907	0.985247	0.00312895	ARHGEF7
Cfa.18986.1.S1_s_at	5.66921	0.984835	0.0332271	SCPEP1
Cfa.13388.1.S1_at	9.21289	0.984788	0.00934417	SLC44A1
CfaAffx.11241.1.S1_at	5.619	0.984761	0.00105759	TUB
Cfa.4193.1.S1_at	10.0611	0.984567	0.00190602	GTF2I
Cfa.3039.1.A2_at	10.5229	0.98455	0.00798784	ATP1A1
Cfa.322.1.S1_s_at	6.76855	0.984127	0.0262227	TPX2
Cfa.10826.1.A1_at	8.00692	0.983679	0.000834462	HIRIP3
Cfa.20974.1.S1_at	8.20321	0.98337	0.0347861	COPZ2
Cfa.11550.1.A1_at	7.12662	0.982161	0.00420091	DDX49
Cfa.3238.1.S1_at	8.60108	0.981426	0.0203128	HIRIP3
Cfa.5250.1.A1_at	8.77461	0.98105	0.00423838	MFSD11
Cfa.16711.1.S1_at	6.84735	0.980966	0.0213885	TMEM134
Cfa.4677.1.A1_at	4.73348	0.980831	0.0133944	PIN4
Cfa.1514.1.S1_at	7.76748	0.980529	0.000184429	PIBF1
Cfa.11504.1.A1_s_at	7.63608	0.98023	0.000749194	AUP1
Cfa.8028.1.S1_s_at	8.44625	0.980137	0.0048471	SNRPF
Cfa.18745.1.S1_s_at	5.68528	0.979327	0.00505427	NAGK
CfaAffx.18001.1.S1_at	8.67402	0.978286	0.00719397	BPTF
Cfa.21307.1.S1_at	6.61995	0.97819	9.68734e-05	BCL10
Cfa.6379.1.A1_at	6.2995	0.978047	0.0163131	PNPLA7
Cfa.3402.1.S1_at	9.95658	0.977624	0.00117594	CALU
Cfa.16059.1.S1_at	8.88806	0.977304	0.00338457	POLD2
Cfa.10272.1.A1_at	9.53664	0.976345	8.50103e-05	PGM2
Cfa.10148.1.A1_at	8.52212	0.976301	0.0135172	GSTK1
CfaAffx.14573.1.S1_at	3.4658	0.97625	0.0150522	GALNT5
Cfa.6054.1.S1_at	7.62254	0.976117	0.00384459	IFRD2
Cfa.19941.1.S1_s_at	5.08921	0.976045	0.00124649	MCM4
CfaAffx.15413.1.S1_s_at	5.43322	0.975484	0.0218886	PDZRN4
Cfa.7704.1.A1_s_at	6.79573	0.975198	0.00586071	PPRC1
CfaAffx.2188.1.S1_at	7.79882	0.974837	0.00725614	RNASET2
CfaAffx.30501.1.S1_at	9.20589	0.97428	0.000513443	PRPF38B
CfaAffx.25182.1.S1_at	8.11205	0.973797	0.00560872	MED1
CfaAffx.26871.1.S1_s_at	8.29078	0.972975	0.00177738	RBBP6
Cfa.7275.1.A1_x_at	6.87363	0.972891	0.00013968	PPIB
CfaAffx.18043.1.S1_s_at	6.76015	0.972001	0.00569211	CMTM5
Cfa.1752.1.S2_at	7.95149	0.971974	0.0103185	PDE5A
Cfa.7706.1.A1_s_at	9.8488	0.971954	0.00520865	RAP2C
CfaAffx.13633.1.S1_at	8.87129	0.971556	0.0217518	E2F5
CfaAffx.18471.1.S1_at	6.99927	0.97139	0.00769536	MOSPD2
Cfa.3815.1.S1_s_at	10.5698	0.970073	0.00257295	RAB10
CfaAffx.1357.1.S1_at	7.4789	0.969861	0.000732614	IFNGR1
Cfa.16230.1.S1_s_at	6.62801	0.969845	0.0421556	WRN
CfaAffx.1312.1.S1_at	6.14962	0.968303	0.029567	B4GALT7
CfaAffx.11060.1.S1_s_at	6.42645	0.967816	0.00815522	CEP63
CfaAffx.458.1.S1_at	5.67052	0.967683	0.000789668	ZBTB39
CfaAffx.7037.1.S1_s_at	9.18802	0.967638	0.0141128	GLTSCR2
Cfa.13663.1.S1_at	6.13871	0.967505	0.00322815	CASKIN2
Cfa.18373.1.S1_at	7.71241	0.966805	0.000293001	USF1
Cfa.17817.1.S1_s_at	9.68597	0.966675	0.00559048	COPB1
Cfa.12321.1.A1_at	10.0339	0.966584	0.000985702	EMG1
CfaAffx.4044.1.S1_s_at	9.89267	0.966392	0.0154823	TPM2
Cfa.4115.1.A1_at	7.6642	0.965684	0.00782575	DSCAML1
Cfa.15181.1.A1_s_at	8.34824	0.965581	0.00522404	DKC1
Cfa.21586.1.S1_s_at	7.78234	0.965041	0.00277767	RPN2
Cfa.9556.1.A1_at	7.05014	0.964999	0.0147587	IFT88
CfaAffx.14664.1.S1_s_at	5.07692	0.964942	0.000974201	F2RL2
CfaAffx.3599.1.S1_at	6.7511	0.964612	0.00731971	CRY1
Cfa.17694.1.S1_s_at	10.3749	0.964248	0.0015956	HNRNPUL1
Cfa.12910.1.A1_at	3.60913	0.964185	0.00216063	SLC9A8
Cfa.1508.1.A1_at	11.2187	0.963163	0.00080382	DNASE1L1
CfaAffx.26146.1.S1_at	6.52354	0.963134	0.000841563	PPP4C
CfaAffx.9356.1.S1_at	7.47207	0.962861	0.00251302	EDEM1
Cfa.872.2.S1_at	10.7804	0.962758	0.00394451	CCNG1
CfaAffx.11448.1.S1_s_at	9.72633	0.962756	0.00569203	HNRNPF
CfaAffx.3224.1.S1_s_at	8.91038	0.962712	0.0108221	PSIP1
Cfa.3136.1.A1_at	3.75304	0.961486	0.0089895	IL17RB
CfaAffx.20744.1.S1_at	6.85771	0.960651	0.0052681	ADAM23
Cfa.11680.1.A1_at	10.9862	0.959384	0.026202	MRPL16
Cfa.17429.1.S1_s_at	4.22846	0.959183	0.0127067	FBN1
Cfa.11133.1.A1_at	10.4298	0.958733	0.00907643	EBPL
CfaAffx.29230.1.S1_at	10.0034	0.958727	0.0439831	LRP8
Cfa.18483.1.S1_at	7.7442	0.958494	0.00906567	MYLIP
Cfa.12506.2.A1_at	6.88346	0.958343	0.00163286	NOC3L
Cfa.2078.1.A1_s_at	11.2265	0.958282	0.0267574	TACC2
CfaAffx.28859.1.S1_s_at	6.73943	0.958207	0.0121754	CXXC1
Cfa.18626.1.S1_s_at	5.28097	0.957991	0.000195966	SLC43A3
CfaAffx.21622.1.S1_at	5.54674	0.957705	0.023954	H2AFY2
Cfa.16871.1.S1_at	5.66984	0.957511	0.0443217	SLC27A6
CfaAffx.20996.1.S1_at	9.22128	0.957347	0.0254396	MIA3
Cfa.521.1.A1_at	4.14167	0.957129	0.00087314	CENPA
CfaAffx.4520.1.S1_s_at	7.51551	0.957076	0.00500566	TMOD1
Cfa.19458.1.S1_at	5.63553	0.95693	0.0122273	OLFML1
CfaAffx.8229.1.S1_at	7.23701	0.95691	0.00399746	INTS4
CfaAffx.21766.1.S1_s_at	6.1797	0.956674	0.00319423	BCOR
Cfa.20051.1.S1_s_at	6.89567	0.956608	0.0168092	TES
CfaAffx.24527.1.S1_s_at	6.42306	0.956506	0.00471021	NEDD4
Cfa.3338.1.A1_at	11.3275	0.956478	0.00105445	EBNA1BP2
Cfa.12953.1.A1_s_at	8.37156	0.956476	0.0114759	DNAJC7
CfaAffx.21960.1.S1_s_at	7.92456	0.95634	0.000566732	IFT80
CfaAffx.2673.1.S1_s_at	6.63084	0.956296	0.00329042	JMJD4
CfaAffx.9657.1.S1_s_at	3.27885	0.956263	0.0210257	SGOL1
Cfa.2790.1.A1_s_at	7.6782	0.955905	0.00527022	CHD1
CfaAffx.8850.1.S1_s_at	5.9296	0.955508	0.000957992	CDC20
Cfa.12147.1.A1_s_at	7.50079	0.955486	0.00848919	TLN1
Cfa.8390.1.S1_a_at	5.76833	0.955369	0.00188743	KHDRBS1
Cfa.10890.1.A1_at	5.99053	0.955206	0.0107851	SLC43A2
Cfa.20837.1.S1_s_at	7.96304	0.955112	0.00824435	CDC42SE1
Cfa.441.1.A1_at	8.85365	0.955009	0.00154232	HSD17B12
Cfa.3648.1.S1_at	8.93533	0.95382	0.00940867	DHDH
Cfa.1357.1.A1_at	10.3504	0.953736	0.0255819	SMARCA4
Cfa.16329.1.S1_at	8.59507	0.953698	0.00282754	CLN5
CfaAffx.20603.1.S1_s_at	9.09645	0.953681	0.000676116	HNRNPR
Cfa.20285.1.S1_s_at	6.32403	0.953092	0.00662871	ACIN1
CfaAffx.25854.1.S1_at	5.64305	0.95276	0.000977513	SLC7A3
CfaAffx.28606.1.S1_s_at	5.04012	0.952483	0.00635288	BCORL1
CfaAffx.11061.1.S1_at	9.46385	0.952307	0.00335539	LONRF1
CfaAffx.26205.1.S1_s_at	7.26644	0.951678	0.0029771	NUPR1
Cfa.15809.1.S1_at	5.84762	0.951311	0.00933077	CCL19
Cfa.9623.1.S1_at	8.35635	0.951017	0.000558071	PQLC3
CfaAffx.18211.1.S1_at	7.68937	0.950985	0.00559289	SEZ6L
Cfa.9650.1.S1_at	7.06238	0.950826	0.000151614	RAD51C
Cfa.4831.1.S1_at	8.82445	0.950337	0.00536023	UBE2I
Cfa.10412.1.A1_at	8.1833	0.948957	0.00437281	PYGL
Cfa.7497.1.A1_at	9.67695	0.948261	0.0034234	PELP1
Cfa.9849.3.A1_at	4.88685	0.948021	0.00865681	WBP4
CfaAffx.3252.1.S1_at	6.39684	0.946975	0.000697372	CNTLN
CfaAffx.23752.1.S1_s_at	5.11934	0.94692	0.000220007	ECT2
Cfa.16299.1.S1_at	7.20444	0.946763	0.00040101	PI4KB
CfaAffx.7150.1.S1_at	7.22141	0.946762	0.000133288	DNAJC1
CfaAffx.1587.1.S1_s_at	9.08195	0.946751	0.000276686	MDM2
Cfa.4339.1.A1_at	9.21999	0.946581	0.0318963	OS9
CfaAffx.1667.1.S1_at	7.15626	0.946539	0.00285883	CNOT6
CfaAffx.875.1.S1_s_at	10.283	0.94602	0.00849827	LSM5
Cfa.14352.1.A1_at	4.82983	0.945975	0.000929514	CCL3
CfaAffx.14241.1.S1_at	7.78421	0.9457	0.0131908	ARL13B
CfaAffx.24287.1.S1_s_at	5.67925	0.944281	0.000157436	KIF26B
CfaAffx.8018.1.S1_s_at	6.6229	0.944026	0.0394612	HN1
Cfa.2427.1.A1_at	8.29276	0.943778	0.000976736	EIF3B
CfaAffx.11576.1.S1_at	9.06383	0.943366	0.021916	FRG1
Cfa.10198.1.A1_s_at	10.0058	0.943188	0.000741661	EED
Cfa.12495.1.A1_at	9.32461	0.94304	0.00150007	WDR43
Cfa.3320.1.S1_at	9.6233	0.943027	0.000762255	PNO1
Cfa.1721.1.A1_s_at	7.66984	0.942881	0.00635578	DLC1
CfaAffx.28520.1.S1_at	3.64272	0.94287	0.0429167	EGFLAM
Cfa.16741.1.S1_at	10.431	0.942708	0.000956998	TBL1X
CfaAffx.25195.1.S1_at	6.64518	0.942602	0.00130606	CCDC86
Cfa.5950.1.S1_at	7.82462	0.942143	0.00885282	GLIPR2
Cfa.6658.1.A1_at	6.62703	0.940863	0.0110609	ZMAT5
Cfa.807.1.S1_at	7.67202	0.940365	0.00452709	FANCG
Cfa.4592.1.S1_s_at	8.77794	0.939906	0.000317484	IMPDH2
CfaAffx.26998.1.S1_at	6.21823	0.939837	0.00381106	SAP30L
Cfa.10374.2.A1_at	4.60236	0.939762	0.00249603	COL12A1
Cfa.21450.1.S1_s_at	7.514	0.939742	0.0126232	CTSB
CfaAffx.5518.1.S1_at	7.71844	0.939356	0.0005664	DDX56
Cfa.5528.1.S1_at	4.34801	0.939118	0.0219906	PPP2R2B
Cfa.21280.1.S1_s_at	7.32252	0.938639	0.000313538	FSTL1
CfaAffx.3697.1.S1_at	3.58054	0.937913	0.00717117	STEAP4
CfaAffx.17682.1.S1_s_at	6.34282	0.937867	0.000721516	AFAP1L2
Cfa.17125.1.S1_at	10.2336	0.937836	0.00118186	PRPF38A
CfaAffx.6568.1.S1_s_at	7.62201	0.937784	0.000426921	CSTF2
CfaAffx.2227.1.S1_at	4.67901	0.937384	0.000442587	PARVG
Cfa.20509.1.S1_s_at	9.29493	0.93687	0.000848005	TAOK3
CfaAffx.1496.1.S1_s_at	10.1676	0.936543	0.000456046	ALDH7A1
CfaAffx.5423.1.S1_s_at	8.8629	0.936109	0.00397608	SMAP2
CfaAffx.15084.1.S1_s_at	7.27887	0.935119	0.00756043	PKD2
CfaAffx.2515.1.S1_at	7.3141	0.933601	0.00183289	SMAD5
Cfa.18001.1.S1_at	6.65606	0.933349	0.00906885	MFSD10
Cfa.9172.1.S1_s_at	8.81864	0.93322	0.000298324	CLK1
CfaAffx.30623.1.S1_s_at	7.2396	0.933043	0.00249603	CDC14A
Cfa.12330.1.A1_s_at	5.07216	0.932842	0.00471586	EBF1
CfaAffx.11309.1.S1_s_at	5.88792	0.93277	0.00462475	SP1
Cfa.18719.1.S1_at	11.8156	0.932514	0.0183303	HSBP1
CfaAffx.16428.1.S1_s_at	9.14261	0.932447	0.00710284	YARS
CfaAffx.13838.1.S1_at	9.30817	0.932099	0.000279233	RPN2
Cfa.6665.1.A1_s_at	9.59172	0.931862	0.0119231	SF3B2
CfaAffx.28263.1.S1_at	5.5367	0.931765	0.0286948	ADAP2
CfaAffx.14389.1.S1_at	6.67562	0.931475	0.00790138	SON
Cfa.1873.1.S1_at	12.4883	0.931307	0.000223861	TALDO1
CfaAffx.18992.1.S1_s_at	8.06487	0.930695	0.00504215	AP1S2
CfaAffx.31154.1.S1_at	4.95929	0.930556	0.000883992	CENPT
Cfa.8082.1.S1_s_at	7.07113	0.930261	0.000684758	POLG2
Cfa.12441.1.S1_s_at	8.77306	0.930102	0.00117598	NFKBIA
CfaAffx.7092.1.S1_s_at	7.36432	0.930096	0.0134298	RUVBL1
Cfa.7010.1.S1_s_at	5.30063	0.929033	0.00364362	SNX29
Cfa.16093.3.A1_x_at	7.7904	0.928849	0.0277578	CAPNS1
Cfa.13500.1.A1_at	7.65657	0.927842	0.00198362	GAL3ST3
Cfa.3596.2.S1_s_at	5.52838	0.927221	0.00481346	CD80
CfaAffx.18481.1.S1_s_at	6.69809	0.926898	0.0259968	MOSPD2
CfaAffx.1255.1.S1_at	4.6337	0.925895	0.00839375	SEMA6A
Cfa.3326.1.S1_at	9.8477	0.925604	0.0016673	B3GAT2
CfaAffx.5702.1.S1_at	6.56471	0.924988	0.00624271	BPGM
CfaAffx.22556.1.S1_at	5.70245	0.924972	0.0271713	FRMD6
CfaAffx.22900.1.S1_at	5.80953	0.924854	0.00153056	FUT11
Cfa.1898.1.S1_s_at	8.89038	0.924485	0.00134229	TJP2
Cfa.10501.1.A1_at	9.86654	0.924475	0.00168742	KDELR2
CfaAffx.23374.1.S1_at	10.2891	0.924348	0.00868531	CRKL
Cfa.3785.1.A1_s_at	8.75485	0.924302	0.00176416	FUCA1
Cfa.3121.4.S1_at	8.57076	0.923996	0.00175738	PRDX6
Cfa.16588.1.A1_at	6.72285	0.92345	0.0386536	SLC27A3
CfaAffx.27899.1.S1_at	6.66732	0.923312	0.00394361	CSF1R
CfaAffx.29054.1.S1_s_at	6.26381	0.923172	0.000805092	ATP11C
CfaAffx.8403.1.S1_at	6.10364	0.922751	0.00162558	DMRTC2
Cfa.6304.1.A1_at	9.77617	0.922301	0.0425019	ZNHIT1
CfaAffx.1322.1.S1_s_at	8.61097	0.922172	0.000868052	HNRNPAB
Cfa.4347.1.S1_at	9.60038	0.921743	0.00142724	TMEM97
CfaAffx.15733.1.S1_at	7.16196	0.921527	0.000878839	SMARCAD1
Cfa.18084.1.S1_s_at	7.27119	0.920714	0.000288662	STAT1
Cfa.12453.1.A1_at	8.13475	0.920686	0.00849705	BRD9
CfaAffx.17840.1.S1_s_at	9.95232	0.920304	0.00485569	ARID4B
Cfa.17166.1.S1_at	6.17235	0.920038	0.0170505	PCK2
Cfa.353.1.S1_at	10.0523	0.919733	0.00381919	TMEM106C
Cfa.15603.1.S1_at	9.64159	0.91973	0.00228411	SPG21
Cfa.17126.1.S1_at	5.94976	0.919438	0.0174783	PRKAR2A
CfaAffx.18355.1.S1_s_at	6.71907	0.91936	0.00109243	PHACTR4
Cfa.11781.1.A1_at	6.64663	0.919156	0.0184366	MUS81
Cfa.21572.1.S1_at	6.4688	0.919077	0.0068294	AGRN
Cfa.17531.1.S1_s_at	9.35694	0.918616	0.000177279	BZW2
CfaAffx.22871.1.S1_s_at	7.89402	0.918322	0.0036021	GRIA4
Cfa.18768.1.S1_at	6.94058	0.918226	0.00808224	VAMP5
Cfa.7269.1.A1_a_at	9.85914	0.917934	0.00132211	FEZ2
CfaAffx.15454.1.S1_at	5.13026	0.917795	0.0277211	PCIF1
CfaAffx.18433.1.S1_at	5.92068	0.917784	0.000474592	SPC25
CfaAffx.27117.1.S1_s_at	8.42189	0.917421	0.00130034	SLC44A2
CfaAffx.12960.1.S1_at	8.43874	0.917188	0.00514588	ARRDC3
CfaAffx.17487.1.S1_s_at	10.3925	0.91625	0.00361906	RBM8A
Cfa.11739.1.A1_s_at	9.1315	0.916179	0.003423	PQBP1
Cfa.4559.1.S1_s_at	7.01011	0.915013	0.00103802	LGALS9
CfaAffx.8071.1.S1_at	5.96151	0.914901	0.00174161	MCM10
CfaAffx.27056.1.S1_s_at	4.43121	0.914433	0.00112169	BTK
CfaAffx.4225.1.S1_at	7.17276	0.914395	0.000102266	PTPDC1
CfaAffx.14465.1.S1_s_at	7.27986	0.913868	0.00153746	MMS19
Cfa.13682.1.S1_at	8.90745	0.913787	0.000781097	GLB1L
CfaAffx.28775.1.S1_at	7.3429	0.913686	0.00659317	PHF12
Cfa.1541.1.A1_s_at	6.69721	0.912749	0.00306471	ZDHHC4
CfaAffx.26100.1.S1_at	4.05596	0.911068	0.00209707	CHAD
CfaAffx.27172.1.S1_s_at	5.69125	0.910416	0.00153999	PPM1D
Cfa.11181.1.A1_at	8.79567	0.909637	0.0127217	CNIH4
CfaAffx.7890.1.S1_at	5.85764	0.909611	0.0277249	PRCP
CfaAffx.1778.1.S1_at	6.79721	0.90951	0.00317263	CSNK1G3
CfaAffx.1468.1.S1_s_at	5.4539	0.908771	0.00206621	SRGAP1
CfaAffx.25914.1.S1_s_at	9.26791	0.908231	0.0177821	KCNIP1
CfaAffx.6133.1.S1_at	7.98852	0.908034	0.000131355	KCND2
Cfa.19749.2.A1_at	7.85062	0.908023	0.0207126	L2HGDH
Cfa.3616.1.S1_at	9.96444	0.907807	0.0437422	TJP1
Cfa.16056.1.S1_at	11.3757	0.906663	0.0034418	CLPP
Cfa.10820.1.S1_at	11.1696	0.906381	0.00298501	TPR
Cfa.1325.1.S1_s_at	8.69456	0.90631	0.00103765	QARS
Cfa.4354.1.S1_a_at	8.29209	0.906238	0.00016421	CRYL1
Cfa.21299.1.S1_s_at	6.55742	0.90528	0.00183525	APEX1
Cfa.3022.1.A1_at	8.22582	0.905157	0.0200517	ACO1
CfaAffx.2551.1.S1_at	7.08888	0.904833	0.00641865	ARHGAP18
CfaAffx.6054.1.S1_s_at	6.87356	0.904501	0.00696128	PDIA4
Cfa.2611.1.A1_at	4.41502	0.903168	0.0121259	CCDC89
Cfa.21393.1.S1_at	8.60936	0.903	0.000854256	PRKAR2A
CfaAffx.24141.1.S1_at	6.79937	0.902711	0.0165031	RCC2
CfaAffx.28116.1.S1_at	4.59766	0.902402	0.0255595	ADCYAP1
CfaAffx.8579.1.S1_at	5.02821	0.902255	0.00115592	CXCR4
CfaAffx.5512.1.S1_s_at	6.70263	0.902086	0.00120669	PPIE
Cfa.5433.1.A1_at	10.9312	0.902009	0.000292638	SCCPDH
CfaAffx.15808.1.S1_s_at	10.5858	0.901794	0.00116205	CCT5
CfaAffx.26814.1.S1_at	6.45093	0.901577	0.00230233	SPC24
Cfa.4277.2.S1_at	10.7952	0.900492	0.0208036	CALR
CfaAffx.1187.1.S1_at	3.89443	0.900338	0.00796124	PRIM1
CfaAffx.21856.1.S1_at	7.49148	0.900197	0.0101757	MDGA2
CfaAffx.21857.1.S1_s_at	9.24499	0.900063	0.0182404	MDGA2
Cfa.1804.1.S1_at	11.7617	0.899858	0.00480934	PSIP1
Cfa.14895.1.A1_s_at	11.0908	0.899593	0.000933841	PSME2
CfaAffx.28575.1.S1_at	8.26972	0.899205	0.0133795	NIPBL
Cfa.10607.1.A1_at	8.32351	0.898088	0.0229737	SETD2
Cfa.9281.1.S1_at	7.96922	0.89774	0.0428841	MRPL15
CfaAffx.11619.1.S1_at	6.88912	0.897167	0.0403288	CHD7
Cfa.12912.1.A1_at	3.96537	0.896777	0.00538189	MYPN
CfaAffx.11259.1.S1_at	6.36176	0.89556	0.000593337	LMO1
CfaAffx.15578.1.S1_s_at	7.12241	0.895537	0.0113253	NPM3
CfaAffx.18128.1.S1_s_at	4.12018	0.895162	0.000827035	FANCI
CfaAffx.30368.1.S1_s_at	7.57205	0.893757	0.000606373	ANKRD11
CfaAffx.14471.1.S1_at	8.81048	0.893752	0.00311013	ARSB
CfaAffx.18978.1.S1_at	5.83672	0.892704	0.0195785	INTS7
Cfa.11437.1.A1_at	9.92155	0.892685	0.0276463	SAT2
Cfa.2315.1.S1_s_at	9.42068	0.892528	0.00700787	KTN1
CfaAffx.31167.1.S1_at	6.86526	0.892511	0.000365529	CTCF
CfaAffx.5673.1.S1_at	9.43366	0.89248	0.0004851	KBTBD2
Cfa.352.1.A1_at	8.45466	0.892015	0.00230636	ZCCHC9
Cfa.7473.1.A1_at	7.46797	0.891837	0.00278547	DDR1
Cfa.17571.1.S1_at	7.58871	0.89144	0.0305217	PRKAR2A
Cfa.19148.1.S1_s_at	5.88927	0.89132	0.0163228	RRM1
Cfa.2140.1.A1_s_at	8.90203	0.890863	0.0086288	ASF1A
CfaAffx.8841.1.S1_at	10.2795	0.890776	0.0399228	SPRY2
Cfa.8999.1.A1_at	9.79021	0.890699	0.0164485	CREBBP
CfaAffx.1431.1.S1_s_at	4.27965	0.890681	0.00261651	UTRN
Cfa.21594.1.S1_s_at	7.44827	0.890262	0.00252421	KDELR2
Cfa.18694.1.S1_at	8.84902	0.890004	0.00358717	HADH
CfaAffx.3174.1.S1_s_at	5.90985	0.889207	0.0100586	NCF4
Cfa.3187.1.A1_at	11.415	0.889201	0.00835081	RPS15
CfaAffx.16707.1.S1_s_at	6.88312	0.889053	0.0303972	IFRD2
Cfa.11005.1.A1_at	9.09682	0.888637	0.0140825	HDGF
CfaAffx.6116.1.S1_at	5.26581	0.887878	0.00166222	NOL10
CfaAffx.28662.1.S1_at	6.11763	0.887713	0.00140421	RBMX2
Cfa.4151.1.S1_s_at	11.8663	0.886969	0.00197062	H3F3B
CfaAffx.21122.1.S1_at	8.31809	0.886909	0.000344013	MBIP
CfaAffx.19421.1.S1_s_at	8.81139	0.885307	0.00584973	TACC2
Cfa.8960.1.A1_at	8.07946	0.88529	8.8437e-05	AHCY
CfaAffx.24069.1.S1_s_at	9.86076	0.885134	0.00358729	UBXN1
Cfa.4663.1.S1_at	4.22015	0.885102	0.0183205	AP2B1
Cfa.3918.1.S1_at	10.5258	0.884715	0.0222688	GNAI2
Cfa.12057.1.S1_at	9.32634	0.884623	0.0016993	ERGIC3
Cfa.12384.1.A1_at	6.46665	0.884582	0.000617777	PTPDC1
CfaAffx.10749.1.S1_at	5.48492	0.884426	0.00525194	TMPO
Cfa.4292.2.A1_a_at	9.8145	0.88408	0.000518947	CIRBP
Cfa.3547.2.A1_at	10.3073	0.883902	0.00196633	CD81
CfaAffx.8194.1.S1_s_at	6.30944	0.883779	0.00296987	ALG8
CfaAffx.29235.1.S1_s_at	8.78826	0.88362	0.0364045	LRP8
CfaAffx.15069.1.S1_s_at	6.54085	0.883586	0.00207573	SENP7
CfaAffx.29123.1.S1_at	6.52642	0.883234	0.00237403	YIPF1
Cfa.20330.1.S1_at	6.67604	0.882399	0.000714519	GLB1L
Cfa.20550.1.S1_at	6.38299	0.882302	0.000646216	LARP4
Cfa.19450.1.S1_at	8.51957	0.88191	0.0189753	THEM4
CfaAffx.20275.1.S1_s_at	8.14215	0.88158	0.00440625	JMJD1C
CfaAffx.9784.1.S1_s_at	7.51845	0.881572	0.0113709	TACC1
Cfa.436.3.S1_a_at	7.2105	0.881511	0.0104132	ABHD2
CfaAffx.27958.1.S1_s_at	9.15057	0.881401	0.00362172	MARK3
CfaAffx.18064.1.S1_s_at	6.05384	0.880794	0.00203462	TTC21B
Cfa.15271.1.A1_at	4.60152	0.880512	0.0246728	STK10
CfaAffx.24906.1.S1_at	7.43153	0.880168	0.000390456	ERICH1
CfaAffx.1779.1.S1_at	3.54403	0.880136	0.0226036	CSNK1G3
Cfa.19545.1.S1_at	10.5295	0.880099	0.00045944	PHF21A
Cfa.12063.1.A1_at	3.97715	0.880072	0.031662	SLC4A11
CfaAffx.9087.1.S1_at	5.22769	0.879774	0.0133229	SLCO2B1
CfaAffx.14700.1.S1_at	6.31229	0.87961	0.00094681	RIPK1
CfaAffx.12908.1.S1_at	6.55604	0.879365	0.00420729	CTNNA1
Cfa.5800.1.A1_at	6.99719	0.87936	0.000672691	SMOX
Cfa.3083.1.S1_at	8.31411	0.879084	0.00051182	TTC27
CfaAffx.13148.1.S1_at	7.20881	0.879044	0.00150818	CXADR
Cfa.11221.1.A1_at	11.2936	0.878367	0.0059326	BPNT1
Cfa.3181.1.S1_at	12.4122	0.878323	0.00360828	GNB2L1
CfaAffx.22470.1.S1_at	5.05645	0.878112	0.000523883	TMEM106A
Cfa.12555.1.A1_at	9.00259	0.878086	0.0027222	SNX6
Cfa.12194.1.A1_s_at	5.61503	0.877753	0.00372654	YIF1A
CfaAffx.22504.1.S1_s_at	9.441	0.877599	0.000219915	ACAT1
Cfa.18236.1.S1_s_at	7.32766	0.877287	0.00233634	ACIN1
Cfa.3975.2.A1_at	10.8036	0.876672	0.01989	MAGED2
Cfa.11809.1.A1_s_at	7.2994	0.876413	0.00360183	XRCC1
CfaAffx.21443.1.S1_at	5.37458	0.87625	0.00621419	RTP4
Cfa.10173.1.A1_at	8.21548	0.875994	0.00263407	UBA1
Cfa.18735.1.S1_at	8.97115	0.875654	0.0185877	SPOP
Cfa.572.2.S1_a_at	9.32101	0.8756	0.0161084	CDO1
Cfa.2263.1.A1_s_at	7.72492	0.87515	0.0116424	DHX29
Cfa.10544.1.A1_s_at	8.22537	0.874902	0.0250764	PPM1G
CfaAffx.4069.1.S1_at	7.20004	0.874751	0.0218606	PEG10
CfaAffx.14655.1.S1_s_at	6.22369	0.873703	0.000876454	IQGAP2
Cfa.365.2.A1_a_at	12.0127	0.873686	0.0053766	FECH
CfaAffx.18751.1.S1_s_at	3.18342	0.873583	0.0030677	HORMAD1
CfaAffx.21274.1.S1_at	9.12168	0.873211	0.000741661	CCAR1
Cfa.11848.1.A1_s_at	8.05294	0.87316	0.0446952	MON1A
CfaAffx.16119.1.S1_s_at	5.31103	0.871436	0.0215621	ZSCAN20
Cfa.10633.1.A1_at	7.97501	0.871195	0.0164665	ACOT8
CfaAffx.25424.1.S1_s_at	8.64204	0.87113	0.0475419	MSN
Cfa.20183.1.S1_at	9.36806	0.870915	0.00152901	PCM1
Cfa.8508.1.A1_at	8.38981	0.870658	0.0150456	AP1M1
Cfa.2453.1.A1_at	8.55151	0.870591	0.0321232	BRD1
CfaAffx.25527.1.S1_at	10.2957	0.870447	0.0370313	KPNB1
Cfa.12179.1.A1_at	9.61949	0.870423	0.00104379	EIF4A3
Cfa.10441.1.A1_at	6.29872	0.869952	0.00510422	GLA
CfaAffx.1087.1.S1_s_at	6.25563	0.86981	0.00110919	ORMDL2
CfaAffx.21165.1.S1_at	5.87219	0.869797	0.000922259	SLC25A21
CfaAffx.9388.1.S1_at	8.23474	0.869621	0.00557268	NFKBIB
Cfa.2490.1.A1_s_at	9.42381	0.868768	0.000600494	CCAR1
Cfa.4650.1.A1_s_at	7.09178	0.868238	0.00240392	UHRF2
Cfa.13593.1.S1_s_at	6.55218	0.867941	0.0377393	MITD1
CfaAffx.8212.1.S1_s_at	10.2622	0.867441	0.0112429	ABCF2
Cfa.9446.1.A1_s_at	10.3684	0.867198	0.00242845	LEO1
CfaAffx.22374.1.S1_at	5.96331	0.866542	0.0175051	ATM
Cfa.3622.1.A1_at	7.89798	0.866314	0.00151397	KCND3
Cfa.14564.1.S1_s_at	6.93836	0.866269	0.000422016	BLVRB
Cfa.2235.1.S1_at	7.36489	0.865906	0.00970503	LTV1
CfaAffx.26400.1.S1_s_at	6.59616	0.865632	0.000964021	MAN2B1
Cfa.3394.1.A1_at	9.19037	0.865521	0.000426519	SAR1B
Cfa.10937.1.S1_at	11.5601	0.865511	0.000795086	LMO2
CfaAffx.13430.1.S1_s_at	5.0857	0.864819	0.00604333	BLNK
CfaAffx.2073.1.S1_s_at	6.48972	0.864293	0.00061992	AGPAT4
CfaAffx.28105.1.S1_at	6.95138	0.863989	0.00174195	TMEM98
CfaAffx.23836.1.S1_s_at	8.11306	0.863933	0.00162738	WDR1
Cfa.12358.1.A1_at	7.16833	0.863925	0.0137216	ERICH1
Cfa.13273.1.A1_x_at	2.9504	0.863583	0.0470593	FGG
Cfa.18561.1.S1_s_at	4.85983	0.863403	0.00216201	INTS9
CfaAffx.16153.1.S1_s_at	7.52655	0.863001	0.00586071	SRD5A1
Cfa.18869.1.S1_s_at	7.49612	0.862796	0.00157294	COPB1
CfaAffx.16004.1.S1_s_at	6.08237	0.862551	0.0171126	UNC5C
Cfa.19123.1.S1_s_at	7.79282	0.862386	0.00383051	DDX23
Cfa.6932.1.A1_at	7.76841	0.8622	0.0175682	LIG3
Cfa.11479.1.A1_at	9.2624	0.861923	0.00628357	ABCF2
CfaAffx.22271.1.S1_at	6.22622	0.861877	0.0341782	EMG1
Cfa.1316.1.S1_at	10.0411	0.861624	0.000944811	PHAX
CfaAffx.3971.1.S1_at	7.20084	0.861289	0.00659954	FIP1L1
Cfa.11923.1.A1_at	10.6304	0.860814	0.0174071	ECH1
Cfa.16663.1.A1_a_at	9.74122	0.860355	0.0124604	LSM10
CfaAffx.30980.1.S1_s_at	7.51702	0.860084	0.0167032	PKN2
Cfa.103.1.A1_s_at	3.07391	0.85914	0.000304649	ASPM
Cfa.1663.1.S1_at	9.63365	0.858486	0.0246914	CLK3
Cfa.17149.1.S1_s_at	8.42194	0.858355	0.00108771	PARP8
Cfa.1325.1.S1_at	10.4291	0.858179	0.0026567	QARS
Cfa.15207.1.S1_s_at	5.69413	0.858089	0.00126137	TMEM41B
CfaAffx.19813.1.S1_s_at	7.4833	0.857104	0.0235579	FTSJ3
CfaAffx.17632.1.S1_at	9.50197	0.856845	0.0246846	CORO1C
CfaAffx.1810.1.S1_s_at	8.7251	0.856395	0.00181891	PHAX
Cfa.15388.1.S1_at	8.49354	0.855622	0.00159939	TMOD1
Cfa.285.2.S1_s_at	9.38371	0.855561	0.00043874	LAP3
CfaAffx.8229.1.S1_s_at	6.60024	0.855198	0.000203029	INTS4
Cfa.1460.2.S1_a_at	9.73856	0.854808	0.00663236	YIPF4
CfaAffx.22546.1.S1_s_at	5.34166	0.854612	0.0134812	FERMT3
Cfa.365.3.A1_x_at	8.55482	0.854545	0.000414919	FECH
CfaAffx.6554.1.S1_s_at	8.67763	0.854161	0.00457096	PRPF38A
Cfa.1126.1.S1_at	3.08352	0.853811	0.00696649	CASC5
Cfa.17186.1.S1_at	8.89184	0.853531	0.006529	BCKDHA
CfaAffx.4087.1.S1_at	4.57025	0.852891	0.00467382	PDCD1LG2
CfaAffx.25437.1.S1_at	5.08229	0.852509	0.000911267	VSIG4
CfaAffx.26307.1.S1_at	5.85881	0.852296	0.01175	ATXN2L
Cfa.16832.1.S1_s_at	7.40212	0.851898	0.00474867	MMAB
CfaAffx.30998.1.S1_s_at	10.9188	0.851699	0.000195899	SH3GLB1
Cfa.10316.1.A1_at	8.32388	0.851177	0.0147159	SPATS2
Cfa.18684.1.S1_s_at	8.40964	0.851035	0.00890072	RAF1
CfaAffx.25116.1.S1_s_at	5.72007	0.850958	0.00162688	PHF8
Cfa.5369.1.A1_s_at	9.00952	0.850595	0.00181399	EXOSC10
Cfa.3939.1.S1_at	8.84059	0.850568	0.00215813	SART1
Cfa.15299.1.S1_at	11.3371	0.850089	0.015215	DUSP1
CfaAffx.17372.1.S1_at	8.1857	0.850072	0.00271338	DAD1
CfaAffx.7840.1.S1_s_at	9.62969	0.849808	0.000295086	CCDC90B
CfaAffx.28209.1.S1_at	6.56931	0.849802	0.00789154	ITGA1
CfaAffx.16711.1.S1_at	3.98261	0.84945	0.0253997	SLC39A8
CfaAffx.21027.1.S1_at	6.1286	0.84937	0.00906561	TAF1A
CfaAffx.9967.1.S1_at	8.10175	0.849246	0.0056364	ERCC5
CfaAffx.7482.1.S1_s_at	4.62363	0.849034	0.0217304	NOX4
[truncated: 4,242 more rows]
