# Supplementary material for: Cross-species transcriptional analysis reveals conserved and host-specific neoplastic processes in mammalian glioma
Source: Sci Rep. 2018 Jan 19;8:1180. doi: 10.1038/s41598-018-19451-6 (PMC5775420; doi:10.1038/s41598-018-19451-6)
Supplement: Supplementary file 5 — Dataset 4 [file 41598_2018_19451_MOESM5_ESM.xlsx]

## Sheet: Supplementary_Table4
ID	Average.Expression	Log2FoldChange	adjusted.P.value	Gene.Symbol
ENSG00000198353	146.39	10.9513	2.61634e-149	HOXC4
ENSG00000154997	605.214	10.6766	1.06494e-295	2017-09-14
ENSG00000137745	317.669	10.6074	2.72092e-214	MMP13
ENSG00000128710	158.016	9.67864	4.75656e-140	HOXD10
ENSG00000122592	66.6731	9.35363	1.25782e-90	HOXA7
ENSG00000106006	21.1179	9.10886	1.83133e-64	HOXA6
ENSG00000131747	2691.41	9.04251	0	TOP2A
ENSG00000159184	104.116	9.03724	8.45481e-105	HOXB13
ENSG00000083782	44.6324	9.0154	3.99962e-79	EPYC
ENSG00000123364	79.2452	8.93493	1.0492e-93	HOXC13
ENSG00000089685	1381.44	8.77223	0	BIRC5
ENSG00000137673	200.859	8.73343	1.11549e-137	MMP7
ENSG00000077274	527.167	8.64696	2.54347e-217	CAPN6
ENSG00000101057	1018.05	8.62365	6.92779e-295	MYBL2
ENSG00000168078	622.828	8.56862	6.60794e-237	PBK
ENSG00000123407	4.1875	8.56788	4.0294e-38	HOXC12
ENSG00000126787	288.17	8.50556	6.60445e-165	DLGAP5
ENSG00000120068	46.0926	8.28843	7.43414e-73	HOXB8
ENSG00000171848	1143.43	8.26449	1.35347e-289	RRM2
ENSG00000184302	74.0718	8.12979	3.7038e-80	SIX6
ENSG00000105996	86.9704	8.12333	3.51349e-89	HOXA2
ENSG00000178999	349.261	7.99718	4.56012e-169	AURKB
ENSG00000106004	146.608	7.94885	7.14948e-110	HOXA5
ENSG00000136231	277.05	7.93034	1.65459e-149	IGF2BP3
ENSG00000260027	115.174	7.88114	1.00197e-94	HOXB7
ENSG00000107807	47.8465	7.88048	3.78617e-71	TLX1
ENSG00000106031	59.4545	7.82036	1.5848e-71	HOXA13
ENSG00000105997	115.506	7.78415	4.3503e-96	HOXA3
ENSG00000168779	260.871	7.78164	4.70761e-140	SHOX2
ENSG00000175063	816.921	7.6949	1.96173e-234	UBE2C
ENSG00000168542	15791.6	7.68658	0	COL3A1
ENSG00000109674	98.5362	7.65111	2.01933e-85	NEIL3
ENSG00000012223	4933.5	7.57466	0	LTF
ENSG00000165304	370.311	7.4711	1.15798e-157	MELK
ENSG00000134028	85.5962	7.40065	2.04049e-78	ADAMDEC1
ENSG00000080986	328.97	7.37204	3.73602e-146	NDC80
ENSG00000171956	7.92858	7.3014	1.49524e-45	FOXB1
ENSG00000163792	32.534	7.27923	3.04556e-60	TCF23
ENSG00000183072	110.373	7.20379	6.90996e-83	NKX2-5
ENSG00000129810	138.383	7.113	1.18517e-90	SGOL1
ENSG00000174343	189.704	7.11204	3.90345e-104	CHRNA9
ENSG00000139515	12.5188	7.1077	6.09177e-41	PDX1
ENSG00000143355	120.556	7.10387	2.65986e-87	LHX9
ENSG00000029559	289.418	7.08464	7.0722e-128	IBSP
ENSG00000157456	541.152	7.02977	6.01883e-174	CCNB2
ENSG00000133110	5120.66	6.96623	0	POSTN
ENSG00000105991	29.1609	6.95983	3.92447e-55	HOXA1
ENSG00000117122	363.231	6.87726	4.5315e-140	MFAP2
ENSG00000108821	14250.5	6.79931	0	COL1A1
ENSG00000088882	1761.02	6.7639	2.73014e-254	CPXM1
ENSG00000182742	90.8674	6.75407	5.09787e-72	HOXB4
ENSG00000135451	368.951	6.73496	2.96675e-140	TROAP
ENSG00000120075	27.9153	6.73049	3.33945e-52	HOXB5
ENSG00000015413	165.256	6.669	4.0448e-91	DPEP1
ENSG00000170689	36.0911	6.65571	2.03085e-52	HOXB9
ENSG00000100985	1143.18	6.58581	1.68416e-205	MMP9
ENSG00000109805	386.919	6.56543	1.32415e-136	NCAPG
ENSG00000134460	74.0953	6.55471	9.89322e-63	IL2RA
ENSG00000185559	545.113	6.52869	5.87697e-155	DLK1
ENSG00000167131	2.34073	6.48578	8.33257e-24	CCDC103
ENSG00000115163	161.762	6.47327	1.01518e-85	CENPA
ENSG00000171540	122.182	6.46565	4.23431e-75	OTP
ENSG00000129173	74.3301	6.45433	3.0569e-63	E2F8
ENSG00000164509	57.0988	6.45329	1.04704e-60	IL31RA
ENSG00000078399	43.4386	6.4133	4.48957e-53	HOXA9
ENSG00000184661	153.465	6.38698	4.90132e-82	CDCA2
ENSG00000163440	12.9317	6.34235	1.10966e-42	PDCL2
ENSG00000137812	284.619	6.2917	1.65407e-109	CASC5
ENSG00000237649	616.919	6.28377	3.26097e-157	KIFC1
ENSG00000197728	3394.24	6.27753	4.87807e-276	RPS26
ENSG00000164283	243.723	6.2679	2.46562e-100	ESM1
ENSG00000171320	189.526	6.25889	8.75303e-88	ESCO2
ENSG00000143476	379.484	6.23558	1.98576e-124	DTL
ENSG00000136574	52.6642	6.22521	1.64282e-51	GATA4
ENSG00000187714	36.6638	6.20212	7.99755e-49	SLC18A3
ENSG00000173917	207.975	6.16026	3.31921e-90	HOXB2
ENSG00000133115	18.0776	6.15774	2.62738e-44	STOML3
ENSG00000164692	17616.4	6.15661	0	COL1A2
ENSG00000112742	279.166	6.01802	1.68849e-99	TTK
ENSG00000163359	3889.88	5.99378	2.73402e-265	COL6A3
ENSG00000041982	10769.4	5.96236	0	TNC
ENSG00000164093	39.1938	5.96157	6.7135e-48	PITX2
ENSG00000065328	190.53	5.92622	1.78102e-84	MCM10
ENSG00000104415	368.375	5.87202	2.01017e-113	WISP1
ENSG00000135476	285.962	5.84754	1.5536e-99	ESPL1
ENSG00000102359	657.993	5.80789	2.91786e-146	SRPX2
ENSG00000069011	152.35	5.79055	3.14685e-73	PITX1
ENSG00000166573	203.298	5.78419	7.43027e-81	GALR1
ENSG00000164107	84.31	5.7805	1.83343e-52	HAND2
ENSG00000137804	1168.39	5.758	1.54257e-174	NUSAP1
ENSG00000165078	10.6486	5.74518	4.62382e-37	CPA6
ENSG00000135446	13390.1	5.71453	0	CDK4
ENSG00000005102	48.9889	5.71429	1.30819e-43	MEOX1
ENSG00000075218	372.662	5.70647	3.49377e-108	GTSE1
ENSG00000169607	299.856	5.68715	1.2077e-96	CKAP2L
ENSG00000049249	14.2563	5.67744	7.28544e-36	TNFRSF9
ENSG00000197587	17.6642	5.63244	8.93978e-40	DMBX1
ENSG00000144481	135.824	5.61914	6.97723e-62	TRPM8
ENSG00000106511	675.14	5.60653	5.3303e-138	MEOX2
ENSG00000139329	1546.95	5.5976	9.16069e-180	LUM
ENSG00000117399	746.383	5.57554	5.7847e-140	CDC20
ENSG00000162624	8.30476	5.52284	1.73099e-31	LHX8
ENSG00000174279	10.2808	5.4998	4.98932e-35	EVX2
ENSG00000181104	2068.85	5.4941	2.57308e-198	F2R
ENSG00000159217	21.4126	5.45907	3.06466e-38	IGF2BP1
ENSG00000130675	31.828	5.4339	5.82401e-38	MNX1
ENSG00000087245	3110.78	5.42837	1.02203e-221	MMP2
ENSG00000111206	1111.05	5.42516	1.38858e-157	FOXM1
ENSG00000121621	147.372	5.42187	3.64532e-63	KIF18A
ENSG00000116833	54.9485	5.4073	1.34584e-44	NR5A2
ENSG00000138136	28.3297	5.39693	2.20233e-38	LBX1
ENSG00000152253	227.73	5.39384	9.02566e-76	SPC25
ENSG00000172789	4.16564	5.35991	3.79606e-25	HOXC5
ENSG00000122176	2599.55	5.35484	1.17553e-201	FMOD
ENSG00000170961	430.229	5.34824	7.05183e-103	HAS2
ENSG00000196767	335.177	5.33701	1.16172e-92	POU3F4
ENSG00000156234	199.354	5.32921	2.37521e-69	CXCL13
ENSG00000106483	908.384	5.31724	8.44013e-143	SFRP4
ENSG00000169840	137.65	5.30774	4.73161e-57	GSX1
ENSG00000176842	50.8156	5.29533	1.7449e-42	IRX5
ENSG00000167244	4840.93	5.27652	2.75551e-244	IGF2
ENSG00000120708	5049.79	5.26097	1.05455e-235	TGFBI
ENSG00000177602	62.4512	5.2395	7.8308e-43	GSG2
ENSG00000135903	84.4395	5.23574	1.03005e-47	PAX3
ENSG00000154080	420.233	5.21745	6.00681e-99	CHST9
ENSG00000158402	135.522	5.21325	2.53366e-56	CDC25C
ENSG00000125726	45.3609	5.20631	3.5465e-36	CD70
ENSG00000180269	6.07979	5.20285	5.43174e-29	GPR139
ENSG00000117091	128.633	5.16545	7.95933e-55	CD48
ENSG00000164920	54.3361	5.15372	8.67992e-41	OSR2
ENSG00000125813	31.8455	5.1486	5.42595e-36	PAX1
ENSG00000198796	120.18	5.13039	2.37997e-56	ALPK2
ENSG00000089225	126.253	5.12699	6.51734e-55	TBX5
ENSG00000156970	355.107	5.08296	2.34271e-87	BUB1B
ENSG00000146648	24198.9	5.07243	0	EGFR
ENSG00000125798	7.66929	5.03852	1.60488e-29	FOXA2
ENSG00000121152	357.268	5.03624	3.12879e-87	NCAPH
ENSG00000101955	2009.45	5.02661	7.73212e-173	SRPX
ENSG00000118193	188.407	5.00239	1.39764e-63	KIF14
ENSG00000171815	21.9189	4.98693	8.91812e-34	PCDHB1
ENSG00000122861	887.528	4.9857	6.94009e-126	PLAU
ENSG00000113088	14.7058	4.98256	4.07891e-30	GZMK
ENSG00000139330	19.2303	4.98244	5.10466e-28	KERA
ENSG00000179869	59.3942	4.97594	1.43208e-39	ABCA13
ENSG00000168505	78.8477	4.94272	7.60743e-43	GBX2
ENSG00000106038	5.78821	4.93458	1.46398e-26	EVX1
ENSG00000112559	1252.82	4.9295	1.73729e-138	MDFI
ENSG00000170439	2079.01	4.92261	1.17631e-172	METTL7B
ENSG00000115457	10494.1	4.90422	4.07761e-255	IGFBP2
ENSG00000172061	88.0461	4.90079	1.70919e-42	LRRC15
ENSG00000100162	235.059	4.89582	8.24398e-67	CENPM
ENSG00000166741	2004.4	4.89498	1.80092e-160	NNMT
ENSG00000126778	240.506	4.8497	3.27229e-66	SIX1
ENSG00000142945	599.85	4.84767	5.28597e-104	KIF2C
ENSG00000123219	225.593	4.84367	1.79853e-64	CENPK
ENSG00000165409	118.781	4.83536	2.56012e-51	TSHR
ENSG00000151388	172.956	4.83484	1.40441e-57	ADAMTS12
ENSG00000123496	452.641	4.83267	1.72403e-89	IL13RA2
ENSG00000104055	46.1799	4.82643	1.95209e-35	TGM5
ENSG00000221818	115.291	4.82578	1.78004e-45	EBF2
ENSG00000111537	9.77152	4.81722	1.24766e-30	IFNG
ENSG00000180638	260.96	4.80731	8.99457e-69	SLC47A2
ENSG00000091181	13.4057	4.80061	2.04123e-29	IL5RA
ENSG00000121743	31.8759	4.79907	9.5597e-33	GJA3
ENSG00000104147	89.3415	4.78882	4.52085e-42	OIP5
ENSG00000140030	197.756	4.77172	2.01883e-60	GPR65
ENSG00000165891	163.049	4.76999	5.03988e-56	E2F7
ENSG00000116745	318.437	4.72469	3.79322e-74	RPE65
ENSG00000168447	69.4773	4.71195	5.98316e-41	SCNN1B
ENSG00000134955	301.576	4.69648	2.49876e-72	SLC37A2
ENSG00000125879	12.3618	4.68003	7.32288e-28	OTOR
ENSG00000138829	355.942	4.66912	6.33697e-76	FBN2
ENSG00000157227	4988.82	4.66133	5.51165e-200	MMP14
ENSG00000124107	411.86	4.63084	1.45562e-79	SLPI
ENSG00000182108	107.53	4.62805	4.52384e-43	DEXI
ENSG00000185561	73.9689	4.58697	1.336e-37	TLCD2
ENSG00000106333	1992.06	4.58673	9.55412e-143	PCOLCE
ENSG00000117724	1249.61	4.58341	8.33349e-124	CENPF
ENSG00000145703	512.904	4.57583	9.46374e-90	IQGAP2
ENSG00000164687	1580.21	4.57559	6.21375e-135	FABP5
ENSG00000124731	252.452	4.57299	6.48644e-64	TREM1
ENSG00000164300	1815.63	4.57263	2.24141e-141	SERINC5
ENSG00000106366	4462.54	4.56547	1.6574e-187	SERPINE1
ENSG00000147257	282.08	4.56223	9.02231e-64	GPC3
ENSG00000197415	158.241	4.56163	3.20616e-44	VEPH1
ENSG00000186197	33.7653	4.56153	7.91465e-28	EDARADD
ENSG00000116774	1553.74	4.55906	3.90484e-132	OLFML3
ENSG00000164220	106.564	4.558	2.77822e-40	F2RL2
ENSG00000181458	615.032	4.54448	2.57958e-93	TMEM45A
ENSG00000131668	50.6971	4.5398	1.93649e-33	BARX1
ENSG00000147614	11.1142	4.53694	7.68572e-25	ATP6V0D2
ENSG00000166483	1049.41	4.53605	1.14769e-117	WEE1
ENSG00000156222	25.5809	4.51193	7.84145e-29	SLC28A1
ENSG00000106066	1086.69	4.49992	5.182e-119	CPVL
ENSG00000166148	48.8248	4.49965	4.95791e-31	AVPR1A
ENSG00000184344	1.94622	4.47817	4.75746e-17	GDF3
ENSG00000111341	2777.83	4.47549	2.09175e-153	MGP
ENSG00000162692	1229.48	4.45473	1.1343e-121	VCAM1
ENSG00000161888	421.04	4.45331	7.99781e-76	SPC24
ENSG00000186810	10.559	4.44858	6.83856e-24	CXCR3
ENSG00000144191	654.64	4.44835	3.65588e-97	CNGA3
ENSG00000183671	42.7396	4.44245	2.13919e-30	GPR1
ENSG00000134013	1537.22	4.42008	7.50285e-124	LOXL2
ENSG00000137807	363.257	4.40477	2.62783e-70	KIF23
ENSG00000187498	9752.01	4.40352	2.24943e-213	COL4A1
ENSG00000130300	878.62	4.40298	9.43607e-104	PLVAP
ENSG00000121005	2387.74	4.39113	1.35615e-140	CRISPLD1
ENSG00000134853	11299.7	4.38449	1.8243e-211	PDGFRA
ENSG00000127863	1253.66	4.37745	1.43498e-115	TNFRSF19
ENSG00000106952	60.3109	4.37703	1.2751e-31	TNFSF8
ENSG00000073792	382.346	4.37212	4.17452e-75	IGF2BP2
ENSG00000137078	9.92599	4.37033	4.55134e-23	SIT1
ENSG00000163736	23.4152	4.35863	1.51138e-27	PPBP
ENSG00000095970	1543.09	4.35029	3.26854e-122	TREM2
ENSG00000159958	75.4457	4.3442	2.62014e-34	TNFRSF13C
ENSG00000170162	23.0653	4.33622	1.6152e-26	VGLL2
ENSG00000130208	2985.36	4.33464	3.40382e-146	APOC1
ENSG00000138435	412.171	4.33106	3.04524e-70	CHRNA1
ENSG00000197646	103.754	4.32872	7.20689e-38	PDCD1LG2
ENSG00000109193	9.98229	4.32495	2.91957e-21	SULT1E1
ENSG00000198881	2.13357	4.31729	3.02996e-14	ASB12
ENSG00000099953	222.303	4.30727	2.49139e-53	MMP11
ENSG00000155008	469.152	4.30439	4.14142e-76	APOOL
ENSG00000132432	8579.09	4.28268	2.47918e-183	SEC61G
ENSG00000100558	61.1336	4.28065	2.72182e-30	PLEK2
ENSG00000161405	27.0315	4.27281	1.85075e-25	IKZF3
ENSG00000082074	534.843	4.26579	3.00009e-81	FYB
ENSG00000144354	502.432	4.24952	2.01288e-77	CDCA7
ENSG00000129988	37.3629	4.24072	2.21165e-29	LBP
ENSG00000241343	975.972	4.23579	1.16791e-97	RPL36A
ENSG00000086991	160.184	4.23343	7.03465e-45	NOX4
ENSG00000010932	42.5695	4.21923	2.38132e-25	FMO1
ENSG00000174371	191.69	4.2181	2.90173e-47	EXO1
ENSG00000102007	1474.43	4.1955	8.75475e-114	PLP2
ENSG00000123342	289.052	4.1852	1.85489e-58	MMP19
ENSG00000072571	236.391	4.18463	3.28373e-52	HMMR
ENSG00000170561	59.1095	4.16827	1.89066e-29	IRX2
ENSG00000051180	175.821	4.16162	4.86282e-44	RAD51
ENSG00000070748	4.68841	4.15296	1.92579e-19	CHAT
ENSG00000125730	16757.1	4.14717	1.7364e-215	C3
ENSG00000115414	32337.8	4.14302	2.87249e-226	FN1
ENSG00000102575	176.691	4.14093	1.70712e-39	ACP5
ENSG00000066279	372.307	4.14042	4.36964e-63	ASPM
ENSG00000088325	1402.29	4.13735	4.18842e-107	TPX2
ENSG00000133048	47326.7	4.13452	1.78888e-239	CHI3L1
ENSG00000135218	326.285	4.11153	7.84338e-59	CD36
ENSG00000184786	64.5939	4.10381	2.00354e-29	TCTE3
ENSG00000132688	15569.5	4.09367	1.20039e-213	NES
ENSG00000101892	6.49211	4.09238	1.17956e-20	ATP1B4
ENSG00000113083	1042.75	4.09075	6.1092e-94	LOX
ENSG00000139618	127.844	4.08728	1.67572e-38	BRCA2
ENSG00000115107	1480.74	4.08118	1.74129e-112	STEAP3
ENSG00000168528	372.529	4.08046	4.86458e-63	SERINC2
ENSG00000134363	171.577	4.08	6.2384e-45	FST
ENSG00000144810	638.462	4.07682	5.64579e-80	COL8A1
ENSG00000038945	1405	4.05202	6.69382e-107	MSR1
ENSG00000115461	25643	4.04993	2.19845e-217	IGFBP5
ENSG00000179639	25.5187	4.04863	5.25413e-25	FCER1A
ENSG00000144681	213.265	4.03997	8.71508e-50	STAC
ENSG00000068489	403.603	4.03049	3.17351e-64	PRR11
ENSG00000106819	204.141	4.02571	1.64933e-44	ASPN
ENSG00000141965	146.92	4.02064	7.28751e-40	FEM1A
ENSG00000155659	2794.5	4.00417	4.57555e-126	VSIG4
ENSG00000258227	292.64	4.00323	4.76479e-56	CLEC5A
ENSG00000132965	1262.84	4.00216	2.94723e-100	ALOX5AP
ENSG00000102265	8286.66	3.98919	2.70978e-177	TIMP1
ENSG00000186897	122.75	3.98797	9.72686e-34	C1QL4
ENSG00000078589	3.77951	3.9831	1.80897e-15	P2RY10
ENSG00000196154	566.841	3.97259	4.1213e-73	S100A4
ENSG00000180613	131.972	3.9695	1.46214e-36	GSX2
ENSG00000134690	461.489	3.96847	2.15715e-65	CDCA8
ENSG00000003436	887.165	3.96682	3.18492e-88	TFPI
ENSG00000116962	3662.7	3.9651	2.03284e-138	NID1
ENSG00000197696	1634.71	3.94638	2.9707e-107	NMB
ENSG00000114200	1425.01	3.9342	9.40259e-98	BCHE
ENSG00000153086	7.74213	3.92096	3.27584e-20	ACMSD
ENSG00000135679	9429.55	3.91955	5.86885e-178	MDM2
ENSG00000036565	32.5078	3.91733	5.8972e-23	SLC18A1
ENSG00000182718	7379.19	3.91632	3.7721e-163	ANXA2
ENSG00000177575	3108.96	3.91381	6.11839e-124	CD163
ENSG00000114450	1627.81	3.89337	7.46372e-101	GNB4
ENSG00000122121	52.0054	3.89055	2.89015e-24	XPNPEP2
ENSG00000106178	1.92593	3.88562	5.27065e-12	CCL24
ENSG00000188488	189.832	3.88473	2.53631e-43	SERPINA5
ENSG00000198851	49.6111	3.88294	3.33683e-24	CD3E
ENSG00000101670	427.326	3.87582	1.28641e-65	LIPG
ENSG00000106462	862.903	3.86759	4.39696e-83	EZH2
ENSG00000116039	82.0134	3.86206	6.24185e-29	ATP6V1B1
ENSG00000026508	10079.1	3.85708	7.32758e-172	CD44
ENSG00000171227	129.272	3.85292	5.44233e-34	TMEM37
ENSG00000173372	4594.74	3.83178	3.59318e-135	C1QA
ENSG00000026025	52903.1	3.83155	1.04396e-212	VIM
ENSG00000106484	5052.36	3.82949	3.52253e-141	MEST
ENSG00000026751	37.4859	3.82671	4.74001e-23	SLAMF7
ENSG00000167900	502.034	3.81806	5.48451e-64	TK1
ENSG00000113368	1339.14	3.81124	8.38089e-94	LMNB1
ENSG00000240583	19404.3	3.80984	3.60075e-185	AQP1
ENSG00000156869	35.5057	3.80882	1.72244e-22	FRRS1
ENSG00000163646	2.99065	3.80562	5.33321e-15	CLRN1
ENSG00000135046	5495.67	3.79423	1.09059e-145	ANXA1
ENSG00000152766	99.1659	3.79304	8.25649e-30	ANKRD22
ENSG00000173894	363.901	3.78894	6.52242e-57	CBX2
ENSG00000158104	53.2412	3.78545	4.6942e-25	HPD
ENSG00000166482	1455.73	3.78317	9.57475e-92	MFAP4
ENSG00000146674	6748.03	3.7678	1.60971e-145	IGFBP3
ENSG00000011600	1880.64	3.76197	3.21662e-101	TYROBP
ENSG00000169860	727.937	3.76173	2.41705e-74	P2RY1
ENSG00000120949	34.443	3.75586	3.08291e-20	TNFRSF8
ENSG00000159189	6357.68	3.75386	2.9202e-143	C1QC
ENSG00000090932	2067.65	3.75244	1.18528e-103	DLL3
ENSG00000135406	134.056	3.74768	1.66294e-33	PRPH
ENSG00000172322	29.5413	3.74698	2.37172e-22	CLEC12A
ENSG00000164251	191.842	3.7439	4.25105e-40	F2RL1
ENSG00000113140	69482.5	3.74267	2.27366e-200	SPARC
ENSG00000112246	7.03527	3.74223	1.47337e-21	SIM1
ENSG00000134871	10040.9	3.73241	1.49862e-161	COL4A2
ENSG00000105281	680.523	3.73133	1.10808e-71	SLC1A5
ENSG00000170577	55.6491	3.71053	1.33732e-23	SIX2
ENSG00000037897	1352.66	3.70904	4.97094e-94	METTL1
ENSG00000137868	145.531	3.70462	4.57741e-32	STRA6
ENSG00000180318	12.0102	3.70134	2.42381e-18	ALX1
ENSG00000132185	68.7139	3.70094	1.09892e-22	FCRLA
ENSG00000156574	76.7577	3.69092	1.47772e-24	NODAL
ENSG00000073754	12.4618	3.68563	9.75517e-21	CD5L
ENSG00000163131	1486.06	3.68425	2.31056e-89	CTSS
ENSG00000155465	574.414	3.68136	3.06886e-64	SLC7A7
ENSG00000187037	13.2793	3.67351	2.17343e-19	GPR141
ENSG00000000005	54.6941	3.66444	7.35921e-21	TNMD
ENSG00000213626	1494.44	3.65852	1.15491e-87	LBH
ENSG00000162511	7772.29	3.65253	6.78647e-146	LAPTM5
ENSG00000169495	9.12985	3.64348	5.39778e-16	HTRA4
ENSG00000177508	79.2205	3.64234	2.8467e-26	IRX3
ENSG00000183160	823.749	3.63062	3.36071e-73	TMEM119
ENSG00000165457	478.094	3.62446	3.01657e-57	FOLR2
ENSG00000205403	1016.45	3.61697	3.22811e-78	CFI
ENSG00000187840	901.598	3.60665	1.01665e-72	EIF4EBP1
ENSG00000183813	6.30468	3.60471	2.10982e-16	CCR4
ENSG00000006327	1365.55	3.60338	2.97511e-87	TNFRSF12A
ENSG00000160255	2737.77	3.59139	3.61227e-105	ITGB2
ENSG00000163331	52.4569	3.58701	1.46873e-21	DAPL1
ENSG00000166927	790.272	3.5703	1.68739e-70	MS4A7
ENSG00000163682	13088.1	3.56933	2.27538e-150	RPL9
ENSG00000124491	1623.9	3.56439	3.94024e-89	F13A1
ENSG00000164694	105.137	3.56287	1.12326e-25	FNDC1
ENSG00000138160	496.857	3.56266	2.20188e-56	KIF11
ENSG00000173369	7758.57	3.55924	9.21002e-138	C1QB
ENSG00000143851	133.114	3.55848	2.36371e-31	PTPN7
ENSG00000035499	211.908	3.55063	3.67306e-36	DEPDC1B
ENSG00000104901	13.9036	3.5504	3.87842e-18	DKKL1
ENSG00000162873	2974.73	3.5501	2.34826e-108	KLHDC8A
ENSG00000170262	2.40734	3.54523	2.49723e-11	MRAP
ENSG00000006606	8.36933	3.54181	6.55303e-17	CCL26
ENSG00000117318	6272.63	3.54032	9.05343e-131	ID3
ENSG00000174807	985.996	3.53895	2.98621e-73	CD248
ENSG00000128340	334.42	3.53585	1.86134e-46	RAC2
ENSG00000138379	367.441	3.53029	8.26233e-43	MSTN
ENSG00000123080	2151.09	3.5272	9.39275e-96	CDKN2C
ENSG00000147536	160.522	3.52689	4.93454e-33	GINS4
ENSG00000165168	1470.73	3.52012	1.35456e-84	CYBB
ENSG00000186074	82.456	3.51286	1.29021e-24	CD300LF
ENSG00000112799	423.732	3.51149	6.18996e-51	LY86
ENSG00000111247	254.84	3.50111	7.39193e-40	RAD51AP1
ENSG00000165140	179.874	3.49684	2.27316e-33	FBP1
ENSG00000136859	2443.33	3.47679	4.82993e-97	ANGPTL2
ENSG00000128165	44.6006	3.47618	5.71035e-21	ADM2
ENSG00000142227	1842.76	3.47507	4.6114e-89	EMP3
ENSG00000166415	9.53653	3.47102	3.03794e-18	WDR72
ENSG00000124882	38.7308	3.47087	3.15483e-19	EREG
ENSG00000128422	44.5081	3.46739	2.2614e-19	KRT17
ENSG00000163808	429.242	3.46704	5.02593e-51	KIF15
ENSG00000073111	1804.1	3.46391	7.01734e-87	MCM2
ENSG00000137142	95.6768	3.46357	1.10113e-24	IGFBPL1
ENSG00000135452	6358.87	3.45946	9.93127e-123	TSPAN31
ENSG00000180776	957.738	3.45715	1.1247e-68	ZDHHC20
ENSG00000146276	6.64831	3.45522	7.34561e-15	GABRR1
ENSG00000102245	3.8633	3.45503	3.53817e-12	CD40LG
ENSG00000116157	563.733	3.45166	4.46364e-56	GPX7
ENSG00000159403	5007.27	3.44761	3.40255e-116	C1R
ENSG00000213420	507.726	3.44745	3.21644e-55	GPC2
ENSG00000160791	122.326	3.44352	1.52553e-27	CCR5
ENSG00000172215	19.4435	3.44131	2.21537e-17	CXCR6
ENSG00000180447	1022.97	3.43883	3.41116e-72	GAS1
ENSG00000108688	6.5593	3.43797	3.2997e-14	CCL7
ENSG00000131153	436.042	3.43683	7.18415e-50	GINS2
ENSG00000162745	1012.05	3.43458	9.52065e-66	OLFML2B
ENSG00000198774	28.1071	3.42889	1.2122e-18	RASSF9
ENSG00000114013	384.314	3.42647	3.6385e-47	CD86
ENSG00000115232	265.479	3.42328	9.55859e-39	ITGA4
ENSG00000123131	2569.01	3.41508	1.98287e-92	PRDX4
ENSG00000013810	1028.8	3.41192	2.93987e-69	TACC3
ENSG00000064666	888.937	3.40473	4.4222e-66	CNN2
ENSG00000164749	107.044	3.40419	6.08982e-26	HNF4G
ENSG00000102384	110.834	3.40239	3.87951e-26	CENPI
ENSG00000175489	226.42	3.40124	8.20227e-36	LRRC25
ENSG00000164045	282.233	3.39589	8.96039e-40	CDC25A
ENSG00000130592	771.861	3.39151	7.37258e-61	LSP1
ENSG00000019549	376.255	3.38211	2.19451e-43	SNAI2
ENSG00000136542	67.2499	3.38119	6.93278e-23	GALNT5
ENSG00000183856	484.21	3.37724	1.4037e-51	IQGAP3
ENSG00000110195	74.7284	3.36766	8.138e-22	FOLR1
ENSG00000169403	502.655	3.3657	1.19902e-52	PTAFR
ENSG00000168282	58.6243	3.36514	1.36306e-20	MGAT2
ENSG00000137801	2337.65	3.36157	2.52701e-88	THBS1
ENSG00000137869	89.6931	3.36104	1.40044e-22	CYP19A1
ENSG00000162892	15.7253	3.3538	2.25275e-16	IL24
ENSG00000166106	377.979	3.35302	4.7175e-44	ADAMTS15
ENSG00000163600	4.88414	3.35213	2.27491e-13	ICOS
ENSG00000100297	1486.19	3.35153	2.6902e-78	MCM5
ENSG00000198400	136.32	3.34914	7.07385e-32	NTRK1
ENSG00000118640	707.181	3.34337	1.91985e-58	VAMP8
ENSG00000175832	449.815	3.33616	1.64629e-48	ETV4
ENSG00000150782	302.796	3.33403	3.56856e-40	IL18
ENSG00000113389	94.1719	3.32614	5.34815e-24	NPR3
ENSG00000146733	2537.56	3.31695	5.19644e-91	PSPH
ENSG00000019169	105.376	3.3129	5.19373e-22	MARCO
ENSG00000163710	267.128	3.31282	2.35441e-36	PCOLCE2
ENSG00000164611	933.407	3.31256	4.84087e-62	PTTG1
ENSG00000064989	1477.96	3.31023	2.50838e-72	CALCRL
ENSG00000136944	7.67217	3.30778	2.71333e-16	LMX1B
ENSG00000163599	48.4948	3.30387	1.87245e-16	CTLA4
ENSG00000104889	998.111	3.30239	1.97739e-64	RNASEH2A
ENSG00000113810	815.15	3.3022	4.2072e-61	SMC4
ENSG00000145287	106.386	3.2953	2.97359e-23	PLAC8
ENSG00000115884	533.847	3.29427	4.08229e-51	SDC1
ENSG00000132677	224.217	3.29219	8.19513e-45	RHBG
ENSG00000168938	375.675	3.28969	1.04563e-43	PPIC
ENSG00000132692	40158.3	3.28915	1.7454e-154	BCAN
ENSG00000105974	2095.89	3.28756	2.36302e-82	CAV1
ENSG00000159216	928.895	3.28594	2.61493e-64	RUNX1
ENSG00000168421	57.6138	3.28538	8.47313e-20	RHOH
ENSG00000095303	975.578	3.28507	2.49338e-67	PTGS1
ENSG00000129654	679.033	3.28473	1.70697e-58	FOXJ1
ENSG00000100479	125.182	3.28173	1.97741e-25	POLE2
ENSG00000170779	321.68	3.27337	3.03019e-39	CDCA4
ENSG00000138615	174.861	3.2731	6.67813e-26	CILP
ENSG00000164776	1457.77	3.27145	7.65945e-78	PHKG1
ENSG00000171860	758.639	3.26732	2.4719e-59	C3AR1
ENSG00000130513	268.121	3.26585	2.28687e-39	GDF15
ENSG00000197629	304.634	3.26231	5.10142e-38	MPEG1
ENSG00000141756	4338.58	3.26205	1.78593e-104	FKBP10
ENSG00000197747	3361.03	3.26054	2.06361e-93	S100A10
ENSG00000103490	233.096	3.26011	2.05249e-33	PYCARD
ENSG00000066294	447.6	3.2587	2.61753e-47	CD84
ENSG00000117650	288.056	3.25589	6.26068e-36	NEK2
ENSG00000118785	59747.6	3.25541	8.01284e-151	SPP1
ENSG00000176076	277.291	3.25402	9.80378e-38	KCNE1L
ENSG00000158869	1419.14	3.24421	3.78154e-71	FCER1G
ENSG00000067167	3519.63	3.23948	1.0964e-92	TRAM1
ENSG00000128591	3827.54	3.23885	4.92832e-99	FLNC
ENSG00000103355	10.0788	3.23008	1.0283e-14	PRSS33
ENSG00000121211	94.9872	3.22868	4.19937e-21	MND1
ENSG00000100079	11.0601	3.22864	4.13266e-14	LGALS2
ENSG00000165071	118.762	3.22823	3.40648e-25	TMEM71
ENSG00000104894	578.557	3.2278	1.96806e-51	CD37
ENSG00000155660	4945.15	3.22538	3.40867e-105	PDIA4
ENSG00000103522	56.9659	3.22154	1.08271e-18	IL21R
ENSG00000138449	1706.07	3.21047	1.81682e-73	SLC40A1
ENSG00000167208	112.624	3.20752	1.97753e-23	SNX20
ENSG00000175356	893.948	3.20182	4.02732e-60	SCUBE2
ENSG00000163453	14710.9	3.20104	5.98296e-129	IGFBP7
ENSG00000123338	860.567	3.19821	8.13707e-60	NCKAP1L
ENSG00000150681	89.7315	3.19484	1.28931e-21	RGS18
ENSG00000106823	534.949	3.19061	4.42707e-49	ECM2
ENSG00000137310	582.481	3.18681	7.88853e-51	TCF19
ENSG00000189120	78.7283	3.18663	3.14732e-21	SP6
ENSG00000197093	1154.45	3.18638	5.47356e-66	GAL3ST4
ENSG00000180096	69.8867	3.18102	1.44885e-19	2017-09-01
ENSG00000059377	577.015	3.17478	2.1529e-50	TBXAS1
ENSG00000174125	243.909	3.17276	9.44051e-34	TLR1
ENSG00000101003	589.906	3.17272	3.57772e-49	GINS1
ENSG00000109861	1799.64	3.17143	1.20554e-72	CTSC
ENSG00000153044	360.637	3.16962	1.60815e-38	CENPH
ENSG00000188766	420.488	3.16945	1.30819e-43	SPRED3
ENSG00000107485	28.6177	3.16925	1.90526e-16	GATA3
ENSG00000116035	144.728	3.16729	3.20888e-25	VAX2
ENSG00000178562	20.7603	3.16629	9.47323e-15	CD28
ENSG00000136997	1163.91	3.16325	5.63952e-66	MYC
ENSG00000101311	713.48	3.16101	4.34222e-52	FERMT1
ENSG00000138722	151.477	3.16052	4.93471e-28	MMRN1
ENSG00000074219	703.41	3.15592	1.56086e-54	TEAD2
ENSG00000134061	152.445	3.14976	4.52974e-26	CD180
ENSG00000092607	268.446	3.14733	9.38497e-35	TBX15
ENSG00000105559	1566.06	3.14694	3.17802e-72	PLEKHA4
ENSG00000166428	555.981	3.14265	7.94545e-49	PLD4
ENSG00000180340	204.196	3.13109	1.90801e-29	FZD2
ENSG00000154589	217.054	3.12807	9.83967e-30	LY96
ENSG00000127241	1710.31	3.12569	3.22192e-70	MASP1
ENSG00000053918	234.471	3.12248	2.25943e-32	KCNQ1
ENSG00000038427	6324.18	3.11957	1.04321e-102	VCAN
ENSG00000087586	383.191	3.11595	2.34371e-39	AURKA
ENSG00000140682	848.636	3.11532	2.50792e-56	TGFB1I1
ENSG00000005059	793.439	3.11336	3.63396e-55	CCDC109B
ENSG00000121552	64.0989	3.10815	3.9918e-18	CSTA
ENSG00000119630	753.362	3.10643	8.65909e-50	PGF
ENSG00000162458	796.739	3.10319	4.83496e-54	FBLIM1
ENSG00000170006	151.259	3.10022	8.35381e-27	TMEM154
ENSG00000126562	65.848	3.09925	1.29953e-18	WNK4
ENSG00000136518	1172.49	3.09808	5.3216e-61	ACTL6A
ENSG00000179528	17.9258	3.09747	9.21555e-15	LBX2
ENSG00000107187	6.18655	3.09464	5.3152e-13	LHX3
ENSG00000115919	92.9379	3.0933	1.43779e-20	KYNU
ENSG00000054938	84.0006	3.09287	1.47042e-20	CHRDL2
ENSG00000137404	566.983	3.09067	7.91195e-48	NRM
ENSG00000163694	269.429	3.08969	6.81583e-35	RBM47
ENSG00000166292	716.045	3.08564	1.40227e-52	TMEM100
ENSG00000256463	1061.59	3.08489	3.45504e-61	SALL3
ENSG00000128342	564.296	3.08365	1.6648e-47	LIF
ENSG00000075275	322.694	3.08348	1.97679e-37	CELSR1
ENSG00000075461	3316.87	3.07028	2.33903e-80	CACNG4
ENSG00000170458	3170.95	3.06249	2.65335e-83	CD14
ENSG00000175538	232.013	3.06213	6.12481e-30	KCNE3
ENSG00000125735	48.1464	3.06074	8.01859e-18	TNFSF14
ENSG00000169105	793.007	3.06072	1.52335e-53	CHST14
ENSG00000118508	543.775	3.05046	4.30024e-44	RAB32
ENSG00000106025	894.294	3.04939	3.8438e-55	TSPAN12
ENSG00000065911	1476.9	3.04185	2.44642e-65	MTHFD2
ENSG00000165025	591.39	3.04078	4.37758e-47	SYK
ENSG00000163823	393.348	3.04013	5.57247e-39	CCR1
ENSG00000182866	31.4869	3.03691	5.96093e-15	LCK
ENSG00000112715	10275.2	3.03475	6.48084e-113	VEGFA
ENSG00000196083	1860.75	3.03119	2.62891e-69	IL1RAP
ENSG00000138823	162.551	3.03111	1.60202e-26	MTTP
ENSG00000152953	583.294	3.02851	2.33571e-45	STK32B
ENSG00000109220	823.551	3.02701	2.3038e-53	CHIC2
ENSG00000120498	5.3239	3.02386	5.00088e-10	TEX11
ENSG00000006747	782.121	3.0207	3.38318e-52	SCIN
ENSG00000174600	456.465	3.01898	7.00542e-40	CMKLR1
ENSG00000175567	1476.62	3.01736	5.22943e-64	UCP2
ENSG00000000003	1812.31	3.01521	7.84256e-67	TSPAN6
ENSG00000145386	597.681	3.01427	6.15239e-45	CCNA2
ENSG00000165702	8.50112	3.01291	8.48154e-13	GFI1B
ENSG00000123374	817.56	3.01093	6.02362e-53	CDK2
ENSG00000180644	136.68	3.00472	3.44527e-24	PRF1
ENSG00000104081	327.266	3.00351	1.64928e-34	BMF
ENSG00000108798	491.861	3.00321	1.61926e-42	ABI3
ENSG00000122224	9.03898	3.00299	1.76066e-12	LY9
ENSG00000144554	484.113	3.00055	1.09082e-40	FANCD2
ENSG00000240065	953.598	2.99659	2.56369e-54	PSMB9
ENSG00000158055	78.8018	2.99072	1.09743e-18	GRHL3
ENSG00000112319	287.771	2.98436	1.5422e-33	EYA4
ENSG00000130429	1972.57	2.9834	2.02777e-68	ARPC1B
ENSG00000173207	523.68	2.98201	8.45282e-41	CKS1B
ENSG00000142798	2254.63	2.98001	1.54888e-73	HSPG2
ENSG00000136492	177.635	2.97807	2.09604e-25	BRIP1
ENSG00000156508	126359	2.9738	1.23406e-124	EEF1A1
ENSG00000131094	4033.37	2.97102	3.08381e-80	C1QL1
ENSG00000118242	627.059	2.97005	6.94073e-45	MREG
ENSG00000122952	537.956	2.96383	1.33813e-41	ZWINT
ENSG00000175093	412.358	2.96319	2.31309e-37	SPSB4
ENSG00000196584	164.206	2.95767	1.32353e-24	XRCC2
ENSG00000132915	20.1262	2.95678	5.28815e-14	PDE6A
ENSG00000140525	905.756	2.9539	4.22526e-51	FANCI
ENSG00000204472	1016.59	2.95315	5.22276e-54	AIF1
ENSG00000150551	1108.42	2.95135	1.44489e-54	LYPD1
ENSG00000121966	1481.52	2.949	6.63579e-61	CXCR4
ENSG00000136732	730.668	2.94861	8.30038e-47	GYPC
ENSG00000136634	29.3408	2.94811	1.1029e-13	IL10
ENSG00000146143	291.906	2.9464	7.73268e-31	PRIM2
ENSG00000151617	656.832	2.94363	4.79965e-46	EDNRA
ENSG00000127311	81.7244	2.93711	1.30964e-18	HELB
ENSG00000158710	9580.4	2.93198	3.32672e-104	TAGLN2
ENSG00000100385	61.9749	2.92909	6.2501e-16	IL2RB
ENSG00000164111	13816.8	2.92603	1.17531e-114	ANXA5
ENSG00000165383	5.17445	2.92444	7.36826e-11	LRRC18
ENSG00000112175	70.7534	2.9234	9.19374e-16	BMP5
ENSG00000154451	136.895	2.92216	1.88584e-22	GBP5
ENSG00000129514	9.42311	2.92128	4.89598e-13	FOXA1
ENSG00000183840	34.1191	2.91285	1.3241e-14	GPR39
ENSG00000112029	427.003	2.91183	1.90392e-36	FBXO5
ENSG00000105640	9538.17	2.9109	6.6687e-99	RPL18A
ENSG00000167851	535.706	2.90811	3.34521e-41	CD300A
ENSG00000088827	472.241	2.905	1.99953e-38	SIGLEC1
ENSG00000159212	57.9219	2.90367	8.98615e-16	CLIC6
ENSG00000119655	3909.09	2.9023	3.42005e-78	NPC2
ENSG00000135862	4459.05	2.90102	2.24612e-82	LAMC1
ENSG00000122694	2024.2	2.90067	8.51174e-64	GLIPR2
ENSG00000168743	936.125	2.90035	1.19064e-52	NPNT
ENSG00000155760	953.911	2.89395	1.63229e-53	FZD7
ENSG00000100292	3161.14	2.89207	9.51441e-77	HMOX1
ENSG00000121075	7.54352	2.89155	6.98786e-13	TBX4
ENSG00000182704	756.74	2.88737	1.67952e-48	TSKU
ENSG00000198223	362.847	2.8868	2.44072e-34	CSF2RA
ENSG00000147443	76.1419	2.88278	1.5286e-16	DOK2
ENSG00000162761	2.24607	2.87972	1.8504e-09	LMX1A
ENSG00000235568	323.286	2.87967	9.44459e-33	NFAM1
ENSG00000149554	468.463	2.87537	2.83009e-38	CHEK1
ENSG00000117090	8.9256	2.87361	2.13164e-11	SLAMF1
ENSG00000087303	497.16	2.86846	2.32271e-38	NID2
ENSG00000169618	4.26184	2.86762	3.58352e-10	PROKR1
ENSG00000016082	2.4127	2.86661	3.60327e-09	ISL1
ENSG00000007350	74.2252	2.86653	2.17083e-16	TKTL1
ENSG00000173702	15.6928	2.86528	9.59075e-16	MUC13
ENSG00000165474	451.774	2.85595	2.97489e-38	GJB2
ENSG00000167613	903.092	2.85592	7.63192e-49	LAIR1
ENSG00000182492	7758.14	2.85325	7.90483e-91	BGN
ENSG00000182545	2.76798	2.85057	2.88831e-09	RNASE10
ENSG00000187942	28.3114	2.8504	3.99003e-13	LDLRAD2
ENSG00000134531	6273.69	2.84892	1.08125e-90	EMP1
ENSG00000089116	17.0974	2.84542	4.5415e-14	LHX5
ENSG00000149968	32.5187	2.84505	1.79715e-13	MMP3
ENSG00000196954	512.518	2.84135	4.27323e-39	CASP4
ENSG00000105851	99.8297	2.84134	1.65702e-18	PIK3CG
ENSG00000125255	2.93145	2.8407	1.77999e-10	SLC10A2
ENSG00000111348	2746.93	2.83929	3.73027e-68	ARHGDIB
ENSG00000164342	225.124	2.83336	9.34351e-27	TLR3
ENSG00000188015	96.9816	2.83045	3.8003e-18	S100A3
ENSG00000138792	363.111	2.8303	8.33766e-34	ENPEP
ENSG00000164434	7469.03	2.82745	7.77961e-90	FABP7
ENSG00000050405	3951.6	2.82574	8.50256e-80	LIMA1
ENSG00000156509	34.6586	2.81767	9.51774e-14	FBXO43
ENSG00000232810	37.9298	2.81639	1.13848e-14	TNF
ENSG00000079150	294.085	2.81594	1.58507e-28	FKBP7
ENSG00000121039	1321.65	2.81551	4.23937e-55	RDH10
ENSG00000143341	195.749	2.81547	2.50959e-24	HMCN1
ENSG00000148344	131.79	2.81394	2.614e-19	PTGES
ENSG00000175544	58.9291	2.81297	1.67527e-15	CABP4
ENSG00000120500	6.36071	2.80452	3.07905e-11	ARR3
ENSG00000105825	71.1229	2.79894	7.42748e-16	TFPI2
ENSG00000100253	2.9016	2.7979	2.90164e-09	MIOX
ENSG00000051523	1555.39	2.79545	1.50223e-56	CYBA
ENSG00000188641	973.019	2.79485	5.28947e-48	DPYD
ENSG00000168685	107.76	2.79232	1.03627e-18	IL7R
ENSG00000144820	31.7481	2.78916	6.7103e-13	GPR128
ENSG00000117834	40.8918	2.78563	4.43503e-13	SLC5A9
ENSG00000100060	540.692	2.78441	1.86396e-39	MFNG
ENSG00000112299	33.8503	2.78411	2.54428e-13	VNN1
ENSG00000173918	2201.13	2.78167	1.48134e-69	C1QTNF1
ENSG00000108679	7866.06	2.77997	1.63307e-89	LGALS3BP
ENSG00000115009	58.04	2.77715	2.19789e-15	CCL20
ENSG00000151615	2.64435	2.77644	1.04171e-08	POU4F2
ENSG00000111057	113.546	2.77312	3.48981e-19	KRT18
ENSG00000182578	3565.94	2.77023	1.01295e-73	CSF1R
ENSG00000187955	473.771	2.76932	2.36898e-34	COL14A1
ENSG00000101417	579.39	2.76733	2.95857e-39	PXMP4
ENSG00000111540	3850.49	2.7672	3.57371e-72	RAB5B
ENSG00000127564	392.068	2.76657	1.53523e-32	PKMYT1
ENSG00000155307	369.858	2.76448	2.16785e-32	SAMSN1
ENSG00000064300	1157.18	2.76083	5.23955e-52	NGFR
ENSG00000123892	29.8396	2.75813	1.45333e-12	RAB38
ENSG00000085552	85.4362	2.75792	2.70717e-16	IGSF9
ENSG00000121933	1321.82	2.75487	5.67562e-52	ADORA3
ENSG00000173068	161.391	2.74962	5.96995e-21	BNC2
ENSG00000177463	1165.29	2.745	9.38014e-50	NR2C2
ENSG00000147869	5.51249	2.74351	3.60665e-09	CER1
ENSG00000055957	13.7493	2.74304	6.34295e-12	ITIH1
ENSG00000135506	13969.7	2.7378	5.98497e-101	OS9
ENSG00000125810	1592.66	2.73482	1.00392e-57	CD93
ENSG00000089157	35383.6	2.73413	5.47648e-108	RPLP0
ENSG00000160185	5.54936	2.73091	1.39631e-09	UBASH3A
ENSG00000075884	154.123	2.72914	8.60864e-20	ARHGAP15
ENSG00000143387	835.198	2.72673	5.03664e-41	CTSK
ENSG00000101335	1628.08	2.72603	3.38953e-50	MYL9
ENSG00000171522	162.935	2.7249	1.66185e-20	PTGER4
ENSG00000155629	539.93	2.71894	5.04249e-37	PIK3AP1
ENSG00000111602	1023.92	2.71888	4.34839e-47	TIMELESS
ENSG00000171451	1455.55	2.71881	1.29409e-52	DSEL
ENSG00000130635	2446.05	2.71727	3.21972e-58	COL5A1
ENSG00000136250	276.238	2.71609	1.3823e-26	AOAH
ENSG00000163535	344.005	2.71573	1.07503e-28	SGOL2
ENSG00000150637	56.7942	2.71477	2.2687e-14	CD226
ENSG00000175305	209.094	2.71366	4.34423e-23	CCNE2
ENSG00000213694	1901.01	2.71292	9.39669e-58	S1PR3
ENSG00000183853	1088.11	2.71255	6.69781e-48	KIRREL
ENSG00000102174	182.07	2.70818	2.04385e-22	PHEX
ENSG00000105664	50.5583	2.70769	1.31075e-13	COMP
ENSG00000004846	3.59124	2.7065	3.25704e-09	ABCB5
ENSG00000163017	530.311	2.70503	2.12725e-32	ACTG2
ENSG00000204264	1819.23	2.70278	1.17222e-54	PSMB8
ENSG00000046604	107.267	2.70221	5.83808e-16	DSG2
ENSG00000161638	2052.6	2.7018	1.27162e-58	ITGA5
ENSG00000128652	18.0981	2.69942	3.75162e-12	HOXD3
ENSG00000079257	163.431	2.6976	1.24595e-20	LXN
ENSG00000149418	389.361	2.69484	4.6901e-30	ST14
ENSG00000100373	15.3517	2.69473	4.00955e-11	UPK3A
ENSG00000128595	6405.19	2.69334	1.15414e-79	CALU
ENSG00000148908	630.963	2.69154	4.55667e-38	RGS10
ENSG00000168679	519.95	2.69134	4.87785e-35	SLC16A4
ENSG00000166710	50419	2.69123	8.05639e-106	B2M
ENSG00000164109	931.588	2.69067	4.59421e-41	MAD2L1
ENSG00000147606	50.9103	2.68728	3.73278e-14	SLC26A7
ENSG00000007062	751.917	2.6865	5.76125e-40	PROM1
ENSG00000154645	105.916	2.68619	6.46617e-17	CHODL
ENSG00000116701	393.653	2.67864	7.026e-31	NCF2
ENSG00000101000	251.339	2.67858	6.72366e-25	PROCR
ENSG00000187323	379.535	2.67821	6.55597e-30	DCC
ENSG00000139289	5900.46	2.67785	4.60683e-74	PHLDA1
ENSG00000120833	1130.45	2.6733	5.00461e-47	SOCS2
ENSG00000118707	501.094	2.66998	5.20459e-36	TGIF2
ENSG00000104870	3825.41	2.66847	2.0507e-68	FCGRT
ENSG00000100196	264.656	2.66557	2.03004e-24	KDELR3
ENSG00000184988	145.635	2.66555	2.8905e-19	TMEM106A
ENSG00000163814	260.793	2.6647	3.5288e-26	CDCP1
ENSG00000179241	1994.32	2.66362	8.60787e-59	LDLRAD3
ENSG00000165029	2336.28	2.66258	1.08795e-59	ABCA1
ENSG00000100504	1505.18	2.66252	3.38128e-51	PYGL
ENSG00000197405	643.792	2.66191	2.07414e-38	C5AR1
ENSG00000132561	2694.99	2.65926	4.36417e-61	MATN2
ENSG00000006468	5487.14	2.65351	6.03659e-76	ETV1
ENSG00000225921	996.45	2.65306	3.55019e-43	NOL7
ENSG00000092853	167.28	2.65231	8.40949e-20	CLSPN
ENSG00000184060	519.725	2.65154	1.56142e-34	ADAP2
ENSG00000132646	3062.31	2.65074	6.66708e-61	PCNA
ENSG00000113739	583.989	2.6498	1.02402e-34	STC2
ENSG00000110848	86.4516	2.64603	1.38367e-15	CD69
ENSG00000147883	533.141	2.64383	9.15987e-35	CDKN2B
ENSG00000115590	83.3983	2.64358	7.21265e-15	IL1R2
ENSG00000120457	185.655	2.64354	1.23253e-21	KCNJ5
ENSG00000145936	228.684	2.63946	3.55094e-22	KCNMB1
ENSG00000197956	11236.7	2.63868	1.32135e-85	S100A6
ENSG00000115318	755.878	2.63623	4.06866e-40	LOXL3
ENSG00000183798	950.609	2.63554	1.77898e-43	EMILIN3
ENSG00000099985	131.435	2.63417	1.48973e-18	OSM
ENSG00000075702	464.216	2.63393	1.08171e-32	WDR62
ENSG00000075188	371.577	2.63232	1.25064e-28	NUP37
ENSG00000154175	412.182	2.63224	1.33235e-30	ABI3BP
ENSG00000092470	430.458	2.6314	5.93354e-31	WDR76
ENSG00000197496	648.335	2.6249	7.55758e-38	SLC2A10
ENSG00000138376	455.013	2.61855	5.97904e-32	BARD1
ENSG00000257017	192.867	2.616	8.78447e-20	HP
ENSG00000101198	3015.52	2.61448	4.47712e-59	NKAIN4
ENSG00000213906	27.0123	2.61003	5.37637e-12	LTB4R2
ENSG00000138413	3161.28	2.60957	4.5021e-60	IDH1
ENSG00000166851	834.734	2.60684	5.99329e-40	PLK1
ENSG00000111145	1094.08	2.60652	1.30672e-44	ELK3
ENSG00000171388	3061.65	2.60486	2.36731e-60	APLN
ENSG00000157765	67.0687	2.60305	7.23262e-15	SLC34A2
ENSG00000010671	262.413	2.60201	2.4112e-24	BTK
ENSG00000164318	200.797	2.60188	2.33292e-21	EGFLAM
ENSG00000109743	122.46	2.60069	4.48597e-17	BST1
ENSG00000166407	273.321	2.59864	7.65786e-25	LMO1
ENSG00000104368	2672.22	2.59789	3.65391e-57	PLAT
ENSG00000173281	589.441	2.59666	9.09434e-36	PPP1R3B
ENSG00000124557	7.81958	2.59366	1.59598e-10	BTN1A1
ENSG00000161921	1833.93	2.59317	1.74699e-53	CXCL16
ENSG00000158623	1353.26	2.58992	6.6151e-47	COPG2
ENSG00000110876	828.578	2.58981	9.94492e-41	SELPLG
ENSG00000077420	785.505	2.58836	6.29191e-40	APBB1IP
ENSG00000106799	1804.17	2.5875	9.76655e-51	TGFBR1
ENSG00000180801	324.237	2.58334	1.22737e-27	ARSJ
ENSG00000184500	1473.45	2.5832	3.93328e-48	PROS1
ENSG00000112902	3374.54	2.58198	5.39091e-61	SEMA5A
ENSG00000166794	4287.12	2.58084	2.41638e-64	PPIB
ENSG00000173546	3910.97	2.57784	2.20522e-63	CSPG4
ENSG00000120659	2.37595	2.57768	8.86808e-07	TNFSF11
ENSG00000173083	240.685	2.57672	5.14801e-22	HPSE
ENSG00000144231	1240.28	2.57566	1.54402e-43	POLR2D
ENSG00000215612	133.396	2.5755	2.524e-15	HMX1
ENSG00000146376	581.799	2.57236	1.20236e-33	ARHGAP18
ENSG00000173457	2111.35	2.57229	4.22729e-53	PPP1R14B
ENSG00000163430	6097.79	2.572	7.24131e-72	FSTL1
ENSG00000169313	647.764	2.57026	1.06127e-35	P2RY12
ENSG00000010610	1641.26	2.5698	3.48907e-49	CD4
ENSG00000086159	76.1358	2.56677	6.83041e-14	AQP6
ENSG00000153551	236.875	2.56069	1.19009e-21	CMTM7
ENSG00000181541	25.7063	2.55906	2.14608e-11	MAB21L2
ENSG00000185527	18.6044	2.55722	9.49027e-11	PDE6G
ENSG00000215644	12.2993	2.54861	1.63222e-11	GCGR
ENSG00000184384	1432.24	2.54474	2.40913e-47	MAML2
ENSG00000146678	48.0909	2.54435	1.45906e-12	IGFBP1
ENSG00000091879	1160.65	2.54424	5.10852e-44	ANGPT2
ENSG00000106565	2432.79	2.54351	1.38957e-54	TMEM176B
ENSG00000101203	2649.14	2.54124	8.31688e-58	COL20A1
ENSG00000163751	6.27448	2.53901	1.07195e-08	CPA3
ENSG00000106546	1112.12	2.53836	3.15747e-39	AHR
ENSG00000136167	1399.49	2.53639	4.23271e-46	LCP1
ENSG00000170893	163.827	2.5337	1.14131e-16	TRH
ENSG00000127325	387.781	2.53202	7.37114e-30	BEST3
ENSG00000163069	8853.83	2.53135	1.7312e-77	SGCB
ENSG00000090924	1457.98	2.52842	3.53742e-48	PLEKHG2
ENSG00000140650	181.468	2.52806	5.85241e-19	PMM2
ENSG00000169083	519.928	2.52802	5.10231e-32	AR
ENSG00000011465	5839.26	2.52556	2.46715e-64	DCN
ENSG00000042493	2600.96	2.52355	1.30336e-54	CAPG
ENSG00000133874	522.94	2.5214	2.39545e-30	RNF122
ENSG00000120334	277.437	2.52088	3.39788e-22	CENPL
ENSG00000102048	34.4801	2.51765	6.49795e-11	ASB9
ENSG00000106268	657.13	2.51739	1.08675e-33	NUDT1
ENSG00000173578	4.01842	2.51497	2.56257e-08	XCR1
ENSG00000179218	19778.7	2.51353	1.04106e-87	CALR
ENSG00000018408	3353.4	2.51074	4.50847e-60	WWTR1
ENSG00000105810	2271.03	2.50962	9.30885e-54	CDK6
ENSG00000139350	540.395	2.50853	1.8824e-32	NEDD1
ENSG00000155926	933.424	2.50745	2.77272e-39	SLA
ENSG00000183801	147.685	2.50617	1.37356e-15	OLFML1
ENSG00000127951	653.436	2.5056	2.22095e-34	FGL2
ENSG00000140832	68.7837	2.50438	4.89428e-14	MARVELD3
ENSG00000136235	3771.68	2.50342	1.06471e-59	GPNMB
ENSG00000139445	34.998	2.5014	5.4426e-12	FOXN4
ENSG00000105835	8336.11	2.49945	1.44752e-75	NAMPT
ENSG00000108691	1486.26	2.49824	2.9972e-44	CCL2
ENSG00000125820	549.003	2.49774	1.23862e-30	NKX2-2
ENSG00000183765	234.115	2.49741	8.34759e-21	CHEK2
ENSG00000078081	38.8785	2.49606	1.15777e-11	LAMP3
ENSG00000101384	2930.19	2.4902	1.93269e-58	JAG1
ENSG00000157303	125.814	2.48699	2.9142e-16	SUSD3
ENSG00000142731	236.771	2.48646	1.43194e-20	PLK4
ENSG00000171681	2164.01	2.48526	3.92441e-50	ATF7IP
ENSG00000160593	75.1193	2.48215	3.00297e-13	AMICA1
ENSG00000157766	356.618	2.48184	4.30636e-23	ACAN
ENSG00000163297	609.33	2.48055	6.94162e-32	ANTXR2
ENSG00000151575	152.402	2.47549	1.23461e-16	TEX9
ENSG00000091317	1718.63	2.46953	2.92512e-46	CMTM6
ENSG00000136378	340.318	2.46932	5.77703e-24	ADAMTS7
ENSG00000132661	664.45	2.46573	1.89608e-32	NXT1
ENSG00000143125	26.9571	2.46566	6.52401e-10	PROK1
ENSG00000005471	95.9866	2.46406	4.92874e-14	ABCB4
ENSG00000153283	21.9517	2.4638	5.73116e-10	CD96
ENSG00000176040	9.73028	2.46009	7.837e-09	TMPRSS7
ENSG00000185811	267.261	2.45604	1.97067e-22	IKZF1
ENSG00000147570	10.8325	2.45421	8.96024e-09	DNAJC5B
ENSG00000177697	4647.11	2.45398	1.32403e-62	CD151
ENSG00000003096	674.357	2.45235	3.71509e-32	KLHL13
ENSG00000112769	2443.26	2.45032	1.85491e-49	LAMA4
ENSG00000030582	5914.89	2.44762	7.57172e-65	GRN
ENSG00000198812	2.43045	2.4467	5.17198e-07	LRRC10
ENSG00000100979	7963.7	2.44278	2.74316e-70	PLTP
ENSG00000169436	636.613	2.44228	2.37272e-32	COL22A1
ENSG00000170608	7.02467	2.44105	5.23675e-09	FOXA3
ENSG00000173662	23.0857	2.44049	1.74405e-10	TAS1R1
ENSG00000115008	45.9574	2.43853	4.51276e-11	IL1A
ENSG00000121594	10.2774	2.4383	1.9974e-09	CD80
ENSG00000140968	430.623	2.43817	4.3309e-27	IRF8
ENSG00000167513	468.877	2.43725	4.41716e-28	CDT1
ENSG00000108001	124.141	2.43436	3.1129e-15	EBF3
ENSG00000169084	780.367	2.4319	8.94736e-35	DHRSX
ENSG00000198829	28.8654	2.43143	3.59993e-10	SUCNR1
ENSG00000183010	1038.39	2.43083	3.5331e-38	PYCR1
ENSG00000139832	466.116	2.4307	6.05978e-28	RAB20
ENSG00000141526	1493.76	2.4304	2.12737e-42	SLC16A3
ENSG00000122691	192.763	2.42969	4.10944e-17	TWIST1
ENSG00000113430	3.16202	2.42901	1.18898e-06	IRX4
ENSG00000069812	6.24647	2.4247	7.00794e-09	HES2
ENSG00000113657	17938.6	2.42373	6.11065e-80	DPYSL3
ENSG00000163563	306.346	2.42286	9.70527e-23	MNDA
ENSG00000071539	368.875	2.41914	8.55866e-24	TRIP13
ENSG00000118257	2302.78	2.41739	1.86422e-48	NRP2
ENSG00000105887	7487.42	2.41609	2.18902e-65	MTPN
ENSG00000213654	654.644	2.4113	4.99836e-32	GPSM3
ENSG00000178202	1004.42	2.41103	3.26934e-37	KDELC2
ENSG00000144791	1022.35	2.40952	3.31068e-37	LIMD1
ENSG00000169504	11824.6	2.409	8.87603e-76	CLIC4
ENSG00000077279	1762.16	2.40543	1.82946e-43	DCX
ENSG00000152208	444.568	2.4027	2.19734e-26	GRID2
ENSG00000111581	1538.34	2.4023	2.68554e-49	NUP107
ENSG00000110900	1336.01	2.40107	9.22999e-40	TSPAN11
ENSG00000141506	317.685	2.39915	6.14791e-24	PIK3R5
ENSG00000101336	565.447	2.39914	6.66166e-30	HCK
ENSG00000165105	64.5932	2.39783	3.42478e-12	RASEF
ENSG00000188501	88.7247	2.39498	3.26111e-13	LCTL
ENSG00000182326	4336.23	2.39284	2.74409e-56	C1S
ENSG00000103966	1054.22	2.38683	5.36658e-37	EHD4
ENSG00000114480	1340.51	2.38588	1.31983e-39	GBE1
ENSG00000179314	4083.76	2.38579	5.61338e-56	WSCD1
ENSG00000135407	624.765	2.3833	1.71537e-32	AVIL
ENSG00000110092	2471.76	2.3831	4.85936e-47	CCND1
ENSG00000175294	17.1062	2.38264	1.32832e-09	CATSPER1
ENSG00000170962	320.441	2.37913	3.02131e-22	PDGFD
ENSG00000188452	237.255	2.37529	7.27663e-19	CERKL
ENSG00000005844	305.871	2.37479	3.37584e-22	ITGAL
ENSG00000115758	5880.43	2.37281	6.78275e-61	ODC1
ENSG00000116132	2470.66	2.36987	3.37089e-47	PRRX1
ENSG00000136240	6000.31	2.36932	3.19931e-60	KDELR2
ENSG00000164889	2475.03	2.36875	7.39755e-51	SLC4A2
ENSG00000157510	676.394	2.36491	1.49893e-32	AFAP1L1
ENSG00000145779	150.837	2.36448	2.47561e-15	TNFAIP8
ENSG00000121797	99.9392	2.36125	2.45232e-13	CCRL2
ENSG00000105137	1024.87	2.36099	1.51194e-36	SYDE1
ENSG00000080839	421.029	2.36098	1.29946e-25	RBL1
ENSG00000166263	314.431	2.35869	6.20409e-22	STXBP4
ENSG00000164219	610.842	2.35683	1.34568e-29	PGGT1B
ENSG00000114115	2865.49	2.3563	3.41638e-46	RBP1
ENSG00000168961	1304.51	2.35425	5.08975e-39	LGALS9
ENSG00000146918	923.467	2.35338	9.90103e-35	NCAPG2
ENSG00000185585	623.299	2.35163	2.67373e-29	OLFML2A
ENSG00000112655	1566.91	2.3488	4.2819e-41	PTK7
ENSG00000198901	1342.96	2.34834	8.45126e-38	PRC1
ENSG00000135378	97.3128	2.34796	1.64986e-13	PRRG4
ENSG00000157551	27.1815	2.34496	1.2821e-09	KCNJ15
ENSG00000134516	489.641	2.33807	2.68707e-27	DOCK2
ENSG00000105894	19585.5	2.33719	3.80998e-79	PTN
ENSG00000156127	33.3837	2.32914	3.58655e-09	BATF
ENSG00000145283	13.3219	2.32889	7.16222e-09	SLC10A6
ENSG00000181938	375.201	2.32775	3.1234e-23	GINS3
ENSG00000120332	64.5798	2.32657	6.2088e-11	TNN
ENSG00000064692	727.306	2.32498	1.21928e-30	SNCAIP
ENSG00000105329	1864.06	2.32228	1.28713e-43	TGFB1
ENSG00000118596	168.433	2.32157	4.58064e-15	SLC16A7
ENSG00000145681	500.356	2.32081	1.00556e-25	HAPLN1
ENSG00000155368	13027.2	2.32022	2.68371e-73	DBI
ENSG00000011422	765.711	2.31866	3.26416e-31	PLAUR
ENSG00000076770	276.438	2.31831	4.74898e-20	MBNL3
ENSG00000073861	17.652	2.31802	1.50653e-08	TBX21
ENSG00000143107	22.7131	2.31759	8.12554e-10	FNDC7
ENSG00000164691	196.61	2.31646	1.32629e-17	TAGAP
ENSG00000150540	1572.92	2.31587	4.4989e-38	HNMT
ENSG00000162877	22.6495	2.31543	1.09018e-11	PM20D1
ENSG00000152518	5142.67	2.31315	5.65948e-61	ZFP36L2
ENSG00000100526	333.008	2.31235	9.27053e-21	CDKN3
ENSG00000129103	6898.7	2.31191	2.26405e-61	SUMF2
ENSG00000105246	141.63	2.31025	1.835e-14	EBI3
ENSG00000130755	505.401	2.30964	4.18275e-25	GMFG
ENSG00000179583	499.5	2.30718	5.46887e-27	CIITA
ENSG00000181284	107.888	2.30643	3.33473e-13	TMEM102
ENSG00000167858	123.502	2.30631	5.42407e-14	TEKT1
ENSG00000070190	54.4827	2.30421	3.12002e-10	DAPP1
ENSG00000115165	135.219	2.30381	6.94232e-14	CYTIP
ENSG00000136160	4752.21	2.30331	8.53925e-56	EDNRB
ENSG00000101197	21.2931	2.30228	1.29757e-08	BIRC7
ENSG00000204291	231.466	2.30212	1.00414e-16	COL15A1
ENSG00000125845	407.55	2.30091	2.77666e-22	BMP2
ENSG00000154640	1208.45	2.3007	1.64249e-35	BTG3
ENSG00000186517	465.206	2.29583	2.34367e-26	ARHGAP30
ENSG00000111199	48.5391	2.29466	1.27434e-09	TRPV4
ENSG00000175928	2436.35	2.29369	2.73269e-42	LRRN1
ENSG00000086730	732.262	2.29263	2.06463e-30	LAT2
ENSG00000213463	729.536	2.2904	2.16409e-30	SYNJ2BP
ENSG00000049192	176.619	2.28999	1.07378e-16	ADAMTS6
ENSG00000042980	394.57	2.28857	1.01091e-23	ADAM28
ENSG00000113532	647.477	2.28793	6.4794e-27	ST8SIA4
ENSG00000149781	676.405	2.2857	4.13234e-29	FERMT3
ENSG00000134802	840.83	2.28295	8.30042e-32	SLC43A3
ENSG00000134258	13.139	2.28292	2.15438e-08	VTCN1
ENSG00000128602	1465.4	2.28036	2.39603e-39	SMO
ENSG00000172296	125.837	2.27953	1.63781e-13	SPTLC3
ENSG00000125885	375.318	2.27935	1.06996e-22	MCM8
ENSG00000181631	240.064	2.26494	4.44024e-18	P2RY13
ENSG00000118705	7513.36	2.26336	3.73172e-60	RPN2
ENSG00000162366	30.8967	2.26314	2.4634e-09	PDZK1IP1
ENSG00000100365	265.332	2.26254	6.17106e-19	NCF4
ENSG00000198732	4151.12	2.26201	2.68219e-49	SMOC1
ENSG00000103710	1332.03	2.25986	2.22158e-35	RASL12
ENSG00000047457	1273.52	2.25849	2.80276e-37	CP
ENSG00000107099	562.579	2.25765	2.61494e-27	DOCK8
ENSG00000185475	904.641	2.25702	2.37962e-31	TMEM179B
ENSG00000124159	34.1001	2.25564	1.41808e-09	MATN4
ENSG00000173198	45.4223	2.2551	1.83158e-09	CYSLTR1
ENSG00000103855	3235.98	2.25431	3.70893e-47	CD276
ENSG00000183876	235.424	2.25384	1.53738e-20	ARSI
ENSG00000133067	130.663	2.2526	4.63415e-14	LGR6
ENSG00000172936	1230.78	2.25229	2.81264e-35	MYD88
ENSG00000095585	174.681	2.25212	2.50848e-15	BLNK
ENSG00000064012	262.821	2.24983	6.33613e-19	CASP8
ENSG00000108961	317.001	2.2498	1.3262e-19	RANGRF
ENSG00000002933	1612.27	2.24482	2.868e-37	TMEM176A
ENSG00000115825	1529.34	2.244	4.93822e-38	PRKD3
ENSG00000101773	992.516	2.2425	1.77483e-32	RBBP8
ENSG00000147065	11901.9	2.24138	1.52028e-67	MSN
ENSG00000143179	817.452	2.23986	2.91331e-29	UCK2
ENSG00000196092	21.27	2.23815	7.29663e-07	PAX5
ENSG00000154188	271.08	2.23801	8.02299e-18	ANGPT1
ENSG00000176136	9.74953	2.23601	8.24527e-08	MC5R
ENSG00000115956	630.042	2.23523	1.8239e-27	PLEK
ENSG00000100300	1600.43	2.23434	4.36605e-37	TSPO
ENSG00000185862	416.483	2.23256	6.05937e-23	EVI2B
ENSG00000177119	2217.5	2.23211	6.61326e-42	ANO6
ENSG00000146670	722.967	2.23197	7.12031e-28	CDCA5
ENSG00000142347	767.652	2.23059	5.39901e-30	MYO1F
ENSG00000006634	571.479	2.23048	3.34365e-25	DBF4
ENSG00000177294	31.1723	2.22977	9.51922e-10	FBXO39
ENSG00000168615	4673.68	2.22742	8.44996e-53	ADAM9
ENSG00000005243	501.149	2.2244	1.4643e-24	COPZ2
ENSG00000134901	268.705	2.22428	1.36593e-17	KDELC1
ENSG00000197766	203.189	2.22408	7.00724e-15	CFD
ENSG00000160180	17.2275	2.223	1.10059e-08	TFF3
ENSG00000130024	1687.07	2.22223	3.46908e-38	PHF10
ENSG00000106397	2965.86	2.22031	5.97063e-45	PLOD3
ENSG00000004838	310.622	2.21919	8.19471e-20	ZMYND10
ENSG00000172578	164.089	2.2187	2.30509e-15	KLHL6
ENSG00000065923	590.001	2.21748	3.16317e-25	SLC9A7
ENSG00000111424	96.382	2.21621	2.86142e-11	VDR
ENSG00000135677	5782.28	2.21555	5.98588e-60	GNS
ENSG00000153898	32.6607	2.21531	6.91973e-09	MCOLN2
ENSG00000144843	299.937	2.21083	1.16219e-19	ADPRH
ENSG00000166825	379.955	2.21029	2.00619e-19	ANPEP
ENSG00000113396	31.8124	2.21006	3.49762e-09	SLC27A6
ENSG00000143119	1677.96	2.2098	3.3413e-36	CD53
ENSG00000075420	1151.11	2.20809	5.14873e-33	FNDC3B
ENSG00000164674	152.357	2.20686	5.85269e-14	SYTL3
ENSG00000138131	143.841	2.20502	2.37541e-13	LOXL4
ENSG00000135404	21215	2.2035	5.11469e-70	CD63
ENSG00000174799	451.341	2.20342	2.2765e-23	CEP135
ENSG00000115325	596.593	2.20316	4.88492e-26	DOK1
ENSG00000141448	17.5716	2.20141	1.57403e-08	GATA6
ENSG00000156886	15.6293	2.20121	5.71294e-05	ITGAD
ENSG00000254535	34.5781	2.19963	4.4184e-09	PABPC4L
ENSG00000172243	290.257	2.19902	1.47716e-18	CLEC7A
ENSG00000204385	10.3087	2.19746	4.42823e-08	SLC44A4
ENSG00000158517	114.246	2.19651	1.8929e-12	NCF1
ENSG00000123609	380.976	2.19362	2.38208e-21	NMI
ENSG00000163623	58.416	2.19352	7.2513e-10	NKX6-1
ENSG00000111679	604.193	2.19313	5.67177e-26	PTPN6
ENSG00000104064	841.523	2.19279	1.66402e-28	GABPB1
ENSG00000164626	22.0096	2.1924	1.62273e-09	KCNK5
ENSG00000081237	711.82	2.19167	2.01697e-28	PTPRC
ENSG00000101346	2225.25	2.19129	8.41679e-41	POFUT1
ENSG00000189431	47.882	2.19115	9.06725e-10	RASSF10
ENSG00000101888	642.042	2.18935	7.23804e-25	NXT2
ENSG00000170365	970.554	2.1889	4.52537e-31	SMAD1
ENSG00000150687	1495.41	2.18862	1.53374e-35	PRSS23
ENSG00000143870	4384.3	2.18838	8.51521e-49	PDIA6
ENSG00000187258	10.1148	2.18776	7.34222e-08	NPSR1
ENSG00000095015	823.45	2.18272	1.52465e-28	MAP3K1
ENSG00000150093	4129.25	2.1809	3.48923e-48	ITGB1
ENSG00000078098	206.303	2.18079	2.03276e-14	FAP
ENSG00000143147	751.791	2.18025	4.59826e-28	GPR161
ENSG00000020633	161.821	2.17889	1.04476e-14	RUNX3
ENSG00000241644	98.5003	2.17655	5.64223e-11	INMT
ENSG00000166523	70.7897	2.17353	1.90989e-09	CLEC4E
ENSG00000090104	2683.15	2.17321	1.67154e-41	RGS1
ENSG00000169604	4634.14	2.16823	7.73826e-49	ANTXR1
ENSG00000140937	2841.12	2.16643	1.65728e-41	CDH11
ENSG00000131724	1992.31	2.16455	1.31334e-37	IL13RA1
ENSG00000085117	2353.26	2.16231	8.96771e-42	CD82
ENSG00000136689	141.628	2.16029	1.97631e-13	IL1RN
ENSG00000167720	649.649	2.15999	1.86855e-25	SRR
ENSG00000150433	785.827	2.15957	1.11484e-27	TMEM218
ENSG00000107796	2216.64	2.159	4.93984e-35	ACTA2
ENSG00000165527	1636.23	2.15628	3.76353e-35	ARF6
ENSG00000106153	21591.1	2.15569	4.82832e-67	CHCHD2
ENSG00000185624	11208.8	2.15567	5.95336e-59	P4HB
ENSG00000169896	516.2	2.15421	8.0748e-24	ITGAM
ENSG00000110324	663.794	2.14921	4.79946e-26	IL10RA
ENSG00000104951	138.991	2.14734	2.24527e-12	IL4I1
ENSG00000240654	7.29015	2.147	3.75714e-06	C1QTNF9
ENSG00000147168	117.53	2.14639	9.93386e-12	IL2RG
ENSG00000010278	6583.45	2.14314	3.1148e-52	CD9
ENSG00000167261	87.125	2.14263	3.66706e-10	DPEP2
ENSG00000184389	5.46259	2.14059	5.32282e-07	A3GALT2
ENSG00000110693	1530.66	2.13952	2.55711e-34	SOX6
ENSG00000104611	178.936	2.13923	1.46134e-14	SH2D4A
ENSG00000204580	19980.1	2.13801	2.74638e-69	DDR1
ENSG00000169297	85.1062	2.13787	2.80881e-09	NR0B1
ENSG00000134247	3152.74	2.13287	2.51875e-42	PTGFRN
ENSG00000168476	538.33	2.12913	2.16485e-23	REEP4
ENSG00000133119	531.092	2.1277	6.30383e-22	RFC3
ENSG00000001036	1252.6	2.12678	2.33264e-31	FUCA2
ENSG00000140557	128.842	2.12396	1.00212e-11	ST8SIA2
ENSG00000172543	30.8173	2.12261	2.19369e-08	CTSW
ENSG00000196411	938.858	2.12113	1.84821e-30	EPHB4
ENSG00000116670	2042.17	2.11919	1.81656e-35	MAD2L2
ENSG00000119969	302.552	2.1183	2.54898e-17	HELLS
ENSG00000188404	267.447	2.11776	3.14534e-17	SELL
ENSG00000014257	33.1383	2.11561	2.5663e-08	ACPP
ENSG00000167081	941.826	2.11416	2.37266e-28	PBX3
ENSG00000169756	1720.35	2.11383	1.08671e-35	LIMS1
ENSG00000163840	1340.12	2.11314	7.1269e-33	DTX3L
ENSG00000188770	4.21818	2.11305	9.23159e-06	OPTC
ENSG00000015285	420.731	2.11212	9.45492e-21	WAS
ENSG00000137573	1246.54	2.11196	2.85495e-29	SULF1
ENSG00000114346	921.768	2.11183	2.56136e-26	ECT2
ENSG00000049323	1399.7	2.11108	7.32012e-33	LTBP1
ENSG00000181634	17.6625	2.10944	6.08977e-08	TNFSF15
ENSG00000020922	480.685	2.10884	1.55267e-21	MRE11A
ENSG00000175189	17.3839	2.10804	1.86896e-08	INHBC
ENSG00000111335	1053.47	2.10592	1.34445e-29	OAS2
ENSG00000186340	2544.28	2.10565	1.75697e-37	THBS2
ENSG00000117543	722.313	2.10548	8.96472e-25	DPH5
ENSG00000065485	342.201	2.10466	8.16967e-19	PDIA5
ENSG00000154016	41.8827	2.09989	1.53016e-08	GRAP
ENSG00000167552	78643.7	2.09792	1.65827e-62	TUBA1A
ENSG00000142541	33538	2.09789	1.62556e-64	RPL13A
ENSG00000112195	7.33604	2.0974	1.4845e-07	TREML2
ENSG00000011304	5217.23	2.0963	8.35549e-49	PTBP1
ENSG00000197614	49.4002	2.09594	2.27502e-08	MFAP5
ENSG00000171777	108.923	2.09576	1.76134e-11	RASGRP4
ENSG00000162814	103.612	2.09494	1.78548e-10	SPATA17
ENSG00000146729	7143.22	2.09309	1.29467e-51	GBAS
ENSG00000182612	56.9875	2.08861	2.52841e-09	TSPAN10
ENSG00000146842	874.397	2.0885	7.57794e-27	TMEM209
ENSG00000213347	465.171	2.08835	9.11377e-21	MXD3
ENSG00000250722	1774.12	2.08827	7.43928e-34	SEPP1
ENSG00000083444	5242.75	2.08789	2.33425e-47	PLOD1
ENSG00000181449	7961.56	2.08781	4.26337e-53	SOX2
ENSG00000006534	358.429	2.08464	3.16565e-19	ALDH3B1
ENSG00000161800	1445.33	2.08222	8.03846e-31	RACGAP1
ENSG00000107438	842.409	2.08158	1.49396e-25	PDLIM1
ENSG00000185338	90.7895	2.08089	2.32834e-10	SOCS1
ENSG00000159708	61.3235	2.07973	4.04587e-09	LRRC36
ENSG00000127743	9.06651	2.07669	6.54567e-07	IL17B
ENSG00000112936	474.352	2.07535	2.88263e-17	C7
ENSG00000120802	2946.26	2.07467	2.2037e-37	TMPO
ENSG00000123473	320.083	2.0742	4.67387e-17	STIL
ENSG00000182199	3277.04	2.0734	6.04583e-40	SHMT2
ENSG00000112297	235.504	2.07275	9.68213e-15	AIM1
ENSG00000134539	27.8378	2.07256	1.75155e-07	KLRD1
ENSG00000139973	217.374	2.06929	3.88838e-15	SYT16
ENSG00000125430	286.472	2.06744	3.39244e-17	HS3ST3B1
ENSG00000128050	5887.65	2.06502	5.74643e-48	PAICS
ENSG00000188389	13.9017	2.06425	2.58647e-07	PDCD1
ENSG00000105855	5404.5	2.06284	1.66645e-47	ITGB8
ENSG00000135960	6.93089	2.0613	6.21734e-07	EDAR
ENSG00000115183	1927.35	2.06104	5.16042e-36	TANC1
ENSG00000198056	302.378	2.06092	3.61099e-16	PRIM1
ENSG00000163584	721.251	2.05968	4.67092e-23	RPL22L1
ENSG00000099385	1188.31	2.05872	1.1584e-28	BCL7C
ENSG00000115963	1282.89	2.05555	1.55717e-29	RND3
ENSG00000107984	187.877	2.05399	1.93285e-13	DKK1
ENSG00000077942	2368.52	2.05369	3.37018e-36	FBLN1
ENSG00000196517	1794.92	2.05203	3.97615e-34	SLC6A9
ENSG00000114491	772.95	2.04994	6.58203e-25	UMPS
ENSG00000117228	1927.4	2.04929	1.09838e-32	GBP1
ENSG00000198951	1242.47	2.0492	1.75935e-29	NAGA
ENSG00000108830	4443.96	2.04896	1.2732e-42	RND2
ENSG00000007312	30.4604	2.04273	3.13682e-07	CD79B
ENSG00000072506	2265.78	2.04219	5.17465e-35	HSD17B10
ENSG00000109991	5.10161	2.04203	1.33684e-06	P2RX3
ENSG00000136108	1407.19	2.04173	4.29829e-29	CKAP2
ENSG00000133112	49285.8	2.04166	6.58185e-61	TPT1
ENSG00000143545	2635.59	2.04118	4.10089e-38	RAB13
ENSG00000058262	10836.5	2.03803	9.06919e-54	SEC61A1
ENSG00000228716	900.337	2.03709	1.24192e-25	DHFR
ENSG00000106538	1667.23	2.03604	8.97769e-29	RARRES2
ENSG00000128791	1712.9	2.03532	2.89328e-31	TWSG1
ENSG00000122877	687.557	2.0351	1.71847e-24	EGR2
ENSG00000120992	1866.63	2.03438	2.2834e-31	LYPLA1
ENSG00000086062	988.891	2.033	3.57234e-27	B4GALT1
ENSG00000075643	65.4265	2.03288	1.48486e-08	MOCOS
ENSG00000115380	6118.02	2.03194	3.5045e-48	EFEMP1
ENSG00000135482	324.38	2.02665	4.52583e-17	ZC3H10
ENSG00000100055	645.9	2.02595	1.95151e-23	CYTH4
ENSG00000131981	5174.57	2.02509	1.54032e-44	LGALS3
ENSG00000105193	14546.3	2.01871	4.49909e-54	RPS16
ENSG00000169302	774.773	2.01729	5.52684e-25	STK32A
ENSG00000164574	2323.65	2.01507	7.10478e-35	GALNT10
ENSG00000160862	696.887	2.01402	8.99613e-23	AZGP1
ENSG00000125257	488.009	2.01159	4.6107e-20	ABCC4
ENSG00000158423	109.523	2.01137	5.57806e-11	RIBC1
ENSG00000100453	27.045	2.01111	6.41005e-08	GZMB
ENSG00000143867	136.831	2.01087	3.0946e-10	OSR1
ENSG00000146859	560.092	2.01021	1.70058e-21	TMEM140
ENSG00000100644	6890.71	2.00953	5.01142e-48	HIF1A
ENSG00000153930	147.273	2.00952	6.62479e-12	ANKFN1
ENSG00000104774	1685.99	2.00896	1.47267e-31	MAN2B1
ENSG00000116711	408.769	2.00802	1.9642e-18	PLA2G4A
ENSG00000181163	9579.08	2.00783	5.92209e-48	NPM1
ENSG00000105372	18042.2	2.00733	1.3962e-55	RPS19
ENSG00000197594	132.188	2.00732	1.12208e-10	ENPP1
ENSG00000231500	29147.4	2.00572	1.82231e-56	RPS18
ENSG00000102524	456.544	2.00541	1.2122e-18	TNFSF13B
ENSG00000137509	6107.92	2.00521	6.85135e-43	PRCP
ENSG00000181481	485.147	2.00395	5.24296e-20	RNF135
ENSG00000135374	9.80524	2.00374	2.22195e-06	ELF5
ENSG00000133106	373.393	2.00334	1.16271e-17	EPSTI1
ENSG00000082153	3959.93	2.0029	1.76821e-38	BZW1
ENSG00000172037	5412.71	2.00244	1.69547e-46	LAMB2
ENSG00000196924	19552.7	2.00105	2.7191e-60	FLNA
ENSG00000083845	17361.9	2.00072	7.73584e-54	RPS5
ENSG00000168398	198.347	1.99982	1.1647e-11	BDKRB2
ENSG00000143570	3557.38	1.99771	5.42757e-39	SLC39A1
ENSG00000012048	470.534	1.99573	1.21754e-20	BRCA1
ENSG00000166401	485.914	1.99522	1.28161e-19	SERPINB8
ENSG00000145431	910.433	1.99404	3.74488e-25	PDGFC
ENSG00000135269	224.413	1.99349	1.58128e-13	TES
ENSG00000153071	1136.25	1.99022	1.08515e-26	DAB2
ENSG00000183763	259.678	1.98878	5.64918e-14	TRAIP
ENSG00000173926	459.958	1.98722	8.77132e-20	2017-03-03
ENSG00000166508	4847.54	1.98619	2.23086e-43	MCM7
ENSG00000152049	891.57	1.98539	6.70569e-25	KCNE4
ENSG00000065135	3128.05	1.98492	8.3155e-36	GNAI3
ENSG00000180772	4.16431	1.98481	1.26065e-05	AGTR2
ENSG00000185483	139.484	1.98264	5.12695e-12	ROR1
ENSG00000233608	35.1389	1.98189	5.33757e-07	TWIST2
ENSG00000163479	6014.57	1.9809	5.29194e-41	SSR2
ENSG00000099994	283.812	1.97798	5.2169e-14	SUSD2
ENSG00000146966	3387.56	1.9718	6.24187e-40	DENND2A
ENSG00000069869	434.638	1.9717	1.00942e-18	NEDD4
ENSG00000139269	52.3198	1.97162	1.15045e-08	INHBE
ENSG00000152952	2605.76	1.96923	2.26463e-33	PLOD2
ENSG00000088320	63.7381	1.9682	1.88395e-07	REM1
ENSG00000169442	113.983	1.96476	1.9475e-08	CD52
ENSG00000136982	259.609	1.96426	9.00894e-14	DSCC1
ENSG00000087088	1544.01	1.96122	7.24527e-29	BAX
ENSG00000064199	396.034	1.96045	8.6332e-17	SPA17
ENSG00000068784	451.264	1.96039	1.16496e-18	SRBD1
ENSG00000135318	1667.48	1.9574	3.6184e-29	NT5E
ENSG00000164104	3383.23	1.95672	8.50511e-36	HMGB2
ENSG00000197965	3639.57	1.95623	1.63496e-35	MPZL1
ENSG00000141968	310.87	1.9558	1.95684e-15	VAV1
ENSG00000008323	7.54603	1.95456	1.45956e-06	PLEKHG6
ENSG00000183908	1144.27	1.95208	2.37209e-24	LRRC55
ENSG00000070756	13594	1.95156	5.22626e-51	PABPC1
ENSG00000057252	1348.2	1.94821	1.04286e-26	SOAT1
ENSG00000168899	1397.79	1.94796	7.04423e-28	VAMP5
ENSG00000182004	1962.55	1.94617	3.29165e-30	SNRPE
ENSG00000076067	786.534	1.94487	1.07106e-23	RBMS2
ENSG00000125538	377.95	1.94456	6.05281e-18	IL1B
ENSG00000018280	1379.41	1.94375	1.31929e-28	SLC11A1
ENSG00000132122	1120.21	1.9436	5.67138e-26	SPATA6
ENSG00000027644	44.7677	1.94313	2.71082e-08	INSRR
ENSG00000039560	959.958	1.94221	2.71184e-25	RAI14
ENSG00000170421	63.4563	1.94154	3.93274e-08	KRT8
ENSG00000067182	3643.53	1.94127	1.96857e-38	TNFRSF1A
ENSG00000067066	907.84	1.94062	6.9862e-24	SP100
ENSG00000175175	505.849	1.94024	1.54159e-18	PPM1E
ENSG00000164305	1518.67	1.93929	5.09948e-28	CASP3
ENSG00000136514	148.002	1.93888	1.31884e-10	RTP4
ENSG00000104953	92.5164	1.93797	2.36042e-09	TLE6
ENSG00000171786	209.79	1.93705	1.26053e-12	NHLH1
ENSG00000177469	4321.46	1.93637	5.67972e-40	PTRF
ENSG00000183625	2.18995	1.9356	7.0308e-05	CCR3
ENSG00000124092	4.25634	1.93469	6.38648e-05	CTCFL
ENSG00000140612	2523	1.93054	3.76757e-32	SEC11A
ENSG00000164683	3785.97	1.92829	2.31681e-34	HEY1
ENSG00000233276	8515.05	1.9276	4.27797e-43	GPX1
ENSG00000164530	919.049	1.9254	6.174e-24	PI16
ENSG00000171729	550.353	1.92516	3.77874e-19	TMEM51
ENSG00000168411	840.613	1.92476	3.833e-23	RFWD3
ENSG00000134207	442.631	1.92451	2.99757e-16	SYT6
ENSG00000110057	821.974	1.92397	2.92737e-23	UNC93B1
ENSG00000066379	424.495	1.92385	1.05805e-16	ZNRD1
ENSG00000254087	1124.1	1.92356	1.06125e-25	LYN
ENSG00000071564	2843.35	1.92212	2.59769e-35	TCF3
ENSG00000174776	97.9129	1.92122	3.42573e-09	WDR49
ENSG00000072864	981.729	1.91939	1.81031e-25	NDE1
ENSG00000157593	2461.9	1.91682	2.22246e-29	SLC35B2
ENSG00000183067	70.5355	1.91653	5.91192e-08	IGSF5
ENSG00000112118	2357.9	1.91429	3.9245e-32	MCM3
ENSG00000128617	75.1745	1.91327	6.1487e-08	OPN1SW
ENSG00000149380	35.5836	1.91317	1.55592e-06	P4HA3
ENSG00000108306	603.414	1.91316	1.05879e-19	FBXL20
ENSG00000163394	9.09495	1.91313	2.1467e-06	CCKAR
ENSG00000173157	10.7483	1.91145	3.77816e-06	ADAMTS20
ENSG00000177409	1054.86	1.91064	6.83966e-26	SAMD9L
ENSG00000118655	492.54	1.91053	2.66999e-18	DCLRE1B
ENSG00000094804	435.924	1.90854	9.1825e-17	CDC6
ENSG00000149548	101.49	1.90674	1.09569e-09	CCDC15
ENSG00000162430	8475.51	1.90566	4.64891e-47	SEPN1
ENSG00000167461	863.217	1.90562	1.87452e-22	RAB8A
ENSG00000181885	36.7678	1.90462	1.7002e-07	CLDN7
ENSG00000204628	23455	1.90432	1.54388e-52	GNB2L1
ENSG00000005187	17.1604	1.90377	4.26447e-06	ACSM3
ENSG00000122862	3402.53	1.90272	8.09528e-35	SRGN
ENSG00000100351	15.3545	1.90193	2.18885e-06	GRAP2
ENSG00000123353	459.541	1.89954	2.63169e-17	ORMDL2
ENSG00000168454	11.1826	1.89921	5.112e-06	TXNDC2
ENSG00000109667	103.688	1.89754	8.53225e-09	SLC2A9
ENSG00000031691	386.255	1.89749	5.54565e-15	CENPQ
ENSG00000160446	412.505	1.89747	2.01502e-16	ZDHHC12
ENSG00000138794	290.784	1.89556	3.54254e-14	CASP6
ENSG00000105374	63.2404	1.89379	1.55202e-07	NKG7
ENSG00000203995	7.00086	1.89321	5.3726e-06	ZYG11A
ENSG00000134242	48.7047	1.89257	5.04896e-07	PTPN22
ENSG00000135686	800.711	1.89174	1.02936e-22	KLHL36
ENSG00000182752	45.6698	1.8913	2.63556e-07	PAPPA
ENSG00000102271	1166.54	1.89106	3.03507e-26	KLHL4
ENSG00000071282	532.701	1.88999	8.16693e-19	LMCD1
ENSG00000103449	2644.31	1.88947	2.49326e-34	SALL1
ENSG00000157191	2488.32	1.88942	2.40912e-31	NECAP2
ENSG00000177674	1075.48	1.88865	2.4952e-25	AGTRAP
ENSG00000112759	5013.02	1.88556	2.35362e-16	SLC29A1
ENSG00000143815	1525.16	1.88531	7.77844e-27	LBR
ENSG00000127314	1806.51	1.88405	5.95854e-28	RAP1B
ENSG00000023697	998.979	1.88338	3.51573e-23	DERA
ENSG00000145996	520.788	1.88325	4.4508e-18	CDKAL1
ENSG00000107249	1265.23	1.88261	7.35915e-26	GLIS3
ENSG00000161911	53.0481	1.87899	6.66493e-08	TREML1
ENSG00000255833	3.96756	1.8772	3.39901e-05	TIFAB
ENSG00000156959	860.515	1.87673	1.70714e-21	LHFPL4
ENSG00000164362	27.2895	1.87555	2.47418e-06	TERT
ENSG00000151062	120.089	1.87522	2.85724e-09	CACNA2D4
ENSG00000117362	6001.21	1.87511	2.29696e-39	APH1A
ENSG00000081059	233.459	1.87417	4.03609e-13	TCF7
ENSG00000169299	847.653	1.87278	7.81928e-22	PGM2
ENSG00000101367	5063.32	1.87235	3.07946e-38	MAPRE1
ENSG00000163545	201.25	1.87213	1.17925e-12	NUAK2
ENSG00000149257	4837.88	1.86802	9.12605e-37	SERPINH1
ENSG00000104341	5624.95	1.8661	2.11569e-37	LAPTM4B
ENSG00000144485	3452.55	1.86582	5.88191e-34	HES6
ENSG00000173040	123.605	1.8645	4.42426e-10	EVC2
ENSG00000132109	480.076	1.86332	3.11467e-17	TRIM21
ENSG00000175505	201.085	1.86292	1.29127e-12	CLCF1
ENSG00000227500	3075.97	1.86196	4.30303e-33	SCAMP4
ENSG00000157570	813.68	1.86193	1.9529e-22	TSPAN18
ENSG00000154330	334.568	1.86123	1.74692e-14	PGM5
ENSG00000126756	1341.46	1.86098	1.16289e-23	UXT
ENSG00000103274	442.16	1.8603	9.45308e-17	NUBP1
ENSG00000010292	2130.32	1.85992	1.39586e-29	NCAPD2
ENSG00000101096	328.601	1.85963	5.63522e-15	NFATC2
ENSG00000068079	984.073	1.85946	4.21633e-23	IFI35
ENSG00000110660	475.109	1.85943	4.04949e-17	SLC35F2
ENSG00000087077	2394.01	1.85663	7.84851e-32	TRIP6
ENSG00000197506	7.22705	1.8564	2.68338e-05	SLC28A3
ENSG00000085719	3299.41	1.85221	6.3766e-32	CPNE3
ENSG00000137709	12.4695	1.85126	1.48222e-05	POU2F3
ENSG00000167588	1063.36	1.8507	1.37453e-20	GPD1
ENSG00000173762	39.9284	1.85045	7.8621e-07	CD7
ENSG00000005513	7065.49	1.84924	1.63024e-39	SOX8
ENSG00000213859	482.549	1.84865	1.04964e-17	KCTD11
ENSG00000125245	7.06537	1.84665	1.02666e-05	GPR18
ENSG00000143217	15.717	1.84524	8.5189e-06	PVRL4
ENSG00000088298	906.733	1.84433	9.92187e-22	EDEM2
ENSG00000167565	478.689	1.8436	1.63749e-16	SERTAD3
ENSG00000137710	6144.86	1.84283	1.22955e-38	RDX
ENSG00000147251	508.91	1.84213	4.42648e-17	DOCK11
ENSG00000144031	71.4257	1.84151	1.14228e-07	ANKRD53
ENSG00000111846	277.27	1.84088	2.05265e-13	GCNT2
ENSG00000184371	2500.83	1.84054	3.55956e-31	CSF1
ENSG00000108828	5623.91	1.83964	5.3655e-38	VAT1
ENSG00000135736	177.952	1.83945	4.58335e-11	CCDC102A
ENSG00000109814	913.426	1.83901	6.93504e-21	UGDH
ENSG00000243364	112.331	1.83865	4.75211e-09	EFNA4
ENSG00000138182	192.128	1.83822	4.5709e-11	KIF20B
ENSG00000155366	7568.81	1.83781	1.9286e-40	RHOC
ENSG00000147140	10602.8	1.83668	3.6928e-43	NONO
ENSG00000177352	622.218	1.83552	3.14307e-18	CCDC71
ENSG00000149923	2785.36	1.83493	4.34822e-30	PPP4C
ENSG00000173391	983.967	1.8348	3.42523e-23	OLR1
ENSG00000123297	2377.65	1.83282	1.15752e-31	TSFM
ENSG00000175697	98.8781	1.83196	2.75951e-08	GPR156
ENSG00000104213	163.058	1.83184	2.40317e-09	PDGFRL
ENSG00000139219	72.2722	1.83168	3.35836e-06	COL2A1
ENSG00000081320	851.586	1.83144	1.06929e-20	STK17B
ENSG00000196549	121.999	1.83108	9.23782e-08	MME
ENSG00000079462	1490.92	1.8306	1.58306e-23	PAFAH1B3
ENSG00000139572	94.1369	1.82835	3.30839e-08	GPR84
ENSG00000169684	42.0544	1.82579	2.06641e-06	CHRNA5
ENSG00000114126	1392.33	1.8256	5.29942e-25	TFDP2
ENSG00000004864	920.875	1.82423	6.99755e-22	SLC25A13
ENSG00000010327	3340.89	1.8237	1.71712e-32	STAB1
ENSG00000196935	1022.61	1.82105	2.62436e-22	SRGAP1
ENSG00000105697	357.331	1.82027	4.98279e-14	HAMP
ENSG00000179520	81.3982	1.82027	7.38373e-07	SLC17A8
ENSG00000141753	3709.76	1.81978	8.6513e-31	IGFBP4
ENSG00000004468	714.964	1.8186	1.47108e-19	CD38
ENSG00000175792	1778.69	1.81687	2.60774e-25	RUVBL1
ENSG00000168256	1670.79	1.81456	1.588e-25	NKIRAS2
ENSG00000184162	618.385	1.81391	2.28842e-17	NR2C2AP
ENSG00000206053	1526.84	1.81317	2.74583e-25	HN1L
ENSG00000174226	50.0086	1.81317	6.73972e-07	SNX31
ENSG00000012779	576.592	1.81143	5.22421e-18	ALOX5
ENSG00000162643	30.1453	1.81079	1.40856e-06	WDR63
ENSG00000133317	8.18977	1.80923	1.02568e-05	LGALS12
ENSG00000182158	1401.53	1.80908	1.98121e-24	CREB3L2
ENSG00000111331	2048.03	1.80859	5.90716e-29	OAS3
ENSG00000106355	1379.94	1.8075	1.31548e-22	LSM5
ENSG00000153048	2178.74	1.80453	9.3771e-28	CARHSP1
ENSG00000138964	515.489	1.80409	7.71723e-17	PARVG
ENSG00000134910	3031.81	1.80251	4.86634e-30	STT3A
ENSG00000162882	109.936	1.80219	3.30839e-08	HAAO
ENSG00000125753	1376.49	1.80197	7.11713e-24	VASP
ENSG00000197977	2130.41	1.80128	1.31525e-30	ELOVL2
ENSG00000139352	1424.17	1.80067	3.0817e-24	ASCL1
ENSG00000100368	141.463	1.79964	9.14419e-10	CSF2RB
ENSG00000163902	7711.96	1.79908	6.41019e-37	RPN1
ENSG00000108878	35.148	1.7986	4.49863e-06	CACNG1
ENSG00000154710	213.485	1.79783	2.26069e-11	RABGEF1
ENSG00000178297	59.2166	1.79759	1.792e-06	TMPRSS9
ENSG00000173699	5.99527	1.79751	5.63946e-05	SPATA3
ENSG00000198771	617.384	1.7963	1.11629e-17	RCSD1
ENSG00000197763	184.659	1.79611	1.75806e-10	TXNRD3
ENSG00000161860	64.5978	1.7933	1.21815e-07	SYCE2
ENSG00000137090	2.74818	1.79304	0.000459856	DMRT1
ENSG00000078177	340.374	1.79159	1.84825e-13	N4BP2
ENSG00000135097	1107.72	1.7915	4.7637e-23	MSI1
ENSG00000071575	5734.85	1.79143	4.27116e-35	TRIB2
ENSG00000127084	280.524	1.78856	1.86663e-12	FGD3
ENSG00000119772	1196.47	1.78789	8.61983e-23	DNMT3A
ENSG00000104432	42.4678	1.78788	4.08972e-06	IL7
ENSG00000050555	703.738	1.78673	1.17622e-18	LAMC3
ENSG00000111962	1553.6	1.78673	3.77424e-22	UST
ENSG00000145623	1777.28	1.7843	3.88152e-27	OSMR
ENSG00000151164	41.8467	1.78365	1.74145e-06	RAD9B
ENSG00000104738	2913.7	1.78314	9.65918e-29	MCM4
ENSG00000170836	632.143	1.78183	1.7629e-17	PPM1D
ENSG00000185499	304.028	1.78064	1.48866e-13	MUC1
ENSG00000172469	569.4	1.78029	2.27262e-16	MANEA
ENSG00000113555	735.957	1.77831	7.02295e-19	PCDH12
ENSG00000155380	3978.11	1.77794	2.93395e-31	SLC16A1
ENSG00000125457	837.114	1.77762	8.5426e-20	MIF4GD
ENSG00000151876	394.088	1.77718	5.72083e-14	FBXO4
ENSG00000079385	42.4634	1.77613	4.0919e-07	CEACAM1
ENSG00000140009	58.1194	1.77485	6.10858e-08	ESR2
ENSG00000174851	1813.79	1.774	5.70386e-25	YIF1A
ENSG00000175206	290.482	1.77304	2.05841e-11	NPPA
ENSG00000129675	3926.1	1.77259	3.23241e-32	ARHGEF6
ENSG00000116194	194.82	1.77094	2.73647e-10	ANGPTL1
ENSG00000183486	485.158	1.77049	1.18452e-15	MX2
ENSG00000125931	660.088	1.77006	3.18373e-18	CITED1
ENSG00000142513	6.08401	1.76906	1.42791e-05	ACPT
ENSG00000162704	5270.74	1.76818	2.03503e-31	ARPC5
ENSG00000187678	3009.3	1.76713	3.93946e-29	SPRY4
ENSG00000101280	15.0682	1.767	1.40072e-05	ANGPT4
ENSG00000165905	10.2907	1.7665	6.62356e-06	GYLTL1B
ENSG00000106144	1368	1.76587	1.65772e-23	CASP2
ENSG00000120690	893.294	1.7639	3.73929e-20	ELF1
ENSG00000088386	2.65552	1.76089	0.000388321	SLC15A1
ENSG00000171310	2407.42	1.76085	9.46615e-28	CHST11
ENSG00000180992	1379.74	1.76042	6.41306e-15	MRPL14
ENSG00000136824	1168.81	1.76015	4.37388e-21	SMC2
ENSG00000171863	13829.3	1.75837	9.42992e-40	RPS7
ENSG00000137571	127.327	1.75761	1.89037e-08	SLCO5A1
ENSG00000144395	80.7238	1.75718	1.21205e-07	CCDC150
ENSG00000112077	3.30599	1.75704	0.00105659	RHAG
ENSG00000148400	4622.77	1.75581	1.29445e-34	NOTCH1
ENSG00000148926	1674.71	1.75573	2.26097e-25	ADM
ENSG00000140807	517.682	1.75495	1.60165e-15	NKD1
ENSG00000064490	1278.76	1.75261	4.09763e-22	RFXANK
ENSG00000137563	1240.42	1.75242	4.23106e-20	GGH
ENSG00000084093	683.763	1.7518	2.58427e-18	REST
ENSG00000111087	193.909	1.75156	1.12006e-11	GLI1
ENSG00000064961	1793.04	1.75143	2.77613e-25	HMG20B
ENSG00000239900	1822.97	1.74926	2.58077e-23	ADSL
ENSG00000076716	1067.03	1.74826	2.6048e-20	GPC4
ENSG00000137462	677.602	1.74651	8.1549e-18	TLR2
ENSG00000142583	1495.83	1.74551	8.55866e-24	SLC2A5
ENSG00000108784	1114.13	1.74445	2.14466e-21	NAGLU
ENSG00000139263	372.023	1.74402	2.25942e-14	LRIG3
ENSG00000174705	2951.42	1.74394	6.23104e-30	SH3PXD2B
ENSG00000089050	1125.85	1.74352	1.67188e-20	RBBP9
ENSG00000149273	21417.3	1.74177	9.58368e-43	RPS3
ENSG00000064201	37.4381	1.74053	4.00797e-06	TSPAN32
ENSG00000135272	695.878	1.7402	5.27469e-18	MDFIC
ENSG00000184445	620.011	1.73891	3.34244e-17	KNTC1
ENSG00000092200	22.056	1.73836	1.89938e-05	RPGRIP1
ENSG00000131435	1361.81	1.73811	2.1173e-23	PDLIM4
ENSG00000062822	770.667	1.73617	1.00278e-18	POLD1
ENSG00000174946	7.12782	1.73498	0.000135855	GPR171
ENSG00000100439	2400.51	1.73399	6.44227e-28	ABHD4
ENSG00000176692	34.6325	1.73287	1.62793e-05	FOXC2
ENSG00000171700	656.518	1.73208	4.19063e-17	RGS19
ENSG00000136247	1846.63	1.73198	4.42e-24	ZDHHC4
ENSG00000049541	1550.43	1.73112	2.12815e-22	RFC2
ENSG00000173085	320.881	1.72955	3.50435e-12	COQ2
ENSG00000076003	1680.05	1.72917	6.26291e-23	MCM6
ENSG00000182240	909.828	1.72885	1.24716e-19	BACE2
ENSG00000196562	4827.84	1.72588	5.52746e-30	SULF2
ENSG00000154721	3722.42	1.72524	3.95788e-30	JAM2
ENSG00000102699	1334.53	1.72472	1.08236e-22	PARP4
ENSG00000130313	1505.24	1.72416	2.69487e-22	PGLS
ENSG00000133216	1409.73	1.72402	1.96419e-21	EPHB2
ENSG00000111837	39.1677	1.72133	3.88652e-06	MAK
ENSG00000187527	158.854	1.7201	5.72678e-09	ATP13A5
ENSG00000164440	224.898	1.71974	1.66551e-10	TXLNB
ENSG00000124508	479.641	1.71575	1.72432e-15	BTN2A2
ENSG00000115221	13.4594	1.71468	2.264e-05	ITGB6
ENSG00000130147	1885.27	1.71446	1.95998e-24	SH3BP4
ENSG00000185339	1432.97	1.71428	4.32791e-23	TCN2
ENSG00000150779	1616.41	1.71173	2.44055e-21	TIMM8B
ENSG00000125835	3812.86	1.71152	2.7745e-28	SNRPB
ENSG00000066855	535.424	1.71072	5.64266e-15	MTFR1
ENSG00000181826	213.135	1.71024	2.25789e-11	RELL1
ENSG00000179855	146.936	1.70974	9.50312e-09	GIPC3
ENSG00000122884	2004.87	1.70968	3.97274e-24	P4HA1
ENSG00000179761	1040.88	1.70856	1.04216e-20	PIPOX
ENSG00000147206	8.41513	1.7084	6.19228e-05	NXF3
ENSG00000213064	1715.24	1.70696	4.40687e-23	SFT2D2
ENSG00000068001	1925.7	1.7059	2.74031e-24	HYAL2
ENSG00000112893	989.29	1.70501	8.18599e-20	MAN2A1
ENSG00000101255	798.398	1.70485	3.48167e-17	TRIB3
ENSG00000101052	1404.14	1.70483	8.73565e-21	IFT52
ENSG00000087589	99.2563	1.70473	2.31377e-07	CASS4
ENSG00000172164	795.612	1.70434	6.64078e-18	SNTB1
ENSG00000167536	253.134	1.70397	3.34906e-11	DHRS13
ENSG00000139668	856.097	1.70317	1.82422e-19	WDFY2
ENSG00000035720	7.87334	1.70262	0.000120869	STAP1
ENSG00000125965	16.4248	1.7022	7.53332e-05	GDF5
ENSG00000132481	2699.71	1.7019	5.02395e-27	TRIM47
ENSG00000161798	126.646	1.70081	4.48313e-08	AQP5
ENSG00000164307	1340.3	1.69834	2.4211e-21	ERAP1
ENSG00000213281	2452.08	1.69805	1.83824e-24	NRAS
ENSG00000160883	173.138	1.69749	3.6962e-09	HK3
ENSG00000204392	1497.46	1.69634	1.67457e-20	LSM2
ENSG00000105939	1456.75	1.69427	2.24282e-22	ZC3HAV1
ENSG00000145777	31.0407	1.69203	6.65335e-06	TSLP
ENSG00000153094	571.988	1.69138	1.43286e-15	BCL2L11
ENSG00000117215	3.05217	1.6884	0.00194914	PLA2G2D
ENSG00000140451	207.109	1.68785	1.4899e-09	PIF1
ENSG00000143494	214.756	1.68699	2.07634e-09	VASH2
ENSG00000149260	4097.95	1.68652	4.31578e-29	CAPN5
ENSG00000069018	8.89066	1.68621	0.000144108	TRPC7
ENSG00000198604	749.579	1.68373	8.44755e-18	BAZ1A
ENSG00000110367	3584.22	1.68311	4.30937e-27	DDX6
ENSG00000115935	1785.81	1.68292	1.60074e-22	WIPF1
ENSG00000223496	966.53	1.68267	3.352e-18	EXOSC6
ENSG00000147588	22241.1	1.68174	1.40562e-41	PMP2
ENSG00000183386	955.012	1.68069	5.61602e-18	FHL3
ENSG00000167207	94.5553	1.68068	5.78475e-07	NOD2
ENSG00000099337	151.833	1.67954	1.36382e-08	KCNK6
ENSG00000075624	174696	1.67752	5.82473e-41	ACTB
ENSG00000011198	531.915	1.67667	1.42664e-14	ABHD5
ENSG00000149177	1205.19	1.67664	1.04483e-19	PTPRJ
ENSG00000060982	3091.06	1.67572	3.11472e-27	BCAT1
ENSG00000131470	234.174	1.67334	2.20984e-10	PSMC3IP
ENSG00000160999	392.971	1.6731	3.89524e-13	SH2B2
ENSG00000118855	1895.2	1.67111	4.93074e-22	MFSD1
ENSG00000120699	849.226	1.67094	3.49482e-17	EXOSC8
ENSG00000140750	1195.74	1.66856	2.93261e-20	ARHGAP17
ENSG00000169855	2969.84	1.66848	2.1494e-26	ROBO1
ENSG00000122642	4163.38	1.66715	1.15449e-28	FKBP9
ENSG00000068697	7478.29	1.66691	2.12898e-32	LAPTM4A
ENSG00000141497	152.859	1.6658	8.35644e-09	ZMYND15
ENSG00000090776	1061.32	1.66313	1.80839e-19	EFNB1
ENSG00000004455	3278.9	1.663	2.98747e-26	AK2
ENSG00000149131	5113.03	1.66197	2.02141e-29	SERPING1
ENSG00000168385	20818.5	1.66134	6.47218e-40	2017-09-02
ENSG00000114850	4968.05	1.6608	1.27527e-27	SSR3
ENSG00000156162	1248.74	1.65993	2.84175e-19	DPY19L4
ENSG00000087253	597.508	1.65902	1.77683e-15	LPCAT2
ENSG00000149591	3498.8	1.65737	6.45183e-25	TAGLN
ENSG00000156273	923.917	1.65661	3.40837e-18	BACH1
ENSG00000143621	6717.2	1.65609	5.00092e-30	ILF2
ENSG00000125347	1002.54	1.65465	1.49835e-18	IRF1
ENSG00000124205	414.727	1.65312	2.44816e-09	EDN3
ENSG00000111817	754.572	1.65169	9.90658e-17	DSE
ENSG00000105438	4590.21	1.65032	4.30996e-28	KDELR1
ENSG00000138780	470.804	1.65001	2.90869e-13	GSTCD
ENSG00000130203	39773.4	1.64971	6.19306e-43	APOE
ENSG00000144730	1361.15	1.64942	7.6083e-21	IL17RD
ENSG00000137809	258.473	1.64938	4.17965e-10	ITGA11
ENSG00000156103	2140.38	1.64935	6.62002e-21	MMP16
ENSG00000180879	4397.92	1.64911	1.74457e-26	SSR4
ENSG00000259207	116.462	1.64779	5.55091e-08	ITGB3
ENSG00000101986	555.412	1.64725	2.00753e-15	ABCD1
ENSG00000069482	85.2992	1.64724	1.84765e-06	GAL
ENSG00000155761	46.9238	1.64713	5.41161e-06	SPAG17
ENSG00000142552	660.381	1.64616	1.85995e-14	RCN3
ENSG00000158169	457.016	1.64593	1.12657e-13	FANCC
ENSG00000178343	67.9169	1.64459	1.27342e-05	SHISA3
ENSG00000124212	308.596	1.64423	1.4327e-09	PTGIS
ENSG00000136286	214.991	1.64369	4.1916e-10	MYO1G
ENSG00000128510	60.9475	1.64193	7.27489e-06	CPA4
ENSG00000168487	1806.1	1.64033	1.0335e-21	BMP1
ENSG00000243646	854.928	1.63999	4.882e-17	IL10RB
ENSG00000136026	2577.63	1.63966	1.69765e-23	CKAP4
ENSG00000099250	2253.75	1.63902	6.28002e-23	NRP1
ENSG00000070950	550.581	1.63817	5.59252e-14	RAD18
ENSG00000134817	4552.34	1.63541	1.4063e-28	APLNR
ENSG00000119681	600.255	1.63509	6.03227e-14	LTBP2
ENSG00000180730	76.9274	1.6344	1.16731e-05	SHISA2
ENSG00000134824	14812.3	1.63219	3.55858e-36	FADS2
ENSG00000072786	1146.76	1.63182	1.23315e-19	STK10
ENSG00000142871	3564.59	1.63181	4.57056e-26	CYR61
ENSG00000169071	119.488	1.63058	1.25721e-06	ROR2
ENSG00000140092	1177.6	1.63034	3.1896e-18	FBLN5
ENSG00000138785	817.867	1.63027	6.58784e-16	INTS12
ENSG00000147592	318.746	1.63015	2.58256e-10	LACTB2
ENSG00000110880	6418.46	1.63003	9.06785e-31	CORO1C
ENSG00000100599	849.759	1.62947	3.81245e-17	RIN3
ENSG00000117697	1528.89	1.62893	4.18275e-19	NSL1
ENSG00000119333	1959.04	1.62738	4.03532e-22	WDR34
ENSG00000112394	241.543	1.62695	1.09576e-09	SLC16A10
ENSG00000144857	1196.35	1.62577	2.82936e-19	BOC
ENSG00000177455	8.33049	1.62511	9.94534e-05	CD19
ENSG00000168209	2475.17	1.62208	6.31045e-24	DDIT4
ENSG00000166145	114.477	1.6214	2.35648e-07	SPINT1
ENSG00000067955	1622.5	1.62065	1.27449e-20	CBFB
ENSG00000125991	7065.44	1.62048	2.48741e-30	ERGIC3
ENSG00000162627	791.379	1.61956	1.44893e-15	SNX7
ENSG00000117971	13.4736	1.61923	1.61711e-05	CHRNB4
ENSG00000073737	97.7439	1.61832	6.56045e-07	DHRS9
ENSG00000141429	2537.79	1.61811	6.423e-23	GALNT1
ENSG00000168374	6664.93	1.61759	2.18176e-27	ARF4
ENSG00000106399	873.157	1.61668	9.00984e-16	RPA3
ENSG00000128052	760.494	1.61482	3.37234e-17	KDR
ENSG00000120697	943.437	1.61452	4.14482e-16	ALG5
ENSG00000118503	653.89	1.61448	4.88916e-16	TNFAIP3
ENSG00000178695	4525.12	1.61185	2.42343e-27	KCTD12
ENSG00000197958	12459.4	1.61179	1.97872e-33	RPL12
ENSG00000173402	6609.63	1.61136	3.78935e-31	DAG1
ENSG00000197635	272.549	1.609	1.24956e-09	DPP4
ENSG00000139687	2362.71	1.60892	4.74947e-22	RB1
ENSG00000176678	59.6671	1.60884	7.77229e-06	FOXL1
ENSG00000138448	7028.2	1.60642	9.16422e-31	ITGAV
ENSG00000132507	10151.7	1.60344	4.16872e-31	EIF5A
ENSG00000175283	837.071	1.60123	3.84733e-16	DOLK
ENSG00000106638	1606.85	1.60117	1.37818e-19	TBL2
ENSG00000174780	4366.92	1.60076	3.21706e-26	SRP72
ENSG00000133740	604.801	1.60008	3.33891e-14	E2F5
ENSG00000124067	2292.38	1.59968	1.01499e-23	SLC12A4
ENSG00000103495	2055.43	1.59883	2.70612e-21	MAZ
ENSG00000109846	40417.9	1.59748	8.65659e-38	CRYAB
ENSG00000112578	827.016	1.59575	4.85445e-18	BYSL
ENSG00000112039	321.578	1.59512	6.35017e-11	FANCE
ENSG00000122565	6692.3	1.59488	3.13919e-28	CBX3
ENSG00000030066	1633.35	1.59488	1.30801e-19	NUP160
ENSG00000172638	2811.48	1.59467	2.33897e-24	EFEMP2
ENSG00000183291	5833.29	1.59459	1.43552e-26	2017-09-15
ENSG00000145375	238.992	1.59404	1.64837e-09	SPATA5
ENSG00000152763	240.865	1.59362	2.23316e-09	WDR78
ENSG00000140835	3.80004	1.59267	0.000743949	CHST4
ENSG00000171551	114.893	1.58973	3.79933e-06	ECEL1
ENSG00000106245	2163.36	1.58886	1.37144e-20	BUD31
ENSG00000166896	415.002	1.58885	2.66636e-12	XRCC6BP1
ENSG00000142156	15962.2	1.58798	1.88725e-33	COL6A1
ENSG00000168002	3107.41	1.58709	7.38643e-23	POLR2G
ENSG00000162521	6636.09	1.58694	7.38319e-28	RBBP4
ENSG00000120738	9058.28	1.58674	3.99293e-32	EGR1
ENSG00000140848	3429.17	1.58548	5.11879e-26	CPNE2
ENSG00000136573	4.07237	1.58389	0.000933554	BLK
ENSG00000163219	448.563	1.58386	1.33042e-12	ARHGAP25
ENSG00000017483	1813.76	1.58373	4.79314e-21	SLC38A5
ENSG00000169223	3635.19	1.58276	1.49056e-24	LMAN2
ENSG00000108479	763.183	1.58232	2.96662e-15	GALK1
ENSG00000179284	23.9508	1.58221	5.002e-05	DAND5
ENSG00000074181	3941.34	1.58144	7.48634e-26	NOTCH3
ENSG00000102970	5.12221	1.58113	0.000435704	CCL17
ENSG00000102967	415.168	1.57969	3.31523e-12	DHODH
ENSG00000125384	19.3723	1.57968	0.000377613	PTGER2
ENSG00000059378	808.224	1.57961	4.77061e-16	PARP12
ENSG00000104918	6.62513	1.57856	0.00039637	RETN
ENSG00000137965	1242.22	1.57848	5.17691e-18	IFI44
ENSG00000114737	171.137	1.57837	3.97353e-09	CISH
ENSG00000142606	46.2921	1.57706	1.43186e-05	MMEL1
ENSG00000105971	878.133	1.57515	1.00512e-14	CAV2
ENSG00000167325	1999.79	1.57454	2.38637e-20	RRM1
ENSG00000169919	2066.81	1.57447	8.30774e-22	GUSB
ENSG00000198554	338.026	1.5734	7.57284e-11	WDHD1
ENSG00000162620	28.0175	1.57273	5.38116e-05	LRRIQ3
ENSG00000152558	4069.57	1.57225	2.20366e-25	TMEM123
ENSG00000214063	837.24	1.57188	5.61932e-16	TSPAN4
ENSG00000137033	1144.5	1.57167	1.43849e-15	IL33
ENSG00000174989	666.572	1.56859	7.04765e-15	FBXW8
ENSG00000142534	29358.1	1.56829	1.62582e-35	RPS11
ENSG00000148484	2018.27	1.56777	3.81956e-20	RSU1
ENSG00000170266	1778.34	1.56651	1.54975e-19	GLB1
ENSG00000114744	1725.01	1.56636	1.15894e-17	COMMD2
ENSG00000118004	97.4101	1.56465	1.04054e-05	COLEC11
ENSG00000007952	34.0749	1.56376	9.1346e-05	NOX1
ENSG00000112977	3777.35	1.56263	1.57239e-24	DAP
ENSG00000185942	60.6629	1.56246	2.5536e-05	NKAIN3
ENSG00000181026	1051.53	1.56181	2.32731e-16	AEN
ENSG00000080644	37.802	1.56133	7.02539e-06	CHRNA3
ENSG00000130202	1787.74	1.56122	1.53056e-20	PVRL2
ENSG00000163687	6.77898	1.56118	0.000181067	DNASE1L3
ENSG00000163206	2.44598	1.56016	0.0236664	SMCP
ENSG00000178602	130.381	1.55868	1.16368e-06	OTOS
ENSG00000185697	325.877	1.55841	1.69479e-10	MYBL1
ENSG00000179921	18.9364	1.558	0.000101111	GPBAR1
ENSG00000057019	1490.99	1.5553	1.21859e-17	DCBLD2
ENSG00000101444	4766.12	1.55487	6.27363e-25	AHCY
ENSG00000173156	78.5669	1.55235	3.16126e-06	RHOD
ENSG00000005469	1081.73	1.55213	5.8713e-17	CROT
ENSG00000213949	1208.27	1.55196	3.42151e-17	ITGA1
ENSG00000164122	74.5277	1.55121	1.32286e-05	ASB5
ENSG00000156535	517.05	1.55069	3.86674e-13	CD109
ENSG00000133131	587.652	1.54804	7.15882e-14	MORC4
ENSG00000134419	10204.4	1.54782	2.04866e-29	RPS15A
ENSG00000164338	411.674	1.54714	2.32899e-11	UTP15
ENSG00000143412	188.489	1.54709	3.83494e-08	ANXA9
ENSG00000163918	744.826	1.5468	1.34826e-13	RFC4
ENSG00000088930	2834.44	1.54657	2.95686e-22	XRN2
ENSG00000109084	1076.78	1.54625	4.26414e-16	TMEM97
ENSG00000065600	1166.86	1.54618	2.66696e-15	TMEM206
ENSG00000141570	385.676	1.54616	3.58201e-11	CBX8
ENSG00000214114	352.119	1.54503	1.26099e-10	MYCBP
ENSG00000137101	105.847	1.54407	3.26402e-06	CD72
ENSG00000119535	755.761	1.54363	1.71815e-15	CSF3R
ENSG00000077152	689.651	1.54361	1.93072e-12	UBE2T
ENSG00000143333	1177.53	1.54177	1.58615e-17	RGS16
ENSG00000106991	3125.41	1.53968	9.17334e-24	ENG
ENSG00000129465	69.1161	1.53953	1.03162e-05	RIPK3
ENSG00000148303	25917.8	1.53816	4.6364e-34	RPL7A
ENSG00000198001	651.378	1.53755	1.06812e-13	IRAK4
ENSG00000127252	404.046	1.53709	6.5083e-09	HRASLS
ENSG00000197451	3486.14	1.53702	8.08538e-23	HNRNPAB
ENSG00000136868	1623.3	1.53694	2.55605e-18	SLC31A1
ENSG00000102383	513.788	1.5368	2.36398e-12	ZDHHC15
ENSG00000127946	3882.59	1.53644	4.62506e-27	HIP1
ENSG00000142937	23383.5	1.53613	7.01786e-33	RPS8
ENSG00000106628	4287.05	1.53571	2.77243e-25	POLD2
ENSG00000163220	962.464	1.5355	8.14994e-16	S100A9
ENSG00000134574	656.336	1.53503	5.89165e-14	DDB2
ENSG00000168246	1171.66	1.53473	6.33513e-16	UBTD2
ENSG00000113658	2048.81	1.53265	1.52673e-19	SMAD5
ENSG00000108406	2479.45	1.53215	2.58265e-20	DHX40
ENSG00000172497	8.98259	1.5321	0.000330874	ACOT12
ENSG00000163909	667.398	1.53173	2.50139e-13	HEYL
ENSG00000214102	11.4411	1.5317	0.000103649	WEE2
ENSG00000163879	1628.36	1.53104	2.23379e-18	DNALI1
ENSG00000213741	7828.82	1.53042	5.10109e-28	RPS29
ENSG00000197272	5.05427	1.52852	0.000736869	IL27
ENSG00000106400	3171.92	1.52775	4.6834e-21	ZNHIT1
ENSG00000049860	2375.05	1.5262	5.28084e-20	HEXB
ENSG00000187726	16.0931	1.52592	8.77258e-05	DNAJB13
ENSG00000148082	1630.96	1.52528	1.65564e-17	SHC3
ENSG00000104537	10.7217	1.52486	0.000191862	ANXA13
ENSG00000010270	2942.07	1.52373	1.81946e-20	STARD3NL
ENSG00000197056	316.094	1.52151	6.86406e-10	ZMYM1
ENSG00000169418	227.057	1.52062	2.1868e-10	NPR1
ENSG00000139178	905.3	1.52044	4.36696e-15	C1RL
ENSG00000198898	7317.06	1.52036	9.98433e-24	CAPZA2
ENSG00000133561	624.033	1.51996	1.22698e-13	GIMAP6
ENSG00000167004	8011.55	1.5195	1.5857e-27	PDIA3
ENSG00000133574	738.447	1.51708	6.72462e-14	GIMAP4
ENSG00000114268	919.524	1.51588	2.7066e-15	PFKFB4
ENSG00000101115	23.7112	1.51581	8.65802e-05	SALL4
ENSG00000112562	441.035	1.51333	1.41874e-09	SMOC2
ENSG00000118007	860.297	1.51286	4.68496e-15	STAG1
ENSG00000177917	825.155	1.51273	2.33625e-14	ARL6IP6
ENSG00000167460	11757.3	1.5123	9.69169e-30	TPM4
ENSG00000144644	7.07989	1.51148	0.00729948	GADL1
ENSG00000183814	237.686	1.51099	2.49629e-08	LIN9
ENSG00000109113	1668.39	1.51019	3.00733e-18	RAB34
ENSG00000129667	978.033	1.51003	4.69106e-17	RHBDF2
ENSG00000147862	4511.72	1.50912	2.01673e-22	NFIB
ENSG00000105856	1409.06	1.50719	8.49059e-17	HBP1
ENSG00000182853	109.863	1.50572	5.50099e-06	VMO1
ENSG00000077984	46.6954	1.50539	7.94385e-05	CST7
ENSG00000143622	1183.94	1.50527	1.51986e-15	RIT1
ENSG00000154928	2009.07	1.50491	2.35425e-15	EPHB1
ENSG00000162576	2004.89	1.50273	1.65875e-18	MXRA8
ENSG00000012504	7.69104	1.50265	0.000703747	NR1H4
ENSG00000112210	456.959	1.50147	8.418e-11	RAB23
ENSG00000121858	439.866	1.50128	2.54399e-11	TNFSF10
ENSG00000160789	4355.47	1.50124	1.95083e-24	LMNA
ENSG00000159128	2874.94	1.50105	3.93514e-20	IFNGR2
ENSG00000140455	845.621	1.50091	4.6614e-15	USP3
ENSG00000014138	732.097	1.50064	1.71721e-13	POLA2
ENSG00000065183	1257.54	1.50001	9.21623e-16	WDR3
ENSG00000166441	15010.6	1.49924	9.09721e-30	RPL27A
ENSG00000185610	269.126	1.49897	1.06588e-09	DBX2
ENSG00000134291	2448.77	1.49869	1.36441e-19	TMEM106C
ENSG00000155850	817.095	1.49758	1.17473e-14	SLC26A2
ENSG00000170558	4903.12	1.49694	1.18971e-24	CDH2
ENSG00000130812	53.0346	1.49611	7.11235e-05	ANGPTL6
ENSG00000136261	2090.56	1.49559	1.43438e-17	BZW2
ENSG00000146192	363.188	1.49455	7.88476e-11	FGD2
ENSG00000136161	1277.69	1.49356	1.16255e-15	RCBTB2
ENSG00000171316	1892.26	1.49184	4.19009e-20	CHD7
ENSG00000169813	3907.83	1.49114	6.48993e-23	HNRNPF
ENSG00000038002	632.943	1.49103	7.51233e-13	AGA
ENSG00000131469	15365.5	1.49078	3.37079e-29	RPL27
ENSG00000182580	1057.49	1.49046	1.56108e-14	EPHB3
ENSG00000102743	174.348	1.49043	1.82312e-07	SLC25A15
ENSG00000141543	2689.67	1.49004	3.89194e-20	EIF4A3
ENSG00000143578	243.586	1.48982	6.98965e-09	CREB3L4
ENSG00000188313	1554.28	1.48951	1.78877e-17	PLSCR1
ENSG00000253953	71.6355	1.48849	6.07778e-07	PCDHGB4
ENSG00000163002	496.6	1.48772	1.08523e-10	NUP35
ENSG00000205784	6.09878	1.48772	0.000477044	ARRDC5
ENSG00000162736	4140.97	1.48715	1.61598e-22	NCSTN
ENSG00000125375	869.177	1.48629	2.9925e-14	ATP5S
ENSG00000085491	412.085	1.48584	3.2518e-10	SLC25A24
ENSG00000204444	129.039	1.48534	1.92586e-06	APOM
ENSG00000139209	12.279	1.48533	0.000872046	SLC38A4
ENSG00000162542	329.114	1.48391	3.59693e-10	TMCO4
ENSG00000187634	97.8731	1.48116	3.46622e-05	SAMD11
ENSG00000213398	741.244	1.4801	7.02885e-14	LCAT
ENSG00000035862	17841.7	1.47986	3.13235e-31	TIMP2
ENSG00000092531	957.943	1.47871	1.7022e-14	SNAP23
ENSG00000132603	712.099	1.47748	1.76136e-12	NIP7
ENSG00000140563	81.815	1.47655	3.71668e-05	MCTP2
ENSG00000166341	2354.92	1.4743	3.4628e-20	DCHS1
ENSG00000101347	3012.33	1.47291	7.4538e-21	SAMHD1
ENSG00000184903	325.541	1.47151	4.13506e-09	IMMP2L
ENSG00000072163	2224.78	1.47073	4.0712e-14	LIMS2
ENSG00000002549	4104.69	1.47031	2.93999e-23	LAP3
ENSG00000107821	187.089	1.46972	4.33663e-07	KAZALD1
ENSG00000133636	6.13903	1.46902	0.000549273	NTS
ENSG00000057657	282.205	1.46856	5.51257e-09	PRDM1
ENSG00000175215	10870.6	1.46794	4.84203e-31	CTDSP2
ENSG00000163513	1663.94	1.46779	3.8027e-18	TGFBR2
ENSG00000102393	715.099	1.4677	9.45496e-13	GLA
ENSG00000135535	5384.81	1.46669	1.28887e-22	CD164
ENSG00000160293	1420.34	1.4662	2.69856e-17	VAV2
ENSG00000131477	618.085	1.46578	1.57721e-12	RAMP2
ENSG00000049167	374.196	1.46555	2.25677e-09	ERCC8
ENSG00000121068	881.016	1.46522	9.6324e-15	TBX2
ENSG00000120725	1068.6	1.46506	1.64747e-14	SIL1
ENSG00000176170	538.552	1.46425	2.13957e-10	SPHK1
ENSG00000135763	564.579	1.4624	7.0174e-12	URB2
ENSG00000116747	1670.29	1.46223	1.1915e-16	TROVE2
ENSG00000164244	1328.8	1.46087	1.71059e-15	PRRC1
ENSG00000130055	556.871	1.46071	7.78363e-13	GDPD2
ENSG00000113361	1018.14	1.46053	4.82729e-15	CDH6
ENSG00000159263	417.597	1.4602	2.62923e-10	SIM2
ENSG00000122986	437.069	1.45898	4.9162e-11	HVCN1
ENSG00000028137	1353.69	1.45884	2.17169e-17	TNFRSF1B
ENSG00000114113	2.461	1.45876	0.00410124	RBP2
ENSG00000140497	2283.74	1.45757	2.71293e-19	SCAMP2
ENSG00000134376	1127.79	1.45642	4.22996e-15	CRB1
ENSG00000170381	324.868	1.45634	8.47971e-08	SEMA3E
ENSG00000165240	364.13	1.45527	1.19377e-09	ATP7A
ENSG00000137818	22684.6	1.45507	2.92047e-30	RPLP1
ENSG00000152229	111.947	1.45395	8.07316e-06	PSTPIP2
ENSG00000177600	12860	1.45348	1.08597e-27	RPLP2
ENSG00000198018	139.38	1.45325	2.62331e-06	ENTPD7
ENSG00000002587	705.388	1.45305	2.42671e-12	HS3ST1
ENSG00000155561	2286.07	1.453	5.80983e-19	NUP205
ENSG00000244038	6170.13	1.45282	1.07106e-23	DDOST
ENSG00000197429	436.221	1.45246	2.57223e-10	IPP
ENSG00000204822	128.896	1.45241	3.25721e-06	MRPL53
ENSG00000160013	52.2688	1.45237	5.77199e-05	PTGIR
ENSG00000143155	1743.07	1.45115	3.83795e-15	TIPRL
ENSG00000170734	420.787	1.45048	9.90008e-10	POLH
ENSG00000166484	1089.34	1.45023	4.48977e-15	MAPK7
ENSG00000136942	12738.9	1.44942	2.61494e-27	RPL35
ENSG00000162946	653.434	1.44913	7.68387e-13	DISC1
ENSG00000171621	988.722	1.44884	4.26976e-14	SPSB1
ENSG00000121481	951.012	1.44872	4.11539e-13	RNF2
ENSG00000215009	4.73883	1.44718	0.00180042	ACSM4
ENSG00000171631	111.498	1.44611	1.44324e-05	P2RY6
ENSG00000196684	19.157	1.44493	0.000382898	HSH2D
ENSG00000144579	2731.24	1.44492	1.6124e-20	CTDSP1
ENSG00000127022	25382.2	1.44484	1.33322e-31	CANX
ENSG00000131652	561.37	1.44479	3.29692e-11	THOC6
ENSG00000134323	372.513	1.44434	1.59479e-09	MYCN
ENSG00000104313	382.704	1.44409	6.52228e-10	EYA1
ENSG00000187554	151.479	1.44343	1.02359e-06	TLR5
ENSG00000156802	1142.84	1.443	1.64136e-14	ATAD2
ENSG00000146243	263.185	1.44276	1.1203e-07	IRAK1BP1
ENSG00000169902	2504.27	1.44248	2.00133e-18	TPST1
ENSG00000170348	10067.8	1.44144	9.14128e-27	TMED10
ENSG00000130413	448.835	1.43933	4.97088e-11	STK33
ENSG00000044459	363.829	1.43868	2.89972e-09	CNTLN
ENSG00000162813	961.233	1.43829	6.06411e-13	BPNT1
ENSG00000144455	802.062	1.43732	8.3626e-13	SUMF1
ENSG00000157613	605.994	1.43725	1.008e-10	CREB3L1
ENSG00000144021	2627.59	1.43725	1.6254e-18	CIAO1
ENSG00000179163	859.923	1.43694	2.84762e-11	FUCA1
ENSG00000100632	3554.08	1.43606	1.77995e-19	ERH
ENSG00000100147	66.4312	1.43592	6.68058e-05	CCDC134
ENSG00000116212	893.911	1.43588	2.38386e-13	LRRC42
ENSG00000143320	719.915	1.43364	5.95214e-11	CRABP2
ENSG00000167977	1565.13	1.43326	2.01643e-16	KCTD5
ENSG00000135480	34.922	1.43311	0.000266139	KRT7
ENSG00000088035	588.28	1.43248	8.15869e-11	ALG6
ENSG00000004700	625.435	1.43245	5.40986e-12	RECQL
ENSG00000167085	3450.02	1.43091	2.06685e-19	PHB
ENSG00000013588	303.606	1.42951	3.19618e-09	GPRC5A
ENSG00000159200	6271.41	1.4288	3.82837e-23	RCAN1
ENSG00000024422	2834.14	1.4288	2.25292e-19	EHD2
ENSG00000152207	130.396	1.42805	2.80418e-06	CYSLTR2
ENSG00000152455	313.794	1.42747	1.12163e-08	SUV39H2
ENSG00000047230	871.267	1.42574	1.15734e-13	CTPS2
ENSG00000071127	8739.93	1.42501	3.04934e-26	WDR1
ENSG00000129151	1263.25	1.42482	3.76203e-16	BBOX1
ENSG00000101868	752.08	1.42385	4.70564e-13	POLA1
ENSG00000167470	5139.41	1.4238	4.76198e-24	MIDN
ENSG00000198807	17.1457	1.4237	0.00046793	PAX9
ENSG00000164733	36217.6	1.42236	8.78537e-30	CTSB
ENSG00000139278	1156.91	1.42136	4.14074e-13	GLIPR1
ENSG00000120253	1066.55	1.42088	9.99982e-14	NUP43
ENSG00000126010	9.7221	1.4206	0.000468679	GRPR
ENSG00000128309	1243.44	1.42022	3.66864e-15	MPST
ENSG00000117593	599.554	1.41952	3.39078e-11	DARS2
ENSG00000179085	871.118	1.41857	1.82298e-12	DPM3
ENSG00000162496	2017.05	1.41761	1.24468e-16	DHRS3
ENSG00000154309	401.036	1.4157	4.99176e-10	DISP1
ENSG00000163873	4323.68	1.41568	2.83511e-21	GRIK3
ENSG00000187398	959.881	1.4153	1.71242e-12	LUZP2
ENSG00000137628	552.25	1.41527	1.89132e-11	DDX60
ENSG00000162614	193.994	1.41456	6.04505e-07	NEXN
ENSG00000141294	81.8604	1.41433	2.89934e-05	LRRC46
ENSG00000162976	451.225	1.41432	6.17288e-10	PQLC3
ENSG00000069974	374.39	1.41411	1.70056e-09	RAB27A
ENSG00000172159	761.026	1.41343	1.13966e-12	FRMD3
ENSG00000124257	29.3197	1.41328	0.000243372	NEURL2
ENSG00000129116	4613	1.41226	1.15365e-21	PALLD
ENSG00000169760	1211.37	1.41222	7.84319e-14	NLGN1
ENSG00000182175	8362.88	1.41214	6.24751e-26	RGMA
ENSG00000214160	1058.83	1.41183	1.93847e-13	ALG3
ENSG00000175130	16661.3	1.41159	2.36895e-27	MARCKSL1
ENSG00000127472	495.326	1.41099	8.50479e-12	PLA2G5
ENSG00000184840	4690.07	1.41043	4.75099e-21	TMED9
ENSG00000165349	135.656	1.41038	9.67295e-06	SLC7A3
ENSG00000167775	2047.43	1.40971	8.83799e-17	CD320
ENSG00000179051	4132.81	1.40968	1.92935e-20	RCC2
ENSG00000018699	466.719	1.4089	5.59696e-10	TTC27
ENSG00000052850	47.6039	1.40556	0.000227504	ALX4
ENSG00000157734	1438.88	1.4055	1.92212e-13	SNX22
ENSG00000137124	812.642	1.4037	1.09663e-11	ALDH1B1
ENSG00000172086	1170.23	1.40259	2.16158e-13	KRCC1
ENSG00000204262	4755.25	1.40195	1.80031e-19	COL5A2
ENSG00000162676	13.4	1.40064	0.000970509	GFI1
ENSG00000213614	1825.57	1.40032	1.05198e-15	HEXA
ENSG00000106571	761.191	1.39936	2.89803e-13	GLI3
ENSG00000114738	1440.55	1.39836	5.77618e-16	MAPKAPK3
ENSG00000101425	16.9014	1.39804	0.000885746	BPI
ENSG00000116191	454.677	1.39723	1.50179e-09	RALGPS2
ENSG00000120942	793.604	1.39645	2.14723e-12	UBIAD1
ENSG00000166788	418.784	1.39622	1.28616e-09	SAAL1
ENSG00000229544	14.7651	1.39538	0.00864682	NKX1-2
ENSG00000127129	3.87988	1.39474	0.00185924	EDN2
ENSG00000130957	4.89042	1.39466	0.00354526	FBP2
ENSG00000128604	403.598	1.3941	1.53324e-09	IRF5
ENSG00000152683	805.079	1.39111	6.89307e-12	SLC30A6
ENSG00000124783	4973.37	1.39054	1.58911e-20	SSR1
ENSG00000110700	9335.5	1.39013	1.09931e-23	RPS13
ENSG00000155090	1507.49	1.39005	4.45932e-15	KLF10
ENSG00000169245	629.39	1.38815	1.88072e-10	CXCL10
ENSG00000158615	2980.29	1.38784	3.18222e-17	PPP1R15B
ENSG00000027697	3161.42	1.38744	8.03177e-18	IFNGR1
ENSG00000131669	2132.01	1.38727	4.49338e-16	NINJ1
ENSG00000135363	2074.99	1.38518	5.43424e-18	LMO2
ENSG00000197563	776.818	1.38458	7.4137e-12	PIGN
ENSG00000106803	1949.73	1.38427	3.81344e-15	SEC61B
ENSG00000113263	50.8503	1.38316	0.000422905	ITK
ENSG00000120057	86.2004	1.3826	9.26903e-06	SFRP5
ENSG00000111859	1737.85	1.3824	5.57874e-16	NEDD9
ENSG00000164105	880.758	1.38176	2.50031e-12	SAP30
ENSG00000146802	1169.41	1.38133	5.2563e-13	TMEM168
ENSG00000076053	711.949	1.38123	1.49245e-11	RBM7
ENSG00000150961	1180.58	1.38085	5.87422e-13	SEC24D
ENSG00000106336	39.5918	1.38014	0.000293375	FBXO24
ENSG00000134198	109.061	1.37966	7.11798e-05	TSPAN2
ENSG00000105880	230.052	1.37938	8.0089e-07	DLX5
ENSG00000161654	362.76	1.37703	2.02352e-08	LSM12
ENSG00000129009	1603.86	1.37559	2.2972e-11	ISLR
ENSG00000139192	552.309	1.3754	2.66512e-11	TAPBPL
ENSG00000137491	4421.18	1.3749	2.27508e-21	SLCO2B1
ENSG00000116985	524.796	1.37444	9.30911e-10	BMP8B
ENSG00000137168	2293.09	1.37441	1.41428e-18	PPIL1
ENSG00000105755	709.752	1.3741	2.63896e-11	ETHE1
ENSG00000170677	1156.84	1.37385	7.92865e-14	SOCS6
ENSG00000089597	11404.6	1.37376	3.366e-25	GANAB
ENSG00000167083	68.6956	1.37354	0.000158731	GNGT2
ENSG00000172172	1052.07	1.3728	3.81456e-12	MRPL13
ENSG00000105948	400.45	1.37245	6.26403e-09	TTC26
ENSG00000147044	2773.74	1.37195	2.54173e-17	CASK
ENSG00000070019	18.0786	1.37098	0.000816734	GUCY2C
ENSG00000101972	3445.1	1.36938	1.02175e-18	STAG2
ENSG00000125611	595.18	1.36675	2.50776e-10	CHCHD5
ENSG00000171302	2076.98	1.36459	1.20478e-16	CANT1
ENSG00000007866	433.042	1.36457	3.19462e-10	TEAD3
ENSG00000141642	325.874	1.36455	2.90873e-08	ELAC1
ENSG00000110063	496.616	1.36426	5.65161e-10	DCPS
ENSG00000021826	421.478	1.36414	3.29001e-09	CPS1
ENSG00000090339	915.632	1.36329	2.3616e-13	ICAM1
ENSG00000103978	2144.99	1.36314	1.12597e-15	TMEM87A
ENSG00000162139	407.625	1.36303	6.96815e-09	NEU3
ENSG00000157184	681.349	1.36257	1.07653e-11	CPT2
ENSG00000096996	89.6549	1.36136	6.98894e-05	IL12RB1
ENSG00000162512	22023.6	1.35972	7.56228e-28	SDC3
ENSG00000108602	42.6518	1.35911	0.000202109	ALDH3A1
ENSG00000176208	209.07	1.35909	9.74142e-07	ATAD5
ENSG00000152315	115.495	1.35819	3.25131e-05	KCNK13
ENSG00000164144	1080.91	1.358	1.71965e-12	ARFIP1
ENSG00000100012	4.3842	1.35713	0.00111969	SEC14L3
ENSG00000176619	2895.65	1.35694	5.3009e-18	LMNB2
ENSG00000112276	378.965	1.35684	1.43379e-08	BVES
ENSG00000187735	2893.58	1.3565	5.90672e-17	TCEA1
ENSG00000108106	1970.29	1.35616	6.81591e-14	UBE2S
ENSG00000135744	15256.5	1.35586	4.6979e-26	AGT
ENSG00000120063	2780.21	1.35541	1.43689e-17	GNA13
ENSG00000106785	1249.59	1.35533	1.184e-13	TRIM14
ENSG00000101160	3637.26	1.35388	2.58456e-17	CTSZ
ENSG00000185088	1532.53	1.35341	6.23885e-14	RPS27L
ENSG00000178726	436.742	1.35262	3.57096e-09	THBD
ENSG00000185238	985.979	1.35228	1.02971e-12	PRMT3
ENSG00000078061	1729.78	1.3519	6.86521e-16	ARAF
ENSG00000144909	1319.6	1.35122	2.02114e-12	OSBPL11
ENSG00000164303	505.382	1.35051	1.28918e-08	ENPP6
ENSG00000135914	10.2648	1.34965	0.00259459	HTR2B
ENSG00000092010	2873.22	1.34954	1.00402e-16	PSME1
ENSG00000130287	16149.1	1.34813	2.02369e-24	NCAN
ENSG00000168461	11972.3	1.34787	4.33985e-25	RAB31
ENSG00000115267	618.618	1.34736	8.20901e-11	IFIH1
ENSG00000148248	7048.76	1.34678	1.9064e-21	SURF4
ENSG00000089639	653.979	1.34586	5.95259e-11	GMIP
ENSG00000100889	500.514	1.3458	2.04424e-10	PCK2
ENSG00000170892	1590.67	1.3455	3.39032e-14	TSEN34
ENSG00000121380	6.92759	1.34542	0.00163739	BCL2L14
ENSG00000213445	1375.75	1.34479	1.83673e-14	SIPA1
ENSG00000082781	2502.63	1.34456	1.8451e-17	ITGB5
ENSG00000117676	1150.25	1.34453	2.30673e-13	RPS6KA1
ENSG00000197943	333.936	1.34417	1.23628e-08	PLCG2
ENSG00000140450	1844.49	1.34412	4.77504e-15	ARRDC4
ENSG00000113296	1600.74	1.34319	3.65151e-14	THBS4
ENSG00000115415	6188.59	1.34308	7.04131e-21	STAT1
ENSG00000187741	435.548	1.34199	3.58947e-09	FANCA
ENSG00000113369	2991.94	1.34183	3.02309e-18	ARRDC3
ENSG00000130772	463.725	1.34152	1.03338e-08	MED18
ENSG00000143891	402.926	1.34118	8.27066e-09	GALM
ENSG00000170142	4319.91	1.34089	3.1235e-18	UBE2E1
ENSG00000112312	875.979	1.34015	2.05812e-11	GMNN
ENSG00000104763	6667.69	1.33963	5.15487e-20	ASAH1
ENSG00000100410	1072.97	1.33953	1.49365e-11	PHF5A
ENSG00000171757	238.454	1.33907	1.02484e-06	LRRC34
ENSG00000141349	3290.9	1.3379	1.03035e-17	G6PC3
ENSG00000087266	2856.26	1.33781	1.90696e-17	SH3BP2
ENSG00000143252	2909.97	1.3372	1.51143e-16	SDHC
ENSG00000106554	2099.41	1.33707	2.51016e-15	CHCHD3
ENSG00000173960	882.192	1.33655	1.71439e-11	UBXN2A
ENSG00000117151	553.597	1.33487	4.70314e-10	CTBS
ENSG00000176732	29.8008	1.33484	0.000726603	PFN4
ENSG00000161649	17.2174	1.33282	0.00510914	CD300LG
ENSG00000151117	409.971	1.33277	1.66114e-08	TMEM86A
ENSG00000163110	3156.7	1.33261	2.66009e-17	PDLIM5
ENSG00000161920	460.947	1.33249	7.27331e-09	MED11
ENSG00000132874	11.1092	1.33099	0.000641794	SLC14A2
ENSG00000092421	3418.31	1.33059	8.27556e-19	SEMA6A
ENSG00000128408	32.6839	1.33042	0.000680773	RIBC2
ENSG00000115946	905.616	1.32969	6.31685e-11	PNO1
ENSG00000083312	4402.51	1.32949	1.20323e-18	TNPO1
ENSG00000143942	126.076	1.32912	2.63951e-05	CHAC2
ENSG00000164675	37.2149	1.32873	0.00038043	IQUB
ENSG00000143315	450.741	1.32839	4.89999e-09	PIGM
ENSG00000177105	1698.16	1.32669	9.61542e-15	RHOG
ENSG00000101680	526.653	1.32629	3.8732e-10	LAMA1
ENSG00000143493	904.232	1.32613	3.39656e-11	INTS7
ENSG00000118515	4245.55	1.32528	2.18382e-18	SGK1
ENSG00000111783	2600.05	1.32486	6.77039e-18	RFX4
ENSG00000161664	40.1762	1.32299	0.000242775	ASB16
ENSG00000151665	509.975	1.32298	2.96837e-09	PIGF
ENSG00000039537	11.0189	1.32259	0.0016337	C6
ENSG00000120594	1994.74	1.32203	2.00144e-14	PLXDC2
ENSG00000143507	442.232	1.32181	3.0565e-09	DUSP10
ENSG00000169814	536.9	1.32097	4.6264e-09	BTD
[truncated: 4,892 more rows]
