# Supplementary material for: Cross-species transcriptional analysis reveals conserved and host-specific neoplastic processes in mammalian glioma
Source: Sci Rep. 2018 Jan 19;8:1180. doi: 10.1038/s41598-018-19451-6 (PMC5775420; doi:10.1038/s41598-018-19451-6)
Supplement: Supplementary file 6 — Dataset 5 [file 41598_2018_19451_MOESM6_ESM.xlsx]

## Sheet: GWoodworth.DEG_Overlap.UP4way
GeneName	HS.DEG	K9.DEG	MM.DEG	RN.DEG
2017-09-02	1	1	1	1
ACAN	1	1	1	1
ADAM9	1	1	1	1
ADAMTS12	1	1	1	1
ADM	1	1	1	1
AGRN	1	1	1	1
ANGPT2	1	1	1	1
ANTXR1	1	1	1	1
ANXA2	1	1	1	1
ARPC1B	1	1	1	1
ASCL1	1	1	1	1
ASPM	1	1	1	1
AURKB	1	1	1	1
BIRC5	1	1	1	1
BVES	1	1	1	1
C1QA	1	1	1	1
C1QB	1	1	1	1
C1QC	1	1	1	1
C1QL1	1	1	1	1
CACNG4	1	1	1	1
CALU	1	1	1	1
CASK	1	1	1	1
CAV1	1	1	1	1
CAV2	1	1	1	1
CBFB	1	1	1	1
CBX3	1	1	1	1
CCND1	1	1	1	1
CCND2	1	1	1	1
CD44	1	1	1	1
CD63	1	1	1	1
CD9	1	1	1	1
CD93	1	1	1	1
CDC20	1	1	1	1
CDC42SE1	1	1	1	1
CDCA2	1	1	1	1
CDCA3	1	1	1	1
CDK4	1	1	1	1
CDKN2C	1	1	1	1
CDKN3	1	1	1	1
CENPA	1	1	1	1
CENPH	1	1	1	1
CHD7	1	1	1	1
CHST11	1	1	1	1
CKAP2L	1	1	1	1
CLEC7A	1	1	1	1
CMTM6	1	1	1	1
COL4A1	1	1	1	1
CRTAP	1	1	1	1
CSK	1	1	1	1
CTTNBP2NL	1	1	1	1
DCX	1	1	1	1
DDAH2	1	1	1	1
DDX21	1	1	1	1
DNMT1	1	1	1	1
DOCK11	1	1	1	1
DPYSL3	1	1	1	1
DUSP6	1	1	1	1
EDNRB	1	1	1	1
EFS	1	1	1	1
ELF1	1	1	1	1
ESCO2	1	1	1	1
ESM1	1	1	1	1
EXOSC8	1	1	1	1
EZH2	1	1	1	1
FABP7	1	1	1	1
FANCD2	1	1	1	1
FANCI	1	1	1	1
FAT1	1	1	1	1
FIP1L1	1	1	1	1
FLNA	1	1	1	1
FMNL3	1	1	1	1
FOXM1	1	1	1	1
GALNT10	1	1	1	1
GLTP	1	1	1	1
GNAI2	1	1	1	1
GPNMB	1	1	1	1
GRID2	1	1	1	1
H3F3B	1	1	1	1
HIP1	1	1	1	1
HMGB2	1	1	1	1
HMOX1	1	1	1	1
HNRNPH1	1	1	1	1
IL1RAP	1	1	1	1
IQGAP1	1	1	1	1
ITGAV	1	1	1	1
ITGB1	1	1	1	1
KIF11	1	1	1	1
KIF15	1	1	1	1
KIF18A	1	1	1	1
KIF22	1	1	1	1
KIF23	1	1	1	1
KLHL6	1	1	1	1
LAMC1	1	1	1	1
LBR	1	1	1	1
LGALS3	1	1	1	1
LIMA1	1	1	1	1
LMNB1	1	1	1	1
LRP1	1	1	1	1
MAML2	1	1	1	1
MAN2B1	1	1	1	1
MAP3K1	1	1	1	1
MAPRE1	1	1	1	1
MARCKSL1	1	1	1	1
MCL1	1	1	1	1
MCM10	1	1	1	1
MCM3	1	1	1	1
MCM4	1	1	1	1
MCM5	1	1	1	1
MCM7	1	1	1	1
MEGF11	1	1	1	1
MELK	1	1	1	1
MMP15	1	1	1	1
MMP16	1	1	1	1
MMP2	1	1	1	1
MPEG1	1	1	1	1
MPZL1	1	1	1	1
MSN	1	1	1	1
MYH9	1	1	1	1
MYT1	1	1	1	1
NASP	1	1	1	1
NCAN	1	1	1	1
NCAPD2	1	1	1	1
NCAPG2	1	1	1	1
NCAPH	1	1	1	1
NDC80	1	1	1	1
NES	1	1	1	1
NID2	1	1	1	1
NOX4	1	1	1	1
NRAS	1	1	1	1
NRM	1	1	1	1
NUP43	1	1	1	1
NUSAP1	1	1	1	1
NXPH1	1	1	1	1
P2RX7	1	1	1	1
P4HB	1	1	1	1
PBK	1	1	1	1
PDGFRA	1	1	1	1
PHACTR4	1	1	1	1
PHLDA1	1	1	1	1
PLK4	1	1	1	1
PPIB	1	1	1	1
PPIC	1	1	1	1
PPP1R14B	1	1	1	1
PPP4R1	1	1	1	1
PRC1	1	1	1	1
PRKD3	1	1	1	1
PSME2	1	1	1	1
PTBP1	1	1	1	1
PTN	1	1	1	1
PTPRG	1	1	1	1
RAB31	1	1	1	1
RAD51	1	1	1	1
RAD51AP1	1	1	1	1
RAP1B	1	1	1	1
RBL1	1	1	1	1
RBMX	1	1	1	1
REEP3	1	1	1	1
RFC3	1	1	1	1
RFC4	1	1	1	1
RHOC	1	1	1	1
RPIA	1	1	1	1
RPS27L	1	1	1	1
RPS9	1	1	1	1
RRM1	1	1	1	1
RRM2	1	1	1	1
RSU1	1	1	1	1
RYK	1	1	1	1
SCAMP2	1	1	1	1
SDC3	1	1	1	1
SEC61A1	1	1	1	1
SEMA5A	1	1	1	1
SGOL1	1	1	1	1
SGPL1	1	1	1	1
SHC1	1	1	1	1
SHMT1	1	1	1	1
SLC12A4	1	1	1	1
SLC7A7	1	1	1	1
SMAD5	1	1	1	1
SMOC1	1	1	1	1
SOAT1	1	1	1	1
SOX2	1	1	1	1
SOX6	1	1	1	1
SPC25	1	1	1	1
SPP1	1	1	1	1
SPRY4	1	1	1	1
SS18	1	1	1	1
SSRP1	1	1	1	1
STAT3	1	1	1	1
STK32A	1	1	1	1
SULF2	1	1	1	1
TCN2	1	1	1	1
TFDP1	1	1	1	1
TGFBR1	1	1	1	1
TIMP1	1	1	1	1
TMPO	1	1	1	1
TNC	1	1	1	1
TOP2A	1	1	1	1
TPM4	1	1	1	1
TPX2	1	1	1	1
TRAFD1	1	1	1	1
TRIB2	1	1	1	1
TRIM21	1	1	1	1
TROAP	1	1	1	1
TYROBP	1	1	1	1
VCAN	1	1	1	1
VIM	1	1	1	1
WDR1	1	1	1	1
WIPF1	1	1	1	1
ZEB1	1	1	1	1
ABCD3	1	1	1	0
ABHD4	1	1	1	0
ABI3	1	1	1	0
ACTA2	1	1	1	0
ACTB	1	1	1	0
AIF1	1	1	1	0
AK2	1	1	1	0
ALDH3A2	1	1	1	0
ALG8	1	1	1	0
ALOX5AP	1	1	1	0
ANKFY1	1	1	1	0
APCDD1	1	1	1	0
APOC1	1	1	1	0
APRT	1	1	1	0
ARAF	1	1	1	0
ARHGDIB	1	1	1	0
ARSB	1	1	1	0
ASCC2	1	1	1	0
AURKA	1	1	1	0
B2M	1	1	1	0
BAX	1	1	1	0
BCL10	1	1	1	0
BMP7	1	1	1	0
BTD	1	1	1	0
BUD31	1	1	1	0
BZW2	1	1	1	0
CAPG	1	1	1	0
CAPRIN1	1	1	1	0
CASP2	1	1	1	0
CASP6	1	1	1	0
CASP8	1	1	1	0
CCDC50	1	1	1	0
CCDC90B	1	1	1	0
CCR5	1	1	1	0
CD151	1	1	1	0
CD248	1	1	1	0
CDCA7	1	1	1	0
CENPM	1	1	1	0
CEP152	1	1	1	0
CHI3L1	1	1	1	0
CHIC2	1	1	1	0
CLN5	1	1	1	0
CLNS1A	1	1	1	0
CNIH4	1	1	1	0
COL15A1	1	1	1	0
COL1A1	1	1	1	0
COL3A1	1	1	1	0
COL6A3	1	1	1	0
COPE	1	1	1	0
CORO1B	1	1	1	0
CORO1C	1	1	1	0
CREB5	1	1	1	0
CSPG5	1	1	1	0
CTNS	1	1	1	0
CTSH	1	1	1	0
CTSK	1	1	1	0
CXADR	1	1	1	0
CXCR4	1	1	1	0
CYBA	1	1	1	0
CYR61	1	1	1	0
DAG1	1	1	1	0
DCHS1	1	1	1	0
DCLRE1B	1	1	1	0
DCT	1	1	1	0
DDOST	1	1	1	0
DDR1	1	1	1	0
DHX9	1	1	1	0
DNTTIP1	1	1	1	0
DOLPP1	1	1	1	0
DTX3L	1	1	1	0
DUSP16	1	1	1	0
E2F5	1	1	1	0
EBPL	1	1	1	0
EFEMP2	1	1	1	0
EFTUD2	1	1	1	0
EHD4	1	1	1	0
EIF2AK2	1	1	1	0
EIF3B	1	1	1	0
EIF3D	1	1	1	0
EIF3G	1	1	1	0
EIF4A3	1	1	1	0
EIF4EBP1	1	1	1	0
EIF4G2	1	1	1	0
ELK3	1	1	1	0
EMCN	1	1	1	0
EMG1	1	1	1	0
ENG	1	1	1	0
ENPP1	1	1	1	0
ERH	1	1	1	0
FADS2	1	1	1	0
FBN1	1	1	1	0
FBXO4	1	1	1	0
FERMT2	1	1	1	0
FKBP11	1	1	1	0
FKBP9	1	1	1	0
FN1	1	1	1	0
FNDC3B	1	1	1	0
FSTL1	1	1	1	0
FUBP3	1	1	1	0
GALNT1	1	1	1	0
GBA	1	1	1	0
GINS4	1	1	1	0
GLDC	1	1	1	0
GNGT2	1	1	1	0
GOLIM4	1	1	1	0
GPR65	1	1	1	0
GPX3	1	1	1	0
GRN	1	1	1	0
GSTK1	1	1	1	0
GTF3C2	1	1	1	0
GUSB	1	1	1	0
H6PD	1	1	1	0
HBP1	1	1	1	0
HELB	1	1	1	0
HMGCL	1	1	1	0
HN1	1	1	1	0
HNRNPAB	1	1	1	0
HNRNPC	1	1	1	0
HNRNPF	1	1	1	0
HUS1	1	1	1	0
IGFBP2	1	1	1	0
IGFBP5	1	1	1	0
IGFBP7	1	1	1	0
ILF3	1	1	1	0
IMPDH2	1	1	1	0
INCENP	1	1	1	0
INPPL1	1	1	1	0
INTS4	1	1	1	0
IRF1	1	1	1	0
ITGA1	1	1	1	0
JAGN1	1	1	1	0
KARS	1	1	1	0
KATNA1	1	1	1	0
KCNIP1	1	1	1	0
KCNJ8	1	1	1	0
KDELC1	1	1	1	0
KDELR2	1	1	1	0
KLF3	1	1	1	0
KRCC1	1	1	1	0
LAMP2	1	1	1	0
LAPTM5	1	1	1	0
LGMN	1	1	1	0
LIG3	1	1	1	0
LOX	1	1	1	0
LRIG3	1	1	1	0
LRP10	1	1	1	0
LRRN1	1	1	1	0
LSM1	1	1	1	0
LSM5	1	1	1	0
MAGED2	1	1	1	0
MCAM	1	1	1	0
MDFIC	1	1	1	0
MED30	1	1	1	0
MEST	1	1	1	0
MFSD1	1	1	1	0
MMP14	1	1	1	0
MPDU1	1	1	1	0
MRE11A	1	1	1	0
MRPS16	1	1	1	0
MTSS1	1	1	1	0
MX2	1	1	1	0
MYNN	1	1	1	0
NCF4	1	1	1	0
NDE1	1	1	1	0
NECAP2	1	1	1	0
NEDD1	1	1	1	0
NFATC3	1	1	1	0
NPM3	1	1	1	0
NT5E	1	1	1	0
NUDT1	1	1	1	0
NUP205	1	1	1	0
NUP210	1	1	1	0
NUP85	1	1	1	0
NUPL2	1	1	1	0
ODC1	1	1	1	0
PAFAH1B3	1	1	1	0
PALLD	1	1	1	0
PARL	1	1	1	0
PARP14	1	1	1	0
PBRM1	1	1	1	0
PDIA4	1	1	1	0
PDIA5	1	1	1	0
PDLIM4	1	1	1	0
PELI1	1	1	1	0
PGLS	1	1	1	0
PHB2	1	1	1	0
PHF6	1	1	1	0
PLAGL2	1	1	1	0
PLCB3	1	1	1	0
PLCD1	1	1	1	0
PLOD2	1	1	1	0
PLOD3	1	1	1	0
PMP22	1	1	1	0
POLA2	1	1	1	0
POLD2	1	1	1	0
PPM1D	1	1	1	0
PPP4C	1	1	1	0
PRCP	1	1	1	0
PRDX4	1	1	1	0
PRKD1	1	1	1	0
PRMT3	1	1	1	0
PRPF38A	1	1	1	0
PRRC1	1	1	1	0
PRRX1	1	1	1	0
PRSS35	1	1	1	0
PSAT1	1	1	1	0
PSMB2	1	1	1	0
PSMB8	1	1	1	0
PSMB9	1	1	1	0
PSME1	1	1	1	0
PTPN12	1	1	1	0
PYGO1	1	1	1	0
RAB32	1	1	1	0
RAC1	1	1	1	0
RAF1	1	1	1	0
RALGPS2	1	1	1	0
RAMP2	1	1	1	0
RELL1	1	1	1	0
RFWD2	1	1	1	0
RIN2	1	1	1	0
RIPK1	1	1	1	0
RIT1	1	1	1	0
RNPEPL1	1	1	1	0
RPA1	1	1	1	0
RPA2	1	1	1	0
RPA3	1	1	1	0
RPL13A	1	1	1	0
RPN2	1	1	1	0
RPS13	1	1	1	0
RPS26	1	1	1	0
RRAS	1	1	1	0
RRBP1	1	1	1	0
RRP15	1	1	1	0
RSAD2	1	1	1	0
S100A1	1	1	1	0
S100A6	1	1	1	0
SAAL1	1	1	1	0
SALL1	1	1	1	0
SAMD9L	1	1	1	0
SAMHD1	1	1	1	0
SAP30	1	1	1	0
SCP2	1	1	1	0
SDF2L1	1	1	1	0
SDHC	1	1	1	0
SEC11A	1	1	1	0
SEC13	1	1	1	0
SEC61B	1	1	1	0
SEMA6A	1	1	1	0
SERPING1	1	1	1	0
SF3B3	1	1	1	0
SH3BP2	1	1	1	0
SLC11A1	1	1	1	0
SLC27A3	1	1	1	0
SLC27A6	1	1	1	0
SLC29A1	1	1	1	0
SLC31A1	1	1	1	0
SLC35A2	1	1	1	0
SLC38A3	1	1	1	0
SLC38A5	1	1	1	0
SLC40A1	1	1	1	0
SLC44A1	1	1	1	0
SLC7A3	1	1	1	0
SLCO2B1	1	1	1	0
SMARCAD1	1	1	1	0
SMARCB1	1	1	1	0
SMARCE1	1	1	1	0
SMC1A	1	1	1	0
SNAP23	1	1	1	0
SNAPIN	1	1	1	0
SNRPA	1	1	1	0
SNRPB	1	1	1	0
SNRPD1	1	1	1	0
SNRPF	1	1	1	0
SNX18	1	1	1	0
SNX22	1	1	1	0
SNX6	1	1	1	0
SOX8	1	1	1	0
SPC24	1	1	1	0
SRD5A1	1	1	1	0
SRI	1	1	1	0
SSR1	1	1	1	0
SSR2	1	1	1	0
ST5	1	1	1	0
STAB1	1	1	1	0
STAT1	1	1	1	0
STK17B	1	1	1	0
SURF4	1	1	1	0
TALDO1	1	1	1	0
TBL2	1	1	1	0
TCEB3	1	1	1	0
TCIRG1	1	1	1	0
TES	1	1	1	0
TEX10	1	1	1	0
TFPI	1	1	1	0
TGFBI	1	1	1	0
TGFBR2	1	1	1	0
TLR2	1	1	1	0
TMCO3	1	1	1	0
TMEM134	1	1	1	0
TMEM14C	1	1	1	0
TMEM208	1	1	1	0
TMEM43	1	1	1	0
TMEM51	1	1	1	0
TMEM97	1	1	1	0
TMEM9B	1	1	1	0
TMOD3	1	1	1	0
TNFRSF11B	1	1	1	0
TOE1	1	1	1	0
TREM2	1	1	1	0
TSC22D4	1	1	1	0
TSPAN12	1	1	1	0
UACA	1	1	1	0
USP18	1	1	1	0
VAV1	1	1	1	0
VEGFA	1	1	1	0
VWF	1	1	1	0
WASF2	1	1	1	0
WDR43	1	1	1	0
WIPI1	1	1	1	0
WWTR1	1	1	1	0
XRCC2	1	1	1	0
YEATS4	1	1	1	0
YIF1A	1	1	1	0
ZDHHC12	1	1	1	0
ZDHHC4	1	1	1	0
ZFP36L1	1	1	1	0
ZMAT5	1	1	1	0
ZNRD1	1	1	1	0
ABCA1	1	1	0	1
ACP5	1	1	0	1
AKAP13	1	1	0	1
ANP32B	1	1	0	1
ANXA1	1	1	0	1
APBB1IP	1	1	0	1
ARHGAP18	1	1	0	1
ARHGEF6	1	1	0	1
B3GAT2	1	1	0	1
BARD1	1	1	0	1
BAZ1A	1	1	0	1
BRCA1	1	1	0	1
CASC5	1	1	0	1
CASP3	1	1	0	1
CCL2	1	1	0	1
CCNB2	1	1	0	1
CD80	1	1	0	1
CD86	1	1	0	1
CENPO	1	1	0	1
CNTLN	1	1	0	1
CPNE3	1	1	0	1
CTSC	1	1	0	1
DENND2A	1	1	0	1
DISC1	1	1	0	1
DLGAP5	1	1	0	1
DPYD	1	1	0	1
DSCC1	1	1	0	1
DTL	1	1	0	1
ECT2	1	1	0	1
EPS8	1	1	0	1
FABP5	1	1	0	1
FBXO5	1	1	0	1
FCER1G	1	1	0	1
GLIPR1	1	1	0	1
GLIPR2	1	1	0	1
GNAI3	1	1	0	1
GNB2L1	1	1	0	1
HEATR5A	1	1	0	1
HELLS	1	1	0	1
HNRNPUL1	1	1	0	1
HPS5	1	1	0	1
IFNGR1	1	1	0	1
IL33	1	1	0	1
ITGAL	1	1	0	1
ITGB8	1	1	0	1
KIF14	1	1	0	1
KLHL13	1	1	0	1
LAMA4	1	1	0	1
LYN	1	1	0	1
MMP19	1	1	0	1
MTA2	1	1	0	1
N4BP2	1	1	0	1
NCAPG	1	1	0	1
NEK2	1	1	0	1
NONO	1	1	0	1
PABPC1	1	1	0	1
PARP12	1	1	0	1
PCNA	1	1	0	1
PLAU	1	1	0	1
POLA1	1	1	0	1
POLE2	1	1	0	1
POSTN	1	1	0	1
PRIM1	1	1	0	1
PTTG1	1	1	0	1
RACGAP1	1	1	0	1
RARA	1	1	0	1
REST	1	1	0	1
RGS1	1	1	0	1
RNASET2	1	1	0	1
RPS19	1	1	0	1
RPS8	1	1	0	1
SASS6	1	1	0	1
SBF2	1	1	0	1
SH3BP4	1	1	0	1
SH3D19	1	1	0	1
SH3GLB1	1	1	0	1
SIPA1	1	1	0	1
SLC25A13	1	1	0	1
SLC44A5	1	1	0	1
SMARCC1	1	1	0	1
SMC2	1	1	0	1
SMC3	1	1	0	1
SMC4	1	1	0	1
SPIN4	1	1	0	1
SRGAP1	1	1	0	1
STK10	1	1	0	1
TACC3	1	1	0	1
TEAD1	1	1	0	1
TLN1	1	1	0	1
TLR1	1	1	0	1
TNPO1	1	1	0	1
TRIB1	1	1	0	1
UGDH	1	1	0	1
XRN2	1	1	0	1
ZC3HAV1	1	1	0	1
2017-09-09	1	1	0	0
ABCC4	1	1	0	0
ABCD4	1	1	0	0
ACOT9	1	1	0	0
ACP6	1	1	0	0
ACSS3	1	1	0	0
ACTG2	1	1	0	0
ACTR8	1	1	0	0
ACVR1	1	1	0	0
ADAM28	1	1	0	0
ADAMDEC1	1	1	0	0
ADAP2	1	1	0	0
ADPRH	1	1	0	0
AFAP1L1	1	1	0	0
AGA	1	1	0	0
AHCY	1	1	0	0
AHR	1	1	0	0
ALG6	1	1	0	0
ANAPC10	1	1	0	0
ANGPTL2	1	1	0	0
AP1S2	1	1	0	0
AP3B1	1	1	0	0
AP3M1	1	1	0	0
APBB2	1	1	0	0
APEX1	1	1	0	0
APLF	1	1	0	0
APOE	1	1	0	0
AQP5	1	1	0	0
ARL13B	1	1	0	0
ARRDC3	1	1	0	0
ARSK	1	1	0	0
ASCC1	1	1	0	0
ASF1A	1	1	0	0
ASTN2	1	1	0	0
ATF7IP	1	1	0	0
ATG4A	1	1	0	0
ATL3	1	1	0	0
ATP11C	1	1	0	0
AUP1	1	1	0	0
AVIL	1	1	0	0
B4GALT5	1	1	0	0
BAMBI	1	1	0	0
BBOX1	1	1	0	0
BCHE	1	1	0	0
BLNK	1	1	0	0
BMP2	1	1	0	0
BMPR1A	1	1	0	0
BPGM	1	1	0	0
BPI	1	1	0	0
BPNT1	1	1	0	0
BTK	1	1	0	0
BTN1A1	1	1	0	0
BUB3	1	1	0	0
BUD13	1	1	0	0
C1GALT1	1	1	0	0
C1R	1	1	0	0
C1S	1	1	0	0
C3	1	1	0	0
C3AR1	1	1	0	0
CACNA2D4	1	1	0	0
CALR	1	1	0	0
CAP1	1	1	0	0
CARHSP1	1	1	0	0
CBLB	1	1	0	0
CBY1	1	1	0	0
CCDC109B	1	1	0	0
CCDC150	1	1	0	0
CCDC71	1	1	0	0
CCDC86	1	1	0	0
CCDC89	1	1	0	0
CCNG1	1	1	0	0
CCRL2	1	1	0	0
CCT5	1	1	0	0
CD163	1	1	0	0
CD36	1	1	0	0
CD37	1	1	0	0
CD48	1	1	0	0
CD53	1	1	0	0
CD81	1	1	0	0
CD82	1	1	0	0
CDH2	1	1	0	0
CEBPZ	1	1	0	0
CFI	1	1	0	0
CFTR	1	1	0	0
CHCHD3	1	1	0	0
CHD1	1	1	0	0
CHD4	1	1	0	0
CHST9	1	1	0	0
CKAP4	1	1	0	0
CKS1B	1	1	0	0
CLCC1	1	1	0	0
CLEC12A	1	1	0	0
CLEC4E	1	1	0	0
CLIC4	1	1	0	0
CLPP	1	1	0	0
COG4	1	1	0	0
COL1A2	1	1	0	0
COL5A2	1	1	0	0
COMMD4	1	1	0	0
COMMD5	1	1	0	0
COPB1	1	1	0	0
COPG2	1	1	0	0
COPZ2	1	1	0	0
CPS1	1	1	0	0
CRB1	1	1	0	0
CRLS1	1	1	0	0
CRY1	1	1	0	0
CSF1R	1	1	0	0
CSNK1A1	1	1	0	0
CSTF2	1	1	0	0
CTNNA1	1	1	0	0
CTNNBL1	1	1	0	0
CTNND1	1	1	0	0
CTSA	1	1	0	0
CTSB	1	1	0	0
CTSS	1	1	0	0
CTSZ	1	1	0	0
CUBN	1	1	0	0
CXCL10	1	1	0	0
CYBB	1	1	0	0
DAD1	1	1	0	0
DAPP1	1	1	0	0
DAXX	1	1	0	0
DDX23	1	1	0	0
DDX49	1	1	0	0
DDX54	1	1	0	0
DDX59	1	1	0	0
DDX60	1	1	0	0
DEDD	1	1	0	0
DEGS1	1	1	0	0
DENND1B	1	1	0	0
DEPDC7	1	1	0	0
DERL1	1	1	0	0
DERL2	1	1	0	0
DKC1	1	1	0	0
DNAJB9	1	1	0	0
DNAJC1	1	1	0	0
DNAJC17	1	1	0	0
DNAJC3	1	1	0	0
DNASE1L3	1	1	0	0
DNER	1	1	0	0
DOCK2	1	1	0	0
DOCK8	1	1	0	0
DOLK	1	1	0	0
DPP3	1	1	0	0
DPY19L3	1	1	0	0
DUS4L	1	1	0	0
EAF1	1	1	0	0
EBF1	1	1	0	0
EDN3	1	1	0	0
EGFLAM	1	1	0	0
EGR1	1	1	0	0
EIF2AK3	1	1	0	0
EIF3H	1	1	0	0
ELOVL2	1	1	0	0
ENPEP	1	1	0	0
EPHB3	1	1	0	0
EPSTI1	1	1	0	0
ERGIC3	1	1	0	0
ETAA1	1	1	0	0
ETV1	1	1	0	0
EVI2B	1	1	0	0
EYA4	1	1	0	0
F2RL2	1	1	0	0
FANCG	1	1	0	0
FBXO30	1	1	0	0
FCGRT	1	1	0	0
FERMT3	1	1	0	0
FKBP7	1	1	0	0
FLAD1	1	1	0	0
FLI1	1	1	0	0
FLNC	1	1	0	0
FOLR2	1	1	0	0
FOS	1	1	0	0
FOXN2	1	1	0	0
FRMD6	1	1	0	0
FST	1	1	0	0
FTSJ1	1	1	0	0
FTSJ3	1	1	0	0
FUCA1	1	1	0	0
FYB	1	1	0	0
FZD6	1	1	0	0
G6PC3	1	1	0	0
GAL3ST4	1	1	0	0
GALNT5	1	1	0	0
GATM	1	1	0	0
GBP1	1	1	0	0
GCNT2	1	1	0	0
GDAP2	1	1	0	0
GGH	1	1	0	0
GLA	1	1	0	0
GLB1L	1	1	0	0
GMFG	1	1	0	0
GNA13	1	1	0	0
GNPNAT1	1	1	0	0
GNS	1	1	0	0
GPR1	1	1	0	0
GPR108	1	1	0	0
GPR171	1	1	0	0
GPSM3	1	1	0	0
GRB2	1	1	0	0
GSPT2	1	1	0	0
GSTCD	1	1	0	0
GTF2A2	1	1	0	0
GYPC	1	1	0	0
HADH	1	1	0	0
HAPLN1	1	1	0	0
HCK	1	1	0	0
HDGF	1	1	0	0
HEATR3	1	1	0	0
HEPACAM	1	1	0	0
HERPUD2	1	1	0	0
HEXB	1	1	0	0
HMBS	1	1	0	0
HMGB3	1	1	0	0
HNRNPK	1	1	0	0
HNRNPR	1	1	0	0
HOXB7	1	1	0	0
HP	1	1	0	0
HPSE	1	1	0	0
HSBP1	1	1	0	0
HSD17B10	1	1	0	0
HTR2B	1	1	0	0
HVCN1	1	1	0	0
IER2	1	1	0	0
IFI35	1	1	0	0
IFI44	1	1	0	0
IFRD1	1	1	0	0
IFRD2	1	1	0	0
IGF2BP3	1	1	0	0
IGFBP4	1	1	0	0
IL10RB	1	1	0	0
IL13RA2	1	1	0	0
IL17RA	1	1	0	0
IL18	1	1	0	0
IL18BP	1	1	0	0
IL6	1	1	0	0
IL7R	1	1	0	0
ILF2	1	1	0	0
ING3	1	1	0	0
INHBA	1	1	0	0
INTS7	1	1	0	0
INTS9	1	1	0	0
IPP	1	1	0	0
IQGAP2	1	1	0	0
IRAK4	1	1	0	0
IRF2	1	1	0	0
ITGA5	1	1	0	0
ITGAM	1	1	0	0
ITGB2	1	1	0	0
ITGB5	1	1	0	0
JMJD4	1	1	0	0
KBTBD2	1	1	0	0
KCND2	1	1	0	0
KCNMB1	1	1	0	0
KDELR1	1	1	0	0
KDR	1	1	0	0
KHDRBS1	1	1	0	0
KIF26B	1	1	0	0
KLF10	1	1	0	0
KLHL20	1	1	0	0
KPNB1	1	1	0	0
KRT23	1	1	0	0
KRT36	1	1	0	0
L2HGDH	1	1	0	0
LAMB2	1	1	0	0
LAP3	1	1	0	0
LAYN	1	1	0	0
LCMT2	1	1	0	0
LCP1	1	1	0	0
LEPROTL1	1	1	0	0
LGALS9	1	1	0	0
LMAN1	1	1	0	0
LMAN2	1	1	0	0
LMAN2L	1	1	0	0
LMO1	1	1	0	0
LMO2	1	1	0	0
LOXL2	1	1	0	0
LOXL4	1	1	0	0
LRRC42	1	1	0	0
LSM10	1	1	0	0
LSM14A	1	1	0	0
LUZP2	1	1	0	0
LY75	1	1	0	0
LY86	1	1	0	0
LY9	1	1	0	0
LY96	1	1	0	0
MAGOH	1	1	0	0
MAPK1IP1L	1	1	0	0
MATN2	1	1	0	0
MBD6	1	1	0	0
MCPH1	1	1	0	0
MDM2	1	1	0	0
MDM4	1	1	0	0
ME2	1	1	0	0
MED1	1	1	0	0
MED13	1	1	0	0
MED17	1	1	0	0
MESDC2	1	1	0	0
MFSD11	1	1	0	0
MITD1	1	1	0	0
MITF	1	1	0	0
MND1	1	1	0	0
MNDA	1	1	0	0
MOSPD3	1	1	0	0
MPG	1	1	0	0
MPST	1	1	0	0
MRPL11	1	1	0	0
MRPL40	1	1	0	0
MRPL52	1	1	0	0
MSR1	1	1	0	0
MTHFD1	1	1	0	0
MXRA8	1	1	0	0
MYCBP	1	1	0	0
MYCN	1	1	0	0
MYO1C	1	1	0	0
NAGK	1	1	0	0
NCF2	1	1	0	0
NCKAP1L	1	1	0	0
NEDD4	1	1	0	0
NEDD9	1	1	0	0
NFIB	1	1	0	0
NFKBIA	1	1	0	0
NKAIN3	1	1	0	0
NOC3L	1	1	0	0
NOD1	1	1	0	0
NOL10	1	1	0	0
NOSIP	1	1	0	0
NOVA1	1	1	0	0
NPNT	1	1	0	0
NPSR1	1	1	0	0
NR2C2AP	1	1	0	0
NRP2	1	1	0	0
NUCB2	1	1	0	0
NUP160	1	1	0	0
NUP214	1	1	0	0
NUP37	1	1	0	0
NUP54	1	1	0	0
NUPR1	1	1	0	0
NXT2	1	1	0	0
OAS2	1	1	0	0
OGG1	1	1	0	0
OLFML1	1	1	0	0
OLFML2A	1	1	0	0
OLFML2B	1	1	0	0
ORMDL2	1	1	0	0
OS9	1	1	0	0
P4HA1	1	1	0	0
P4HA3	1	1	0	0
PABPC5	1	1	0	0
PAFAH2	1	1	0	0
PAG1	1	1	0	0
PAICS	1	1	0	0
PAM	1	1	0	0
PARP4	1	1	0	0
PARVG	1	1	0	0
PATL1	1	1	0	0
PATZ1	1	1	0	0
PCBD2	1	1	0	0
PCF11	1	1	0	0
PCIF1	1	1	0	0
PCK2	1	1	0	0
PCOLCE2	1	1	0	0
PCTP	1	1	0	0
PDCD1LG2	1	1	0	0
PDCL	1	1	0	0
PDE5A	1	1	0	0
PDIA6	1	1	0	0
PDK1	1	1	0	0
PDSS1	1	1	0	0
PECR	1	1	0	0
PEG10	1	1	0	0
PEMT	1	1	0	0
PGM2	1	1	0	0
PHB	1	1	0	0
PHC1	1	1	0	0
PHKA1	1	1	0	0
PHPT1	1	1	0	0
PIGN	1	1	0	0
PIGU	1	1	0	0
PIK3CG	1	1	0	0
PIP5K1A	1	1	0	0
PIPOX	1	1	0	0
PKN1	1	1	0	0
PKN2	1	1	0	0
PLA2G4A	1	1	0	0
PLAUR	1	1	0	0
PLP2	1	1	0	0
PLTP	1	1	0	0
PLVAP	1	1	0	0
PLXDC2	1	1	0	0
PNO1	1	1	0	0
POLG2	1	1	0	0
POLR2G	1	1	0	0
POLR2H	1	1	0	0
POP5	1	1	0	0
POU3F4	1	1	0	0
PPA2	1	1	0	0
PPM1G	1	1	0	0
PPP1CA	1	1	0	0
PQLC3	1	1	0	0
PRKAG1	1	1	0	0
PRKAR2A	1	1	0	0
PRKCSH	1	1	0	0
PRMT1	1	1	0	0
PRPF31	1	1	0	0
PRPH	1	1	0	0
PSENEN	1	1	0	0
PSPH	1	1	0	0
PTGER4	1	1	0	0
PTGFRN	1	1	0	0
PTMS	1	1	0	0
PTP4A3	1	1	0	0
PTPN6	1	1	0	0
PTPRC	1	1	0	0
PTPRJ	1	1	0	0
PUS10	1	1	0	0
PXMP4	1	1	0	0
PYCARD	1	1	0	0
PYGL	1	1	0	0
QARS	1	1	0	0
RAB10	1	1	0	0
RAB13	1	1	0	0
RAB20	1	1	0	0
RAB27A	1	1	0	0
RAC2	1	1	0	0
RALY	1	1	0	0
RAP2C	1	1	0	0
RASSF9	1	1	0	0
RBBP8	1	1	0	0
RBM22	1	1	0	0
RBM42	1	1	0	0
RBM47	1	1	0	0
RBM7	1	1	0	0
RBMX2	1	1	0	0
RCC2	1	1	0	0
REC8	1	1	0	0
REEP4	1	1	0	0
RFX7	1	1	0	0
RFXANK	1	1	0	0
RGS10	1	1	0	0
RGS18	1	1	0	0
RHOA	1	1	0	0
RHOG	1	1	0	0
RIPK2	1	1	0	0
RNASEH2A	1	1	0	0
RNASEK	1	1	0	0
RND2	1	1	0	0
RNF138	1	1	0	0
ROBO1	1	1	0	0
RPL18A	1	1	0	0
RPL28	1	1	0	0
RPN1	1	1	0	0
RPP40	1	1	0	0
RPS15	1	1	0	0
RPUSD2	1	1	0	0
RRAS2	1	1	0	0
RRP1B	1	1	0	0
RSPRY1	1	1	0	0
RTKN	1	1	0	0
RTP4	1	1	0	0
RUNX1	1	1	0	0
RUVBL1	1	1	0	0
SAMD11	1	1	0	0
SCAMP3	1	1	0	0
SCIN	1	1	0	0
SCO1	1	1	0	0
SDC2	1	1	0	0
SELL	1	1	0	0
SERBP1	1	1	0	0
SERINC5	1	1	0	0
SGCE	1	1	0	0
SH3BP1	1	1	0	0
SHC3	1	1	0	0
SHMT2	1	1	0	0
SIL1	1	1	0	0
SIRT2	1	1	0	0
SLC15A4	1	1	0	0
SLC25A21	1	1	0	0
SLC25A24	1	1	0	0
SLC2A5	1	1	0	0
SLC2A9	1	1	0	0
SLC37A4	1	1	0	0
SLC39A14	1	1	0	0
SLC39A8	1	1	0	0
SLC43A3	1	1	0	0
SLC44A2	1	1	0	0
SLC4A2	1	1	0	0
SLC9A9	1	1	0	0
SLCO5A1	1	1	0	0
SMAD2	1	1	0	0
SMARCD1	1	1	0	0
SNAI2	1	1	0	0
SNAP29	1	1	0	0
SNCAIP	1	1	0	0
SND1	1	1	0	0
SNRPE	1	1	0	0
SNX5	1	1	0	0
SP1	1	1	0	0
SP100	1	1	0	0
SP140	1	1	0	0
SP4	1	1	0	0
SPCS2	1	1	0	0
SPCS3	1	1	0	0
SPG21	1	1	0	0
SPIC	1	1	0	0
SPRY2	1	1	0	0
SPSB2	1	1	0	0
SRBD1	1	1	0	0
SRFBP1	1	1	0	0
SRPX	1	1	0	0
SRPX2	1	1	0	0
ST7L	1	1	0	0
STAC	1	1	0	0
STAG1	1	1	0	0
STAG2	1	1	0	0
STEAP4	1	1	0	0
STK38	1	1	0	0
STT3A	1	1	0	0
SUCLG2	1	1	0	0
SULT1E1	1	1	0	0
SYCE2	1	1	0	0
SYNCRIP	1	1	0	0
SYNGR2	1	1	0	0
TAF1A	1	1	0	0
TAGLN	1	1	0	0
TANK	1	1	0	0
TAPBPL	1	1	0	0
TARS	1	1	0	0
TCEA3	1	1	0	0
TEP1	1	1	0	0
TFPI2	1	1	0	0
TGDS	1	1	0	0
THBS1	1	1	0	0
TLR3	1	1	0	0
TM2D2	1	1	0	0
TMCC3	1	1	0	0
TMED4	1	1	0	0
TMED7	1	1	0	0
TMED9	1	1	0	0
TMEM106A	1	1	0	0
TMEM106C	1	1	0	0
TMEM11	1	1	0	0
TMEM115	1	1	0	0
TMEM120A	1	1	0	0
TMEM123	1	1	0	0
TMEM128	1	1	0	0
TMEM138	1	1	0	0
TMEM168	1	1	0	0
TMEM179B	1	1	0	0
TMEM39A	1	1	0	0
TMEM50A	1	1	0	0
TMEM59	1	1	0	0
TMEM87A	1	1	0	0
TMEM98	1	1	0	0
TMOD1	1	1	0	0
TNFRSF19	1	1	0	0
TNFSF10	1	1	0	0
TNPO3	1	1	0	0
TNS1	1	1	0	0
TOP1	1	1	0	0
TOR3A	1	1	0	0
TPM2	1	1	0	0
TREML1	1	1	0	0
TRH	1	1	0	0
TRIP10	1	1	0	0
TRPT1	1	1	0	0
TST	1	1	0	0
TTC27	1	1	0	0
TUFM	1	1	0	0
TWISTNB	1	1	0	0
TXLNA	1	1	0	0
TYW1	1	1	0	0
UBE2L6	1	1	0	0
UCP2	1	1	0	0
UMPS	1	1	0	0
UNK	1	1	0	0
URB2	1	1	0	0
USP8	1	1	0	0
UST	1	1	0	0
VAMP5	1	1	0	0
VAMP8	1	1	0	0
VASH2	1	1	0	0
VASP	1	1	0	0
VAT1	1	1	0	0
VSIG4	1	1	0	0
WDR76	1	1	0	0
WDR77	1	1	0	0
WEE1	1	1	0	0
WRN	1	1	0	0
XRCC4	1	1	0	0
YIPF6	1	1	0	0
ZBTB10	1	1	0	0
ZBTB2	1	1	0	0
ZBTB39	1	1	0	0
ZC3H10	1	1	0	0
ZFHX3	1	1	0	0
ZFP37	1	1	0	0
ZMYM1	1	1	0	0
ZNHIT1	1	1	0	0
ZSCAN21	1	1	0	0
ZW10	1	1	0	0
ABCB4	1	0	1	1
ACTL6A	1	0	1	1
ADAMTS20	1	0	1	1
ADAMTS9	1	0	1	1
ARHGAP17	1	0	1	1
BMP1	1	0	1	1
BNIP2	1	0	1	1
BRIP1	1	0	1	1
BUB1B	1	0	1	1
CALCRL	1	0	1	1
CASP4	1	0	1	1
CASP7	1	0	1	1
CD276	1	0	1	1
CDC25C	1	0	1	1
CDC6	1	0	1	1
CDCA5	1	0	1	1
CDCA8	1	0	1	1
CDK2	1	0	1	1
CDKN1A	1	0	1	1
CDKN2B	1	0	1	1
CDT1	1	0	1	1
CENPF	1	0	1	1
CENPI	1	0	1	1
CENPK	1	0	1	1
CENPP	1	0	1	1
CENPQ	1	0	1	1
CHAF1B	1	0	1	1
CHST3	1	0	1	1
CKAP2	1	0	1	1
CLSPN	1	0	1	1
CNN2	1	0	1	1
COL4A2	1	0	1	1
CPNE2	1	0	1	1
CPXM1	1	0	1	1
CSPG4	1	0	1	1
CTNNB1	1	0	1	1
DAB2	1	0	1	1
DAP	1	0	1	1
DBF4	1	0	1	1
DBI	1	0	1	1
DCLK2	1	0	1	1
DDX11	1	0	1	1
DEPDC1B	1	0	1	1
DLG5	1	0	1	1
DSN1	1	0	1	1
EDNRA	1	0	1	1
EMP3	1	0	1	1
ESPL1	1	0	1	1
FBN2	1	0	1	1
FRMD8	1	0	1	1
GAB1	1	0	1	1
GINS1	1	0	1	1
GNB4	1	0	1	1
GOLM1	1	0	1	1
GPSM2	1	0	1	1
HAS2	1	0	1	1
ICAM1	1	0	1	1
ITPR2	1	0	1	1
KIF20B	1	0	1	1
KIF2C	1	0	1	1
KLHL5	1	0	1	1
KNTC1	1	0	1	1
LBH	1	0	1	1
LIMD1	1	0	1	1
LSM6	1	0	1	1
LTBR	1	0	1	1
MASP1	1	0	1	1
MATN4	1	0	1	1
MCM2	1	0	1	1
MCM6	1	0	1	1
MGP	1	0	1	1
MIDN	1	0	1	1
MTHFD2	1	0	1	1
MYBL2	1	0	1	1
MYO1F	1	0	1	1
MYO9B	1	0	1	1
NFKB1	1	0	1	1
NHSL1	1	0	1	1
NID1	1	0	1	1
NKX2-2	1	0	1	1
NOTCH1	1	0	1	1
OIP5	1	0	1	1
OSMR	1	0	1	1
PAK2	1	0	1	1
PDLIM5	1	0	1	1
PLAT	1	0	1	1
PLEKHG2	1	0	1	1
PLK1	1	0	1	1
PPAPDC1A	1	0	1	1
PRIM2	1	0	1	1
PRKX	1	0	1	1
RAB8A	1	0	1	1
RAD54L	1	0	1	1
RASSF4	1	0	1	1
RCBTB2	1	0	1	1
RHOJ	1	0	1	1
RPL10A	1	0	1	1
RPL7A	1	0	1	1
RPLP0	1	0	1	1
RPS12	1	0	1	1
RPS4X	1	0	1	1
SEPN1	1	0	1	1
SGOL2	1	0	1	1
SH3PXD2B	1	0	1	1
SKP2	1	0	1	1
SVIL	1	0	1	1
TAGLN2	1	0	1	1
TCF19	1	0	1	1
TIMELESS	1	0	1	1
TK1	1	0	1	1
TMEM100	1	0	1	1
TMEM86A	1	0	1	1
TNFRSF12A	1	0	1	1
TNFRSF1A	1	0	1	1
TRIM25	1	0	1	1
TSPAN6	1	0	1	1
TUBB2B	1	0	1	1
USP1	1	0	1	1
VAV2	1	0	1	1
WDHD1	1	0	1	1
2017-09-15	1	0	1	0
ABHD5	1	0	1	0
ADAMTS2	1	0	1	0
ALDH18A1	1	0	1	0
ALG14	1	0	1	0
ALG3	1	0	1	0
ALG5	1	0	1	0
ANKRD6	1	0	1	0
ANTXR2	1	0	1	0
APLNR	1	0	1	0
AQP1	1	0	1	0
ARF6	1	0	1	0
ARFGAP3	1	0	1	0
ARFIP1	1	0	1	0
ARHGEF19	1	0	1	0
ARMC6	1	0	1	0
ARPC5	1	0	1	0
ASAH1	1	0	1	0
AXL	1	0	1	0
BACH1	1	0	1	0
BANF1	1	0	1	0
BCAN	1	0	1	0
BCL2L11	1	0	1	0
BCL6B	1	0	1	0
BCL7C	1	0	1	0
BET1	1	0	1	0
BGN	1	0	1	0
BLVRA	1	0	1	0
BRCA2	1	0	1	0
BZW1	1	0	1	0
CANT1	1	0	1	0
CBR3	1	0	1	0
CC2D2A	1	0	1	0
CCDC134	1	0	1	0
CCDC28B	1	0	1	0
CCDC58	1	0	1	0
CCDC77	1	0	1	0
CCT3	1	0	1	0
CD109	1	0	1	0
CD164	1	0	1	0
CD40	1	0	1	0
CD52	1	0	1	0
CD84	1	0	1	0
CDC42EP4	1	0	1	0
CDCA4	1	0	1	0
CENPL	1	0	1	0
CHAF1A	1	0	1	0
CHCHD5	1	0	1	0
CHEK2	1	0	1	0
CHMP6	1	0	1	0
COL20A1	1	0	1	0
COL5A1	1	0	1	0
COL8A1	1	0	1	0
COMMD1	1	0	1	0
COMMD6	1	0	1	0
COPB2	1	0	1	0
COQ6	1	0	1	0
CP	1	0	1	0
CPT2	1	0	1	0
CSTF1	1	0	1	0
CTDSP1	1	0	1	0
CTDSP2	1	0	1	0
CTDSPL2	1	0	1	0
CXCL16	1	0	1	0
CYP1B1	1	0	1	0
CYTH4	1	0	1	0
DCAKD	1	0	1	0
DCN	1	0	1	0
DCPS	1	0	1	0
DDIT4	1	0	1	0
DDX6	1	0	1	0
DHRS7B	1	0	1	0
DHRSX	1	0	1	0
DLK1	1	0	1	0
DNAJB11	1	0	1	0
DPM3	1	0	1	0
DTX2	1	0	1	0
DUSP11	1	0	1	0
EDEM2	1	0	1	0
EEF1B2	1	0	1	0
EIF2A	1	0	1	0
EIF3I	1	0	1	0
ELFN1	1	0	1	0
ELOVL1	1	0	1	0
EML4	1	0	1	0
EMP1	1	0	1	0
EPHB2	1	0	1	0
ESAM	1	0	1	0
ETFA	1	0	1	0
ETV4	1	0	1	0
ETV5	1	0	1	0
EVC	1	0	1	0
EXOSC4	1	0	1	0
EXT2	1	0	1	0
EYA1	1	0	1	0
F2R	1	0	1	0
FANCE	1	0	1	0
FBLIM1	1	0	1	0
FBP1	1	0	1	0
FBXW8	1	0	1	0
FEM1C	1	0	1	0
FEN1	1	0	1	0
FHL1	1	0	1	0
FIGNL1	1	0	1	0
FKBP14	1	0	1	0
FPGS	1	0	1	0
FRMD7	1	0	1	0
FRRS1	1	0	1	0
FXN	1	0	1	0
FXYD6	1	0	1	0
G3BP1	1	0	1	0
GALK1	1	0	1	0
GANAB	1	0	1	0
GEMIN6	1	0	1	0
GFPT2	1	0	1	0
GINS2	1	0	1	0
GLB1	1	0	1	0
GM2A	1	0	1	0
GNPDA1	1	0	1	0
GOLGA7	1	0	1	0
GPR137B	1	0	1	0
GPX1	1	0	1	0
GPX7	1	0	1	0
GSG2	1	0	1	0
GSX1	1	0	1	0
GTF2E1	1	0	1	0
GTF2F2	1	0	1	0
GTF2H2	1	0	1	0
GTF2H3	1	0	1	0
GTSE1	1	0	1	0
H2AFZ	1	0	1	0
HAPLN3	1	0	1	0
HDAC2	1	0	1	0
HEATR1	1	0	1	0
HES6	1	0	1	0
HIC1	1	0	1	0
HMG20B	1	0	1	0
HN1L	1	0	1	0
HS2ST1	1	0	1	0
HSPG2	1	0	1	0
HYAL2	1	0	1	0
HYI	1	0	1	0
IDH1	1	0	1	0
IER3	1	0	1	0
IER3IP1	1	0	1	0
IGFBP3	1	0	1	0
INTS5	1	0	1	0
IQGAP3	1	0	1	0
IRAK1	1	0	1	0
IRF8	1	0	1	0
IRX2	1	0	1	0
IRX3	1	0	1	0
ISG20L2	1	0	1	0
JAM2	1	0	1	0
KCNK2	1	0	1	0
KCTD5	1	0	1	0
KDELR3	1	0	1	0
KHSRP	1	0	1	0
KIFC1	1	0	1	0
KLHDC4	1	0	1	0
LAMA1	1	0	1	0
LAMC3	1	0	1	0
LAMP1	1	0	1	0
LAT2	1	0	1	0
LBP	1	0	1	0
LDHA	1	0	1	0
LGALS3BP	1	0	1	0
LIMS2	1	0	1	0
LMCD1	1	0	1	0
LMNB2	1	0	1	0
LSM12	1	0	1	0
LSM2	1	0	1	0
LSM3	1	0	1	0
LUM	1	0	1	0
LYPLAL1	1	0	1	0
LZIC	1	0	1	0
MAD2L1	1	0	1	0
MAPKAPK2	1	0	1	0
MEIS1	1	0	1	0
MEOX1	1	0	1	0
MFAP2	1	0	1	0
MIF4GD	1	0	1	0
MKS1	1	0	1	0
MMP13	1	0	1	0
MMP3	1	0	1	0
MMP9	1	0	1	0
MNS1	1	0	1	0
MOXD1	1	0	1	0
MRO	1	0	1	0
MRPL13	1	0	1	0
MRPL36	1	0	1	0
MS4A7	1	0	1	0
MSH6	1	0	1	0
MTCH2	1	0	1	0
MTDH	1	0	1	0
MTX1	1	0	1	0
MYD88	1	0	1	0
N6AMT2	1	0	1	0
NANS	1	0	1	0
NCAPD3	1	0	1	0
NCSTN	1	0	1	0
NFATC1	1	0	1	0
NFIA	1	0	1	0
NFKBIZ	1	0	1	0
NHLRC2	1	0	1	0
NIP7	1	0	1	0
NKIRAS2	1	0	1	0
NME4	1	0	1	0
NPC2	1	0	1	0
NSMCE1	1	0	1	0
NUBP1	1	0	1	0
NUCB1	1	0	1	0
NUP107	1	0	1	0
NUP93	1	0	1	0
NXT1	1	0	1	0
OLFM2	1	0	1	0
OLFML3	1	0	1	0
P2RY1	1	0	1	0
P2RY6	1	0	1	0
PABPC4	1	0	1	0
PAK4	1	0	1	0
PANX1	1	0	1	0
PARD6G	1	0	1	0
PARP1	1	0	1	0
PCDH12	1	0	1	0
PCDHGB4	1	0	1	0
PDGFRB	1	0	1	0
PDLIM1	1	0	1	0
PEX2	1	0	1	0
PFAS	1	0	1	0
PGPEP1	1	0	1	0
PHC2	1	0	1	0
PHF10	1	0	1	0
PHF5A	1	0	1	0
PIF1	1	0	1	0
PIGT	1	0	1	0
PLCG2	1	0	1	0
PLD4	1	0	1	0
PLEKHA2	1	0	1	0
PLEKHA4	1	0	1	0
PLOD1	1	0	1	0
PLSCR1	1	0	1	0
PLXNB2	1	0	1	0
POFUT1	1	0	1	0
POLD1	1	0	1	0
POLE3	1	0	1	0
POLH	1	0	1	0
POLR1E	1	0	1	0
POLR2D	1	0	1	0
PPIH	1	0	1	0
PPIL1	1	0	1	0
PRDX2	1	0	1	0
PRKAB1	1	0	1	0
PRKCDBP	1	0	1	0
PRKD2	1	0	1	0
PROKR1	1	0	1	0
PROS1	1	0	1	0
PRRG2	1	0	1	0
PSMA7	1	0	1	0
PSMB1	1	0	1	0
PSMB6	1	0	1	0
PSMC3IP	1	0	1	0
PSMD13	1	0	1	0
PSMG2	1	0	1	0
PTGIS	1	0	1	0
PTP4A1	1	0	1	0
PUF60	1	0	1	0
PUS3	1	0	1	0
PUS7L	1	0	1	0
PVRL2	1	0	1	0
R3HCC1	1	0	1	0
RAB34	1	0	1	0
RAB8B	1	0	1	0
RAMP1	1	0	1	0
RANBP1	1	0	1	0
RASL12	1	0	1	0
RBBP4	1	0	1	0
RBM12	1	0	1	0
RBMS2	1	0	1	0
RBP1	1	0	1	0
RCSD1	1	0	1	0
RECQL4	1	0	1	0
RELA	1	0	1	0
RENBP	1	0	1	0
RFC2	1	0	1	0
RFC5	1	0	1	0
RFX4	1	0	1	0
RHBDD1	1	0	1	0
RHBDF1	1	0	1	0
RHOD	1	0	1	0
RNF135	1	0	1	0
RNF19A	1	0	1	0
ROBO4	1	0	1	0
ROR2	1	0	1	0
RPAIN	1	0	1	0
RPL19	1	0	1	0
RPL24	1	0	1	0
RPL27	1	0	1	0
RPL27A	1	0	1	0
RPS5	1	0	1	0
RUVBL2	1	0	1	0
S100A3	1	0	1	0
SALL3	1	0	1	0
SCARB2	1	0	1	0
SCML4	1	0	1	0
SDCBP	1	0	1	0
SDF2	1	0	1	0
SDK1	1	0	1	0
SERPINH1	1	0	1	0
SERTAD3	1	0	1	0
SET	1	0	1	0
SF3B5	1	0	1	0
SH3GL1	1	0	1	0
SHFM1	1	0	1	0
SIVA1	1	0	1	0
SLC12A9	1	0	1	0
SLC25A15	1	0	1	0
SLC30A7	1	0	1	0
SLC35B2	1	0	1	0
SLC39A7	1	0	1	0
SLC4A8	1	0	1	0
SLITRK3	1	0	1	0
SNX17	1	0	1	0
SNX4	1	0	1	0
SOCS3	1	0	1	0
SOX12	1	0	1	0
SOX5	1	0	1	0
SP5	1	0	1	0
SPARC	1	0	1	0
SPATA6	1	0	1	0
SPSB4	1	0	1	0
SPTLC1	1	0	1	0
SSR3	1	0	1	0
SSR4	1	0	1	0
ST6GAL1	1	0	1	0
STC1	1	0	1	0
STT3B	1	0	1	0
STX11	1	0	1	0
SULF1	1	0	1	0
SYDE1	1	0	1	0
SYS1	1	0	1	0
TAF10	1	0	1	0
TBRG4	1	0	1	0
TBXAS1	1	0	1	0
TCF3	1	0	1	0
TDG	1	0	1	0
TEX261	1	0	1	0
TEX9	1	0	1	0
TGFB1	1	0	1	0
TGFB1I1	1	0	1	0
THAP11	1	0	1	0
THBS2	1	0	1	0
THOC6	1	0	1	0
TIMM50	1	0	1	0
TIRAP	1	0	1	0
TLE6	1	0	1	0
TLR5	1	0	1	0
TM7SF3	1	0	1	0
TMBIM4	1	0	1	0
TMED10	1	0	1	0
TMEM101	1	0	1	0
TMEM108	1	0	1	0
TMEM132E	1	0	1	0
TMEM147	1	0	1	0
TMEM176A	1	0	1	0
TMEM176B	1	0	1	0
TNFAIP2	1	0	1	0
TNFAIP8	1	0	1	0
TNFRSF21	1	0	1	0
TOR1B	1	0	1	0
TRAM1	1	0	1	0
TRIB3	1	0	1	0
TRIM28	1	0	1	0
TROVE2	1	0	1	0
TRPS1	1	0	1	0
TSEN34	1	0	1	0
TSPAN3	1	0	1	0
TSPAN4	1	0	1	0
TSPO	1	0	1	0
TSTA3	1	0	1	0
TTC28	1	0	1	0
TWSG1	1	0	1	0
UBAC2	1	0	1	0
UBTD2	1	0	1	0
UCK2	1	0	1	0
UNC119B	1	0	1	0
UNC93B1	1	0	1	0
UNG	1	0	1	0
USP3	1	0	1	0
UTP11L	1	0	1	0
UXT	1	0	1	0
VARS	1	0	1	0
VCAM1	1	0	1	0
VPS25	1	0	1	0
VPS37B	1	0	1	0
VWA5A	1	0	1	0
WBP1	1	0	1	0
WDR61	1	0	1	0
WDR70	1	0	1	0
WSCD1	1	0	1	0
XPR1	1	0	1	0
YKT6	1	0	1	0
ZBTB5	1	0	1	0
ZDHHC15	1	0	1	0
ZFAND3	1	0	1	0
ZFX	1	0	1	0
ZKSCAN5	1	0	1	0
ZMPSTE24	1	0	1	0
ZYX	1	0	1	0
ADCY7	1	0	0	1
ANO6	1	0	0	1
ARSJ	1	0	0	1
ATAD5	1	0	0	1
ATP7A	1	0	0	1
B3GNT7	1	0	0	1
BAK1	1	0	0	1
CCNA2	1	0	0	1
CCNF	1	0	0	1
CEP135	1	0	0	1
CHEK1	1	0	0	1
CROT	1	0	0	1
CSF2RB	1	0	0	1
DHFR	1	0	0	1
DSE	1	0	0	1
E2F7	1	0	0	1
E2F8	1	0	0	1
EXO1	1	0	0	1
FANCA	1	0	0	1
FAS	1	0	0	1
FGFR1	1	0	0	1
FYN	1	0	0	1
GMNN	1	0	0	1
HMMR	1	0	0	1
IFIH1	1	0	0	1
IFNAR2	1	0	0	1
IL2RG	1	0	0	1
ITGA4	1	0	0	1
LCAT	1	0	0	1
LIMS1	1	0	0	1
LIN9	1	0	0	1
LPCAT2	1	0	0	1
LPP	1	0	0	1
LRRCC1	1	0	0	1
LXN	1	0	0	1
LYRM5	1	0	0	1
MAPK7	1	0	0	1
MASTL	1	0	0	1
MGST2	1	0	0	1
MORC4	1	0	0	1
MYBL1	1	0	0	1
NCL	1	0	0	1
NFATC2	1	0	0	1
NPM1	1	0	0	1
NSL1	1	0	0	1
PARP11	1	0	0	1
PCMTD2	1	0	0	1
PLAC8	1	0	0	1
PLCE1	1	0	0	1
PRDM1	1	0	0	1
PRR11	1	0	0	1
PRRG4	1	0	0	1
PSTPIP2	1	0	0	1
RCAN1	1	0	0	1
RPS18	1	0	0	1
RPS20	1	0	0	1
RUNX3	1	0	0	1
S100A10	1	0	0	1
SCFD2	1	0	0	1
SEC24A	1	0	0	1
SENP1	1	0	0	1
SERPINE1	1	0	0	1
SFRP2	1	0	0	1
SFRP4	1	0	0	1
SLA	1	0	0	1
SLC26A2	1	0	0	1
SLC39A1	1	0	0	1
SLC39A6	1	0	0	1
SLC4A7	1	0	0	1
STIL	1	0	0	1
SYNE2	1	0	0	1
THBS4	1	0	0	1
TLE3	1	0	0	1
TLR4	1	0	0	1
TMEM26	1	0	0	1
TRIP13	1	0	0	1
TSPAN11	1	0	0	1
TTK	1	0	0	1
UBE2C	1	0	0	1
WDR62	1	0	0	1
2017-03-01	1	0	0	0
2017-03-03	1	0	0	0
2017-03-07	1	0	0	0
2017-09-01	1	0	0	0
2017-09-14	1	0	0	0
A3GALT2	1	0	0	0
AASS	1	0	0	0
ABCA13	1	0	0	0
ABCB5	1	0	0	0
ABCB7	1	0	0	0
ABCC1	1	0	0	0
ABCC6	1	0	0	0
ABCD1	1	0	0	0
ABCE1	1	0	0	0
ABCF1	1	0	0	0
ABCG1	1	0	0	0
ABHD14B	1	0	0	0
ABHD3	1	0	0	0
ABI3BP	1	0	0	0
ABL1	1	0	0	0
ABO	1	0	0	0
ABT1	1	0	0	0
ACBD3	1	0	0	0
ACLY	1	0	0	0
ACMSD	1	0	0	0
ACOT12	1	0	0	0
ACOX2	1	0	0	0
ACPP	1	0	0	0
ACPT	1	0	0	0
ACRBP	1	0	0	0
ACSM3	1	0	0	0
ACSM4	1	0	0	0
ACSM5	1	0	0	0
ACTBL2	1	0	0	0
ACTN1	1	0	0	0
ACVRL1	1	0	0	0
ADAM10	1	0	0	0
ADAM8	1	0	0	0
ADAMTS15	1	0	0	0
ADAMTS3	1	0	0	0
ADAMTS6	1	0	0	0
ADAMTS7	1	0	0	0
ADAMTSL1	1	0	0	0
ADAMTSL4	1	0	0	0
ADAT1	1	0	0	0
ADCK4	1	0	0	0
ADCY8	1	0	0	0
ADCYAP1R1	1	0	0	0
ADK	1	0	0	0
ADM2	1	0	0	0
ADORA3	1	0	0	0
ADPGK	1	0	0	0
ADPRHL2	1	0	0	0
ADRM1	1	0	0	0
ADSL	1	0	0	0
AEN	1	0	0	0
AFAP1	1	0	0	0
AGER	1	0	0	0
AGPS	1	0	0	0
AGT	1	0	0	0
AGTR2	1	0	0	0
AGTRAP	1	0	0	0
AGXT	1	0	0	0
AIM1	1	0	0	0
AKAP3	1	0	0	0
AKR1D1	1	0	0	0
ALDH16A1	1	0	0	0
ALDH1B1	1	0	0	0
ALDH3A1	1	0	0	0
ALDH3B1	1	0	0	0
ALG1	1	0	0	0
ALG2	1	0	0	0
ALKBH2	1	0	0	0
ALOX12	1	0	0	0
ALOX5	1	0	0	0
ALPK1	1	0	0	0
ALPK2	1	0	0	0
ALX1	1	0	0	0
ALX4	1	0	0	0
AMFR	1	0	0	0
AMICA1	1	0	0	0
AMMECR1L	1	0	0	0
AMOTL1	1	0	0	0
AMOTL2	1	0	0	0
ANAPC11	1	0	0	0
ANGPT1	1	0	0	0
ANGPT4	1	0	0	0
ANGPTL1	1	0	0	0
ANGPTL6	1	0	0	0
ANKFN1	1	0	0	0
ANKIB1	1	0	0	0
ANKRA2	1	0	0	0
ANKRD22	1	0	0	0
ANKRD53	1	0	0	0
ANP32A	1	0	0	0
ANPEP	1	0	0	0
ANXA13	1	0	0	0
ANXA4	1	0	0	0
ANXA5	1	0	0	0
ANXA9	1	0	0	0
AOAH	1	0	0	0
AP4M1	1	0	0	0
APBA3	1	0	0	0
APEX2	1	0	0	0
APH1A	1	0	0	0
APLN	1	0	0	0
APOA1BP	1	0	0	0
APOH	1	0	0	0
APOM	1	0	0	0
APOOL	1	0	0	0
APPL2	1	0	0	0
AQP4	1	0	0	0
AQP6	1	0	0	0
AQP9	1	0	0	0
AQR	1	0	0	0
AR	1	0	0	0
ARF4	1	0	0	0
ARHGAP15	1	0	0	0
ARHGAP25	1	0	0	0
ARHGAP28	1	0	0	0
ARHGAP30	1	0	0	0
ARHGAP4	1	0	0	0
ARHGAP6	1	0	0	0
ARL6IP6	1	0	0	0
ARMC3	1	0	0	0
ARNTL2	1	0	0	0
ARPC2	1	0	0	0
ARPC3	1	0	0	0
ARR3	1	0	0	0
ARRDC4	1	0	0	0
ARRDC5	1	0	0	0
ARSI	1	0	0	0
ASB12	1	0	0	0
ASB16	1	0	0	0
ASB17	1	0	0	0
ASB5	1	0	0	0
ASB9	1	0	0	0
ASCC3	1	0	0	0
ASNA1	1	0	0	0
ASPN	1	0	0	0
ASTE1	1	0	0	0
ATAD2	1	0	0	0
ATF1	1	0	0	0
ATF3	1	0	0	0
ATF6	1	0	0	0
ATG3	1	0	0	0
ATOH1	1	0	0	0
ATP10D	1	0	0	0
ATP13A5	1	0	0	0
ATP1B4	1	0	0	0
ATP5S	1	0	0	0
ATP6V0A2	1	0	0	0
ATP6V0A4	1	0	0	0
ATP6V0D2	1	0	0	0
ATP6V1B1	1	0	0	0
ATP6V1G3	1	0	0	0
[truncated: 3,223 more rows]

## Sheet: GWoodworth.DEG_Overlap.DOWN4way
GeneName	HS.DEG	K9.DEG	MM.DEG	RN.DEG
2017-09-03	1	1	1	1
ABLIM2	1	1	1	1
ABR	1	1	1	1
ACSL6	1	1	1	1
ACTN2	1	1	1	1
ACTR3B	1	1	1	1
ADAP1	1	1	1	1
ADCY2	1	1	1	1
ADRBK1	1	1	1	1
AIFM3	1	1	1	1
AK1	1	1	1	1
AK5	1	1	1	1
ALDOC	1	1	1	1
AMIGO1	1	1	1	1
ANK3	1	1	1	1
ANXA11	1	1	1	1
APBB1	1	1	1	1
APLP1	1	1	1	1
ARF3	1	1	1	1
ARHGEF4	1	1	1	1
ARPP21	1	1	1	1
ASNS	1	1	1	1
ATP1B1	1	1	1	1
ATP2B1	1	1	1	1
ATP2B2	1	1	1	1
ATP6V1A	1	1	1	1
ATP6V1B2	1	1	1	1
ATP6V1G2	1	1	1	1
ATRNL1	1	1	1	1
ATXN7L3	1	1	1	1
B3GALT1	1	1	1	1
BCL11A	1	1	1	1
BRSK1	1	1	1	1
C2CD2L	1	1	1	1
CACNA2D1	1	1	1	1
CACNA2D3	1	1	1	1
CACNB2	1	1	1	1
CACNB3	1	1	1	1
CACNB4	1	1	1	1
CACNG3	1	1	1	1
CADM3	1	1	1	1
CADPS	1	1	1	1
CADPS2	1	1	1	1
CALY	1	1	1	1
CAMK1D	1	1	1	1
CAMK2A	1	1	1	1
CAMK2G	1	1	1	1
CAMKK1	1	1	1	1
CAMKK2	1	1	1	1
CAMKV	1	1	1	1
CAMTA1	1	1	1	1
CBLN4	1	1	1	1
CCK	1	1	1	1
CCL27	1	1	1	1
CDH12	1	1	1	1
CDKL2	1	1	1	1
CDS1	1	1	1	1
CELSR2	1	1	1	1
CHGB	1	1	1	1
CLDN10	1	1	1	1
CLSTN1	1	1	1	1
CLSTN3	1	1	1	1
CNKSR2	1	1	1	1
CNNM1	1	1	1	1
CNTN5	1	1	1	1
CORO2B	1	1	1	1
CPEB3	1	1	1	1
CPLX2	1	1	1	1
CPNE9	1	1	1	1
CRHBP	1	1	1	1
CRY2	1	1	1	1
CSRP1	1	1	1	1
CX3CL1	1	1	1	1
CXCL14	1	1	1	1
DCLK1	1	1	1	1
DDN	1	1	1	1
DGKB	1	1	1	1
DHCR24	1	1	1	1
DIO2	1	1	1	1
DIRAS2	1	1	1	1
DIXDC1	1	1	1	1
DKK3	1	1	1	1
DLG2	1	1	1	1
DLG4	1	1	1	1
DLGAP2	1	1	1	1
DNAJB4	1	1	1	1
DNAJC27	1	1	1	1
DNAJC6	1	1	1	1
DNM1	1	1	1	1
DOC2A	1	1	1	1
EFHD1	1	1	1	1
EFNA5	1	1	1	1
ELAVL2	1	1	1	1
ELMOD1	1	1	1	1
ENC1	1	1	1	1
ENO2	1	1	1	1
ENPP5	1	1	1	1
ENTPD6	1	1	1	1
EPHA7	1	1	1	1
EPHB6	1	1	1	1
EPS15	1	1	1	1
ESRRG	1	1	1	1
FAAH	1	1	1	1
FBXO34	1	1	1	1
FBXO9	1	1	1	1
FBXW7	1	1	1	1
FEZF2	1	1	1	1
FGF13	1	1	1	1
FGF9	1	1	1	1
FGFR2	1	1	1	1
FHOD3	1	1	1	1
FKBP1B	1	1	1	1
FN3K	1	1	1	1
FOXP1	1	1	1	1
FRMPD4	1	1	1	1
FUT9	1	1	1	1
FXYD1	1	1	1	1
GABBR1	1	1	1	1
GABRB2	1	1	1	1
GABRD	1	1	1	1
GABRG2	1	1	1	1
GAD1	1	1	1	1
GALNT9	1	1	1	1
GAS7	1	1	1	1
GDA	1	1	1	1
GIT1	1	1	1	1
GLRA2	1	1	1	1
GLRB	1	1	1	1
GLS	1	1	1	1
GNAL	1	1	1	1
GNAZ	1	1	1	1
GNB5	1	1	1	1
GPR22	1	1	1	1
GRIA1	1	1	1	1
GRIN1	1	1	1	1
GRM1	1	1	1	1
GRM7	1	1	1	1
GSK3A	1	1	1	1
GUCY1B3	1	1	1	1
HABP4	1	1	1	1
HPCA	1	1	1	1
HPRT1	1	1	1	1
HS3ST2	1	1	1	1
HSPA4L	1	1	1	1
ICA1L	1	1	1	1
INPP4A	1	1	1	1
IQSEC2	1	1	1	1
ITPKA	1	1	1	1
ITPR1	1	1	1	1
JAKMIP1	1	1	1	1
JPH3	1	1	1	1
KALRN	1	1	1	1
KCNA2	1	1	1	1
KCNAB1	1	1	1	1
KCNAB2	1	1	1	1
KCNIP2	1	1	1	1
KCNIP4	1	1	1	1
KCNJ3	1	1	1	1
KCNMA1	1	1	1	1
KCNS2	1	1	1	1
KCNV1	1	1	1	1
KCTD1	1	1	1	1
KIF5C	1	1	1	1
KLHL2	1	1	1	1
LGI1	1	1	1	1
LIN7B	1	1	1	1
LMO3	1	1	1	1
LMO7	1	1	1	1
LPCAT4	1	1	1	1
LPGAT1	1	1	1	1
LRRC7	1	1	1	1
MADD	1	1	1	1
MAP2K1	1	1	1	1
MAPK10	1	1	1	1
MAPK8IP2	1	1	1	1
MAPK9	1	1	1	1
MAPRE3	1	1	1	1
MAST3	1	1	1	1
MCTP1	1	1	1	1
MDH1	1	1	1	1
MEF2C	1	1	1	1
MMD	1	1	1	1
MORN4	1	1	1	1
MPP3	1	1	1	1
MPPED1	1	1	1	1
MYT1L	1	1	1	1
NAPA	1	1	1	1
NAPB	1	1	1	1
NAPG	1	1	1	1
NCKIPSD	1	1	1	1
NDRG3	1	1	1	1
NDRG4	1	1	1	1
NECAP1	1	1	1	1
NEDD4L	1	1	1	1
NEFM	1	1	1	1
NEGR1	1	1	1	1
NELL2	1	1	1	1
NGEF	1	1	1	1
NKIRAS1	1	1	1	1
NPTN	1	1	1	1
NPY1R	1	1	1	1
NRG3	1	1	1	1
NRGN	1	1	1	1
NRXN3	1	1	1	1
NSF	1	1	1	1
NT5DC3	1	1	1	1
OLFM1	1	1	1	1
OLFM3	1	1	1	1
OPALIN	1	1	1	1
OXR1	1	1	1	1
PACSIN1	1	1	1	1
PAK1	1	1	1	1
PAK7	1	1	1	1
PARP6	1	1	1	1
PCLO	1	1	1	1
PCMT1	1	1	1	1
PCNXL2	1	1	1	1
PCSK2	1	1	1	1
PDE1A	1	1	1	1
PDE2A	1	1	1	1
PEX5L	1	1	1	1
PFKM	1	1	1	1
PFKP	1	1	1	1
PGAM1	1	1	1	1
PGM2L1	1	1	1	1
PHACTR1	1	1	1	1
PHYHIP	1	1	1	1
PIP5K1B	1	1	1	1
PITPNM1	1	1	1	1
PJA2	1	1	1	1
PLCB4	1	1	1	1
PLD3	1	1	1	1
PPARGC1A	1	1	1	1
PPFIA3	1	1	1	1
PPM1L	1	1	1	1
PPP1R1B	1	1	1	1
PPP2R2C	1	1	1	1
PPP3CA	1	1	1	1
PPP3CB	1	1	1	1
PPP3R1	1	1	1	1
PPP4R4	1	1	1	1
PRICKLE1	1	1	1	1
PRKAA2	1	1	1	1
PRKAR1B	1	1	1	1
PRKAR2B	1	1	1	1
PRKCE	1	1	1	1
PRKCZ	1	1	1	1
PRMT8	1	1	1	1
PRODH	1	1	1	1
PTK2B	1	1	1	1
PTPN5	1	1	1	1
PTPRR	1	1	1	1
PVALB	1	1	1	1
R3HDM1	1	1	1	1
RAB11FIP4	1	1	1	1
RAB3A	1	1	1	1
RAB6B	1	1	1	1
RALYL	1	1	1	1
RAPGEF4	1	1	1	1
RAPGEFL1	1	1	1	1
RASGEF1A	1	1	1	1
RASGRF1	1	1	1	1
RASGRP1	1	1	1	1
RBP4	1	1	1	1
RCAN2	1	1	1	1
RELL2	1	1	1	1
RERG	1	1	1	1
RGS4	1	1	1	1
RGS7BP	1	1	1	1
RIMS1	1	1	1	1
RNF220	1	1	1	1
ROGDI	1	1	1	1
RORA	1	1	1	1
RPH3A	1	1	1	1
RSPO3	1	1	1	1
RUNDC3B	1	1	1	1
RUNX1T1	1	1	1	1
RYR2	1	1	1	1
SCG5	1	1	1	1
SCN2B	1	1	1	1
SCN3B	1	1	1	1
SCN8A	1	1	1	1
SERPINI1	1	1	1	1
SEZ6L2	1	1	1	1
SGIP1	1	1	1	1
SGSM1	1	1	1	1
SGTB	1	1	1	1
SH3BGRL2	1	1	1	1
SH3GL2	1	1	1	1
SLC17A7	1	1	1	1
SLC1A2	1	1	1	1
SLC24A2	1	1	1	1
SLC25A12	1	1	1	1
SLC25A14	1	1	1	1
SLC25A23	1	1	1	1
SLC2A13	1	1	1	1
SLC30A3	1	1	1	1
SLC35F3	1	1	1	1
SLC6A15	1	1	1	1
SLC6A17	1	1	1	1
SLC7A10	1	1	1	1
SLCO1C1	1	1	1	1
SNAP91	1	1	1	1
SNCA	1	1	1	1
SNCB	1	1	1	1
SORBS2	1	1	1	1
SORL1	1	1	1	1
SORT1	1	1	1	1
SST	1	1	1	1
SSTR2	1	1	1	1
ST6GALNAC5	1	1	1	1
ST8SIA3	1	1	1	1
STAU2	1	1	1	1
STMN2	1	1	1	1
STMN3	1	1	1	1
STMN4	1	1	1	1
STX1A	1	1	1	1
SULT4A1	1	1	1	1
SV2B	1	1	1	1
SVOP	1	1	1	1
SYN2	1	1	1	1
SYNE1	1	1	1	1
SYP	1	1	1	1
SYT1	1	1	1	1
SYT5	1	1	1	1
SYTL2	1	1	1	1
TBC1D9	1	1	1	1
THY1	1	1	1	1
TMEM130	1	1	1	1
TMEM59L	1	1	1	1
TPPP	1	1	1	1
TRIM37	1	1	1	1
TRPM3	1	1	1	1
TTC19	1	1	1	1
TTC7B	1	1	1	1
TTC9B	1	1	1	1
TTR	1	1	1	1
TUBA4A	1	1	1	1
TUBA8	1	1	1	1
TYRO3	1	1	1	1
UCHL1	1	1	1	1
UHRF1BP1L	1	1	1	1
UNC13C	1	1	1	1
USP2	1	1	1	1
VAMP1	1	1	1	1
VAMP2	1	1	1	1
VIP	1	1	1	1
VSNL1	1	1	1	1
WDR17	1	1	1	1
WDR47	1	1	1	1
WDR7	1	1	1	1
WNT2	1	1	1	1
ZER1	1	1	1	1
ZMAT4	1	1	1	1
2017-09-06	1	1	1	0
AAK1	1	1	1	0
ACO2	1	1	1	0
ACOT7	1	1	1	0
AGMAT	1	1	1	0
AKAP11	1	1	1	0
AKAP6	1	1	1	0
AKT3	1	1	1	0
ALDOA	1	1	1	0
ANK2	1	1	1	0
ANKRD12	1	1	1	0
AP2A2	1	1	1	0
APBB3	1	1	1	0
ARL3	1	1	1	0
ARPP19	1	1	1	0
ARRB1	1	1	1	0
ASPA	1	1	1	0
ASPHD1	1	1	1	0
ASS1	1	1	1	0
ATP2A2	1	1	1	0
ATP6V0A1	1	1	1	0
ATP6V0D1	1	1	1	0
ATP6V1C1	1	1	1	0
ATP6V1D	1	1	1	0
ATP6V1H	1	1	1	0
AVPI1	1	1	1	0
BCR	1	1	1	0
BDNF	1	1	1	0
BIN1	1	1	1	0
BTBD10	1	1	1	0
BTBD11	1	1	1	0
BTBD6	1	1	1	0
BTBD9	1	1	1	0
C1QL3	1	1	1	0
CALM2	1	1	1	0
CAMSAP1	1	1	1	0
CCDC3	1	1	1	0
CDADC1	1	1	1	0
CDC37L1	1	1	1	0
CHD5	1	1	1	0
CLIP4	1	1	1	0
CMAS	1	1	1	0
CMYA5	1	1	1	0
CNNM2	1	1	1	0
CPNE4	1	1	1	0
CRELD1	1	1	1	0
CRYM	1	1	1	0
DDX24	1	1	1	0
DEF8	1	1	1	0
DGAT2	1	1	1	0
DGKZ	1	1	1	0
DLG3	1	1	1	0
DMXL2	1	1	1	0
DNAJC5	1	1	1	0
DNM1L	1	1	1	0
DPP10	1	1	1	0
DTNA	1	1	1	0
EDIL3	1	1	1	0
EIF4A2	1	1	1	0
EIF4E3	1	1	1	0
EML5	1	1	1	0
ENSA	1	1	1	0
EVL	1	1	1	0
FABP3	1	1	1	0
FBXL17	1	1	1	0
FBXO2	1	1	1	0
FGF12	1	1	1	0
FGFR1OP2	1	1	1	0
FHL2	1	1	1	0
FMN2	1	1	1	0
GABRB3	1	1	1	0
GDAP1	1	1	1	0
GDI1	1	1	1	0
GGA3	1	1	1	0
GHITM	1	1	1	0
GLUL	1	1	1	0
GNAI1	1	1	1	0
GNAO1	1	1	1	0
GNAQ	1	1	1	0
GNG13	1	1	1	0
GPR12	1	1	1	0
GRIK2	1	1	1	0
GRIPAP1	1	1	1	0
HACE1	1	1	1	0
HAGH	1	1	1	0
HERC3	1	1	1	0
HHATL	1	1	1	0
HIGD1A	1	1	1	0
HK1	1	1	1	0
HMG20A	1	1	1	0
HOMER1	1	1	1	0
HOMER2	1	1	1	0
HSD11B1	1	1	1	0
HSPA2	1	1	1	0
IDS	1	1	1	0
IFT172	1	1	1	0
INA	1	1	1	0
INPP5A	1	1	1	0
ISCA1	1	1	1	0
ITSN1	1	1	1	0
JOSD1	1	1	1	0
KCNB1	1	1	1	0
KCNT1	1	1	1	0
KIF1A	1	1	1	0
KIF1B	1	1	1	0
KIF5A	1	1	1	0
KLC1	1	1	1	0
KLHDC1	1	1	1	0
KLHDC3	1	1	1	0
LARGE	1	1	1	0
LARP6	1	1	1	0
LDB2	1	1	1	0
LDOC1	1	1	1	0
LINGO2	1	1	1	0
LMO4	1	1	1	0
LONRF2	1	1	1	0
LYSMD2	1	1	1	0
MAP1LC3A	1	1	1	0
MAP2K4	1	1	1	0
MAPK8	1	1	1	0
MAPK8IP1	1	1	1	0
MAPRE2	1	1	1	0
MAST4	1	1	1	0
MBNL2	1	1	1	0
MCF2L	1	1	1	0
MFN2	1	1	1	0
MGLL	1	1	1	0
MKX	1	1	1	0
MOBP	1	1	1	0
MYCBP2	1	1	1	0
MYRIP	1	1	1	0
NAP1L5	1	1	1	0
NBEA	1	1	1	0
NDRG2	1	1	1	0
NECAB1	1	1	1	0
NFASC	1	1	1	0
NOL4	1	1	1	0
NUDT4	1	1	1	0
NXPH2	1	1	1	0
OCIAD1	1	1	1	0
OCRL	1	1	1	0
OGT	1	1	1	0
OPA1	1	1	1	0
OSBPL1A	1	1	1	0
PAFAH1B1	1	1	1	0
PDE4DIP	1	1	1	0
PEG3	1	1	1	0
PITPNA	1	1	1	0
PKP4	1	1	1	0
PLCH2	1	1	1	0
PLCL2	1	1	1	0
PLCXD3	1	1	1	0
PLEKHG5	1	1	1	0
PLXNA2	1	1	1	0
PNMA1	1	1	1	0
PNMA2	1	1	1	0
PPA1	1	1	1	0
PPM1A	1	1	1	0
PPM1K	1	1	1	0
PPP1R3F	1	1	1	0
PPP1R9A	1	1	1	0
PPP2R5B	1	1	1	0
PPTC7	1	1	1	0
PRKCB	1	1	1	0
PTGDS	1	1	1	0
PTPRN	1	1	1	0
RAB11FIP2	1	1	1	0
RAB3GAP1	1	1	1	0
RAB4B	1	1	1	0
RANBP3L	1	1	1	0
RAPGEF5	1	1	1	0
RASA1	1	1	1	0
RASAL2	1	1	1	0
REEP5	1	1	1	0
RELN	1	1	1	0
RGS14	1	1	1	0
RHOBTB2	1	1	1	0
RHOF	1	1	1	0
RIMBP2	1	1	1	0
RIMS2	1	1	1	0
RNF11	1	1	1	0
RNF6	1	1	1	0
RSPO2	1	1	1	0
RTN1	1	1	1	0
RTN2	1	1	1	0
RTN4	1	1	1	0
SCOC	1	1	1	0
SERTAD4	1	1	1	0
SETD3	1	1	1	0
SIRPA	1	1	1	0
SIRT3	1	1	1	0
SLC25A27	1	1	1	0
SLC39A10	1	1	1	0
SLC45A1	1	1	1	0
SLC5A5	1	1	1	0
SLC8A1	1	1	1	0
SLC8A2	1	1	1	0
SNTA1	1	1	1	0
SNX10	1	1	1	0
SOBP	1	1	1	0
SSBP3	1	1	1	0
SSX2IP	1	1	1	0
STMN1	1	1	1	0
STXBP5	1	1	1	0
SYT4	1	1	1	0
TAC1	1	1	1	0
TASP1	1	1	1	0
TESC	1	1	1	0
THRA	1	1	1	0
TIAM2	1	1	1	0
TMEM56	1	1	1	0
TMOD2	1	1	1	0
TNNC1	1	1	1	0
TNNT1	1	1	1	0
TRAPPC6B	1	1	1	0
TRPC3	1	1	1	0
TTBK2	1	1	1	0
TTC3	1	1	1	0
UBQLN4	1	1	1	0
UCHL5	1	1	1	0
USP11	1	1	1	0
VAPB	1	1	1	0
WASF1	1	1	1	0
WDR37	1	1	1	0
YTHDC2	1	1	1	0
YWHAB	1	1	1	0
YWHAG	1	1	1	0
YWHAZ	1	1	1	0
ZDHHC21	1	1	1	0
ZMAT1	1	1	1	0
2017-09-04	1	1	0	1
ABLIM1	1	1	0	1
ACSBG1	1	1	0	1
ACSS1	1	1	0	1
ADCY5	1	1	0	1
ADD2	1	1	0	1
AGTPBP1	1	1	0	1
AJAP1	1	1	0	1
ANKRD34C	1	1	0	1
ARHGAP5	1	1	0	1
ASB1	1	1	0	1
ATL1	1	1	0	1
ATP1A1	1	1	0	1
ATP1A3	1	1	0	1
ATP2B3	1	1	0	1
ATPAF1	1	1	0	1
BDH1	1	1	0	1
BTBD3	1	1	0	1
CABP1	1	1	0	1
CACNB1	1	1	0	1
CALB1	1	1	0	1
CAP2	1	1	0	1
CASD1	1	1	0	1
CCDC110	1	1	0	1
CDH9	1	1	0	1
CDKL1	1	1	0	1
CDS2	1	1	0	1
CHN1	1	1	0	1
CHRDL1	1	1	0	1
CHRM2	1	1	0	1
CHRM3	1	1	0	1
CLSTN2	1	1	0	1
CNTN3	1	1	0	1
CNTNAP1	1	1	0	1
CPLX3	1	1	0	1
CYP4X1	1	1	0	1
DCUN1D2	1	1	0	1
DGKE	1	1	0	1
DRP2	1	1	0	1
DUSP3	1	1	0	1
DYNLT3	1	1	0	1
EIF5A2	1	1	0	1
ELOVL7	1	1	0	1
ENTPD3	1	1	0	1
EPHA4	1	1	0	1
EPHA6	1	1	0	1
EZH1	1	1	0	1
FBXO16	1	1	0	1
FLRT2	1	1	0	1
FMNL1	1	1	0	1
GABBR2	1	1	0	1
GABRA1	1	1	0	1
GABRA4	1	1	0	1
GABRA5	1	1	0	1
GALNT14	1	1	0	1
GFRA2	1	1	0	1
GLT1D1	1	1	0	1
GOT2	1	1	0	1
GPR149	1	1	0	1
GRIN2A	1	1	0	1
GRM5	1	1	0	1
GUCY1A2	1	1	0	1
HIVEP2	1	1	0	1
HRH2	1	1	0	1
HSPA12A	1	1	0	1
HTR2A	1	1	0	1
HTR2C	1	1	0	1
IDH3A	1	1	0	1
IL1RAPL2	1	1	0	1
KCNC2	1	1	0	1
KCNG3	1	1	0	1
KCNH5	1	1	0	1
KCNJ6	1	1	0	1
KCNQ5	1	1	0	1
KCNT2	1	1	0	1
KCTD16	1	1	0	1
LMTK2	1	1	0	1
LRRC6	1	1	0	1
LZTFL1	1	1	0	1
MAL2	1	1	0	1
ME3	1	1	0	1
MFSD4	1	1	0	1
MICAL2	1	1	0	1
MKL2	1	1	0	1
NAV3	1	1	0	1
NDST3	1	1	0	1
NEUROD6	1	1	0	1
NIPA1	1	1	0	1
NPY	1	1	0	1
NRG1	1	1	0	1
NRN1	1	1	0	1
OPRK1	1	1	0	1
OPRM1	1	1	0	1
PAK6	1	1	0	1
PCDH8	1	1	0	1
PCP4	1	1	0	1
PCSK1	1	1	0	1
PDXK	1	1	0	1
PLA2G4E	1	1	0	1
PLCB1	1	1	0	1
PLCL1	1	1	0	1
PLEKHB1	1	1	0	1
PLK2	1	1	0	1
PREPL	1	1	0	1
PRKACB	1	1	0	1
PRKCA	1	1	0	1
PTPN3	1	1	0	1
PTPRN2	1	1	0	1
PYGM	1	1	0	1
RAB3B	1	1	0	1
RAB9B	1	1	0	1
RARB	1	1	0	1
RASGEF1C	1	1	0	1
RASGRF2	1	1	0	1
RBM11	1	1	0	1
REPS2	1	1	0	1
RNF150	1	1	0	1
RORB	1	1	0	1
RXFP1	1	1	0	1
SCAMP1	1	1	0	1
SCN1B	1	1	0	1
SHANK1	1	1	0	1
SLC14A1	1	1	0	1
SLC25A18	1	1	0	1
SLC26A8	1	1	0	1
SLC36A1	1	1	0	1
SLC4A10	1	1	0	1
SLC7A14	1	1	0	1
SLIT1	1	1	0	1
SLIT2	1	1	0	1
SNAP25	1	1	0	1
SPRYD3	1	1	0	1
ST6GALNAC6	1	1	0	1
STRBP	1	1	0	1
STX1B	1	1	0	1
SUCLA2	1	1	0	1
SYNJ1	1	1	0	1
SYNPR	1	1	0	1
SYT10	1	1	0	1
SYT3	1	1	0	1
SYT7	1	1	0	1
TAGLN3	1	1	0	1
THRB	1	1	0	1
TMEM14A	1	1	0	1
TMTC1	1	1	0	1
TPD52	1	1	0	1
TPD52L1	1	1	0	1
TRIM36	1	1	0	1
TRPC1	1	1	0	1
TSPAN5	1	1	0	1
TTLL7	1	1	0	1
TUBB3	1	1	0	1
USP31	1	1	0	1
WBP2	1	1	0	1
WSB2	1	1	0	1
ZBBX	1	1	0	1
AARSD1	1	1	0	0
ABCC5	1	1	0	0
ABCG4	1	1	0	0
ABHD12	1	1	0	0
ABI2	1	1	0	0
ACADSB	1	1	0	0
ACBD7	1	1	0	0
ACSL4	1	1	0	0
ACVR1B	1	1	0	0
ACY1	1	1	0	0
ADAM22	1	1	0	0
ADD3	1	1	0	0
ADPRHL1	1	1	0	0
AHI1	1	1	0	0
AHNAK	1	1	0	0
AKTIP	1	1	0	0
ALAD	1	1	0	0
ALDH1A1	1	1	0	0
ALDOB	1	1	0	0
AMOT	1	1	0	0
ANKRD29	1	1	0	0
ANKS1B	1	1	0	0
ANO4	1	1	0	0
ANXA3	1	1	0	0
AP2M1	1	1	0	0
APC	1	1	0	0
ARHGEF7	1	1	0	0
ARL6	1	1	0	0
ARL6IP4	1	1	0	0
ARMC2	1	1	0	0
ARPC5L	1	1	0	0
AS3MT	1	1	0	0
ATE1	1	1	0	0
ATG16L1	1	1	0	0
AUH	1	1	0	0
B3GNT1	1	1	0	0
B4GALT6	1	1	0	0
BAG2	1	1	0	0
BBS7	1	1	0	0
BDP1	1	1	0	0
BEND5	1	1	0	0
BHMT	1	1	0	0
BHMT2	1	1	0	0
BRAF	1	1	0	0
BTAF1	1	1	0	0
BTRC	1	1	0	0
CAB39	1	1	0	0
CACNA1B	1	1	0	0
CACNA1C	1	1	0	0
CACYBP	1	1	0	0
CALM1	1	1	0	0
CAMK1	1	1	0	0
CAMK1G	1	1	0	0
CAPS2	1	1	0	0
CARM1	1	1	0	0
CATSPER2	1	1	0	0
CCBL1	1	1	0	0
CCDC28A	1	1	0	0
CCDC62	1	1	0	0
CCDC68	1	1	0	0
CCNA1	1	1	0	0
CCNDBP1	1	1	0	0
CDC40	1	1	0	0
CDC42BPA	1	1	0	0
CDC42BPB	1	1	0	0
CDC42SE2	1	1	0	0
CDH13	1	1	0	0
CDH18	1	1	0	0
CDKL3	1	1	0	0
CGREF1	1	1	0	0
CHCHD6	1	1	0	0
CHKB	1	1	0	0
CHML	1	1	0	0
CHRD	1	1	0	0
CIDEA	1	1	0	0
CNDP1	1	1	0	0
CNRIP1	1	1	0	0
CNTN6	1	1	0	0
COL24A1	1	1	0	0
COL4A3	1	1	0	0
COL4A3BP	1	1	0	0
COQ3	1	1	0	0
CPE	1	1	0	0
CPNE8	1	1	0	0
CRH	1	1	0	0
CRYBA4	1	1	0	0
CRYZL1	1	1	0	0
CSGALNACT1	1	1	0	0
CSNK1G2	1	1	0	0
DACH2	1	1	0	0
DCTN1	1	1	0	0
DDHD2	1	1	0	0
DDX25	1	1	0	0
DENND1A	1	1	0	0
DENND5B	1	1	0	0
DLG1	1	1	0	0
DMGDH	1	1	0	0
DNAJB14	1	1	0	0
DOCK9	1	1	0	0
DOK6	1	1	0	0
DPYS	1	1	0	0
DST	1	1	0	0
DTNBP1	1	1	0	0
EFCAB6	1	1	0	0
EFR3A	1	1	0	0
ELOVL4	1	1	0	0
ENOX1	1	1	0	0
ENPP4	1	1	0	0
ENTPD4	1	1	0	0
EPDR1	1	1	0	0
ERBB4	1	1	0	0
ERMN	1	1	0	0
ETFDH	1	1	0	0
EXOC6B	1	1	0	0
FBXW4	1	1	0	0
FGFR1OP	1	1	0	0
FKBP3	1	1	0	0
FKBP8	1	1	0	0
FLCN	1	1	0	0
FRAS1	1	1	0	0
FSTL5	1	1	0	0
GABRA3	1	1	0	0
GABRG1	1	1	0	0
GAS2L1	1	1	0	0
GBA2	1	1	0	0
GDAP1L1	1	1	0	0
GIPC2	1	1	0	0
GLB1L3	1	1	0	0
GNA14	1	1	0	0
GPR176	1	1	0	0
GRAMD1C	1	1	0	0
GRHL2	1	1	0	0
GRIN3A	1	1	0	0
GRIP1	1	1	0	0
GRK5	1	1	0	0
GTDC1	1	1	0	0
HARS	1	1	0	0
HERC1	1	1	0	0
HERC4	1	1	0	0
HFE2	1	1	0	0
HINT3	1	1	0	0
HIPK4	1	1	0	0
HMGCLL1	1	1	0	0
HSPA1L	1	1	0	0
HTR7	1	1	0	0
ICA1	1	1	0	0
IKBKAP	1	1	0	0
IL12RB2	1	1	0	0
INPP5F	1	1	0	0
IQCE	1	1	0	0
ISCU	1	1	0	0
ITFG1	1	1	0	0
ITGB1BP1	1	1	0	0
ITPK1	1	1	0	0
ITSN2	1	1	0	0
KCNA1	1	1	0	0
KCTD4	1	1	0	0
KHDRBS2	1	1	0	0
KIF3B	1	1	0	0
KIF3C	1	1	0	0
KLHDC9	1	1	0	0
KLHL1	1	1	0	0
KLHL32	1	1	0	0
KRT24	1	1	0	0
KSR1	1	1	0	0
LCMT1	1	1	0	0
LETMD1	1	1	0	0
LMBRD2	1	1	0	0
LRMP	1	1	0	0
LRRC27	1	1	0	0
LRRC49	1	1	0	0
LRRC8B	1	1	0	0
MACF1	1	1	0	0
MAGEE2	1	1	0	0
MAGI3	1	1	0	0
MAOA	1	1	0	0
MAP3K5	1	1	0	0
MAP3K9	1	1	0	0
MAPK13	1	1	0	0
MCF2	1	1	0	0
MEF2B	1	1	0	0
MPP6	1	1	0	0
MPRIP	1	1	0	0
MTA3	1	1	0	0
MTMR4	1	1	0	0
MTMR9	1	1	0	0
MTX2	1	1	0	0
MYH10	1	1	0	0
MYH3	1	1	0	0
MYL1	1	1	0	0
MYO5A	1	1	0	0
MYSM1	1	1	0	0
NALCN	1	1	0	0
NCALD	1	1	0	0
NCAM2	1	1	0	0
NCOA7	1	1	0	0
NDEL1	1	1	0	0
NEK10	1	1	0	0
NFAT5	1	1	0	0
NHS	1	1	0	0
NISCH	1	1	0	0
NLK	1	1	0	0
NOL12	1	1	0	0
NPHP3	1	1	0	0
NPM2	1	1	0	0
NR2E1	1	1	0	0
NR2F6	1	1	0	0
NT5DC1	1	1	0	0
NTNG2	1	1	0	0
NWD1	1	1	0	0
OAT	1	1	0	0
ODF2L	1	1	0	0
OGDHL	1	1	0	0
OMD	1	1	0	0
OPTN	1	1	0	0
OSBPL2	1	1	0	0
P2RX5	1	1	0	0
PAIP2B	1	1	0	0
PARD6A	1	1	0	0
PARVB	1	1	0	0
PCK1	1	1	0	0
PCYT1B	1	1	0	0
PDE8B	1	1	0	0
PDZD2	1	1	0	0
PDZD4	1	1	0	0
PEBP1	1	1	0	0
PER3	1	1	0	0
PHKG2	1	1	0	0
PHTF1	1	1	0	0
PHYHIPL	1	1	0	0
PIK3CB	1	1	0	0
PIN1	1	1	0	0
PIP4K2A	1	1	0	0
PLEKHA1	1	1	0	0
PNMT	1	1	0	0
POU1F1	1	1	0	0
POU6F2	1	1	0	0
PPFIA2	1	1	0	0
PPID	1	1	0	0
PPL	1	1	0	0
PPM1H	1	1	0	0
PPP1R12B	1	1	0	0
PPP1R14C	1	1	0	0
PPP1R16B	1	1	0	0
PPP1R7	1	1	0	0
PPP2R2D	1	1	0	0
PPP2R5D	1	1	0	0
PRKACA	1	1	0	0
PRKCQ	1	1	0	0
PRNP	1	1	0	0
PTBP2	1	1	0	0
PTEN	1	1	0	0
PTER	1	1	0	0
PTGER3	1	1	0	0
PTPN4	1	1	0	0
PTPRM	1	1	0	0
PTPRT	1	1	0	0
RAB24	1	1	0	0
RAB27B	1	1	0	0
RAB3C	1	1	0	0
RABEP1	1	1	0	0
RABGAP1L	1	1	0	0
RALGPS1	1	1	0	0
RAPGEF3	1	1	0	0
RB1CC1	1	1	0	0
REEP1	1	1	0	0
RGN	1	1	0	0
RGS12	1	1	0	0
RHBDD2	1	1	0	0
RHEBL1	1	1	0	0
RIPPLY2	1	1	0	0
RNF157	1	1	0	0
ROCK2	1	1	0	0
RPL17	1	1	0	0
RPS6KA2	1	1	0	0
RPS6KC1	1	1	0	0
RTDR1	1	1	0	0
RUFY2	1	1	0	0
RWDD3	1	1	0	0
SAMD12	1	1	0	0
SBNO1	1	1	0	0
SCN11A	1	1	0	0
SECISBP2	1	1	0	0
SELE	1	1	0	0
SERINC3	1	1	0	0
SESN1	1	1	0	0
SGCG	1	1	0	0
SH3GL3	1	1	0	0
SHOC2	1	1	0	0
SLC10A1	1	1	0	0
SLC1A6	1	1	0	0
SLC22A15	1	1	0	0
SLC22A2	1	1	0	0
SLC22A6	1	1	0	0
SLC25A28	1	1	0	0
SLC2A12	1	1	0	0
SLC6A1	1	1	0	0
SLC6A12	1	1	0	0
SLC9A6	1	1	0	0
SLITRK1	1	1	0	0
SLK	1	1	0	0
SMARCA2	1	1	0	0
SMYD2	1	1	0	0
SNX30	1	1	0	0
SORCS1	1	1	0	0
SPATA7	1	1	0	0
SPDEF	1	1	0	0
SPIN1	1	1	0	0
SRRM1	1	1	0	0
STAMBPL1	1	1	0	0
STARD4	1	1	0	0
STAT4	1	1	0	0
STEAP2	1	1	0	0
STK11IP	1	1	0	0
STK19	1	1	0	0
STOX1	1	1	0	0
STX16	1	1	0	0
STX7	1	1	0	0
STXBP6	1	1	0	0
SYCP2	1	1	0	0
TARSL2	1	1	0	0
TATDN2	1	1	0	0
TCEAL1	1	1	0	0
TCEAL3	1	1	0	0
TDRD12	1	1	0	0
TDRKH	1	1	0	0
TEF	1	1	0	0
TEX2	1	1	0	0
TIMP3	1	1	0	0
TM6SF1	1	1	0	0
TMEFF1	1	1	0	0
TMEFF2	1	1	0	0
TMEM132D	1	1	0	0
TMEM144	1	1	0	0
TMEM211	1	1	0	0
TMEM35	1	1	0	0
TNNI3	1	1	0	0
TOM1L2	1	1	0	0
TOX	1	1	0	0
TPCN1	1	1	0	0
TRAF3IP1	1	1	0	0
TRAPPC2	1	1	0	0
TRERF1	1	1	0	0
TRIM23	1	1	0	0
TRMT11	1	1	0	0
TRPC5	1	1	0	0
TRUB1	1	1	0	0
TSC22D1	1	1	0	0
TSGA10	1	1	0	0
TSNAXIP1	1	1	0	0
TTC14	1	1	0	0
TTLL3	1	1	0	0
TUBB2A	1	1	0	0
TUBE1	1	1	0	0
TULP4	1	1	0	0
TUSC3	1	1	0	0
TYW3	1	1	0	0
UBE2K	1	1	0	0
UBE2M	1	1	0	0
UBR2	1	1	0	0
UHMK1	1	1	0	0
ULK1	1	1	0	0
UPF2	1	1	0	0
USP12	1	1	0	0
USP44	1	1	0	0
USP46	1	1	0	0
VAT1L	1	1	0	0
VIPR1	1	1	0	0
VPS13A	1	1	0	0
VPS13D	1	1	0	0
VPS4A	1	1	0	0
VPS53	1	1	0	0
VTN	1	1	0	0
WASF3	1	1	0	0
WDR45	1	1	0	0
WFDC2	1	1	0	0
WIF1	1	1	0	0
WWP1	1	1	0	0
XK	1	1	0	0
YPEL1	1	1	0	0
ZBTB11	1	1	0	0
ZBTB44	1	1	0	0
ZDHHC17	1	1	0	0
ZFAND1	1	1	0	0
ZFYVE9	1	1	0	0
ZIC5	1	1	0	0
ZMYND11	1	1	0	0
ZRANB1	1	1	0	0
ZYG11B	1	1	0	0
ABCB9	1	0	1	1
ABHD8	1	0	1	1
ACTL6B	1	0	1	1
ACVR1C	1	0	1	1
ADAM11	1	0	1	1
ADARB1	1	0	1	1
ADCY9	1	0	1	1
ADRA2C	1	0	1	1
ADRB1	1	0	1	1
ANKRD13D	1	0	1	1
ATP6V1E1	1	0	1	1
BAIAP2	1	0	1	1
C1QTNF4	1	0	1	1
CACNG2	1	0	1	1
CALB2	1	0	1	1
CAMK2N2	1	0	1	1
CAMTA2	1	0	1	1
CBS	1	0	1	1
CCKBR	1	0	1	1
CDC42EP2	1	0	1	1
CDH7	1	0	1	1
CDH8	1	0	1	1
CDK5R1	1	0	1	1
CHCHD10	1	0	1	1
CHRNB2	1	0	1	1
CLMN	1	0	1	1
CNTNAP4	1	0	1	1
COBL	1	0	1	1
CPLX1	1	0	1	1
CPNE6	1	0	1	1
CYFIP2	1	0	1	1
CYGB	1	0	1	1
DAPK1	1	0	1	1
DBNDD2	1	0	1	1
DCLK3	1	0	1	1
DGKH	1	0	1	1
DLGAP3	1	0	1	1
EFNA3	1	0	1	1
EGR3	1	0	1	1
ELAVL3	1	0	1	1
ENPP2	1	0	1	1
EXTL1	1	0	1	1
FA2H	1	0	1	1
FAIM2	1	0	1	1
FBXL16	1	0	1	1
FBXO31	1	0	1	1
FCHO1	1	0	1	1
FNBP1	1	0	1	1
FNDC5	1	0	1	1
FSTL4	1	0	1	1
GABARAPL1	1	0	1	1
GARNL3	1	0	1	1
GFOD1	1	0	1	1
GGT7	1	0	1	1
GNG7	1	0	1	1
GPR6	1	0	1	1
GPR83	1	0	1	1
GRIN2B	1	0	1	1
GRM8	1	0	1	1
HAPLN2	1	0	1	1
HCN2	1	0	1	1
HECW1	1	0	1	1
HRH3	1	0	1	1
HRSP12	1	0	1	1
HTR1A	1	0	1	1
ICAM5	1	0	1	1
KCNAB3	1	0	1	1
KCNB2	1	0	1	1
KCNC1	1	0	1	1
KCNH1	1	0	1	1
KCNH3	1	0	1	1
KCNK4	1	0	1	1
KIFC2	1	0	1	1
KIRREL3	1	0	1	1
KLC2	1	0	1	1
KLHL29	1	0	1	1
LANCL1	1	0	1	1
LGI3	1	0	1	1
LGI4	1	0	1	1
LIN7A	1	0	1	1
LRRC3B	1	0	1	1
MAG	1	0	1	1
MAL	1	0	1	1
MAP3K10	1	0	1	1
MATK	1	0	1	1
MBP	1	0	1	1
MMP17	1	0	1	1
MOG	1	0	1	1
MPP2	1	0	1	1
NAP1L3	1	0	1	1
NAPEPLD	1	0	1	1
NAT8L	1	0	1	1
NCDN	1	0	1	1
NDUFA5	1	0	1	1
NECAB3	1	0	1	1
NEUROD2	1	0	1	1
NME5	1	0	1	1
NOS1AP	1	0	1	1
NPAS2	1	0	1	1
NPAS4	1	0	1	1
NPTX1	1	0	1	1
NR4A2	1	0	1	1
NRSN2	1	0	1	1
NTSR2	1	0	1	1
NUAK1	1	0	1	1
OSBP2	1	0	1	1
OTOF	1	0	1	1
OXCT1	1	0	1	1
PALM	1	0	1	1
PCSK1N	1	0	1	1
PDE10A	1	0	1	1
PDK2	1	0	1	1
PIP5K1C	1	0	1	1
PITPNM2	1	0	1	1
PITPNM3	1	0	1	1
PLEKHG3	1	0	1	1
PNCK	1	0	1	1
PPP1R1A	1	0	1	1
PRRT1	1	0	1	1
RAB11FIP5	1	0	1	1
RASD2	1	0	1	1
RASL10A	1	0	1	1
RASL11B	1	0	1	1
RIMS3	1	0	1	1
RIN1	1	0	1	1
RTN4RL1	1	0	1	1
RXRG	1	0	1	1
SEMA4F	1	0	1	1
SFXN5	1	0	1	1
SH3RF2	1	0	1	1
SIPA1L1	1	0	1	1
SLC13A3	1	0	1	1
SLC24A4	1	0	1	1
SLC32A1	1	0	1	1
SLC4A3	1	0	1	1
SLC6A7	1	0	1	1
SLC7A4	1	0	1	1
SLC7A8	1	0	1	1
SLITRK4	1	0	1	1
SNPH	1	0	1	1
SOSTDC1	1	0	1	1
SPAG6	1	0	1	1
SPATA2L	1	0	1	1
SPOCK1	1	0	1	1
SPOCK2	1	0	1	1
ST18	1	0	1	1
STAC2	1	0	1	1
STK32C	1	0	1	1
SV2A	1	0	1	1
SYNGR3	1	0	1	1
SYNJ2	1	0	1	1
SYT12	1	0	1	1
SYT13	1	0	1	1
TBR1	1	0	1	1
TIAM1	1	0	1	1
TMCC2	1	0	1	1
TMEM125	1	0	1	1
TMEM38A	1	0	1	1
TMEM63C	1	0	1	1
TOMM34	1	0	1	1
TTC39B	1	0	1	1
TTLL11	1	0	1	1
UBE2O	1	0	1	1
UBL7	1	0	1	1
VSTM2A	1	0	1	1
YPEL4	1	0	1	1
ZC3H6	1	0	1	1
2017-03-06	1	0	1	0
ABCC8	1	0	1	0
ACBD4	1	0	1	0
ACTA1	1	0	1	0
ACTR1B	1	0	1	0
ADAM23	1	0	1	0
ADRA2A	1	0	1	0
ADRBK2	1	0	1	0
AES	1	0	1	0
ALDH2	1	0	1	0
ALDH6A1	1	0	1	0
ANK1	1	0	1	0
ANKRD35	1	0	1	0
ANKRD46	1	0	1	0
AP2A1	1	0	1	0
AP3B2	1	0	1	0
AP3M2	1	0	1	0
APBA2	1	0	1	0
ARFGEF2	1	0	1	0
ARHGAP20	1	0	1	0
ATG2B	1	0	1	0
ATG9A	1	0	1	0
ATP9A	1	0	1	0
ATXN1	1	0	1	0
ATXN2	1	0	1	0
BBS5	1	0	1	0
BZRAP1	1	0	1	0
CACNA1G	1	0	1	0
CACNA1H	1	0	1	0
CASKIN1	1	0	1	0
CBX7	1	0	1	0
CCDC91	1	0	1	0
CD200	1	0	1	0
CD6	1	0	1	0
CDK10	1	0	1	0
CDK5	1	0	1	0
CDK9	1	0	1	0
CELSR3	1	0	1	0
CHD3	1	0	1	0
CHKA	1	0	1	0
CHN2	1	0	1	0
CHST1	1	0	1	0
CISD1	1	0	1	0
CLIP1	1	0	1	0
CPEB2	1	0	1	0
CPEB4	1	0	1	0
CRHR1	1	0	1	0
CRTAC1	1	0	1	0
CSDC2	1	0	1	0
CUX2	1	0	1	0
DAB2IP	1	0	1	0
DBNDD1	1	0	1	0
DEDD2	1	0	1	0
DIRAS1	1	0	1	0
DLGAP1	1	0	1	0
DLK2	1	0	1	0
DMKN	1	0	1	0
DTNB	1	0	1	0
EGR4	1	0	1	0
ELAVL4	1	0	1	0
ELFN2	1	0	1	0
EPN1	1	0	1	0
FADS3	1	0	1	0
FBXO41	1	0	1	0
FFAR3	1	0	1	0
FGFR3	1	0	1	0
FKRP	1	0	1	0
GALT	1	0	1	0
GCC2	1	0	1	0
GFRA4	1	0	1	0
GJD2	1	0	1	0
GLRX2	1	0	1	0
GPR123	1	0	1	0
GPR62	1	0	1	0
GPRASP1	1	0	1	0
GRHL1	1	0	1	0
GRIA2	1	0	1	0
HAS1	1	0	1	0
HERC2	1	0	1	0
HSF4	1	0	1	0
INHA	1	0	1	0
INPP4B	1	0	1	0
IRGQ	1	0	1	0
ISLR2	1	0	1	0
JDP2	1	0	1	0
KATNB1	1	0	1	0
KCNA5	1	0	1	0
KCNC4	1	0	1	0
KCNJ4	1	0	1	0
KCTD2	1	0	1	0
KIF3A	1	0	1	0
KLHL26	1	0	1	0
KRT9	1	0	1	0
LHX2	1	0	1	0
LIN28B	1	0	1	0
LINGO1	1	0	1	0
LRRC4C	1	0	1	0
MAFG	1	0	1	0
MAP3K12	1	0	1	0
MAP4K2	1	0	1	0
MAPT	1	0	1	0
MARK2	1	0	1	0
MEGF8	1	0	1	0
MIB2	1	0	1	0
MMP24	1	0	1	0
MTMR12	1	0	1	0
MXI1	1	0	1	0
MYO9A	1	0	1	0
NDFIP2	1	0	1	0
NDN	1	0	1	0
NDUFC2	1	0	1	0
NECAB2	1	0	1	0
NICN1	1	0	1	0
NPDC1	1	0	1	0
NPHP4	1	0	1	0
NPTX2	1	0	1	0
NPY5R	1	0	1	0
NR1D2	1	0	1	0
NTSR1	1	0	1	0
OPRL1	1	0	1	0
OVOL2	1	0	1	0
PACS2	1	0	1	0
PAK3	1	0	1	0
PCSK4	1	0	1	0
PCYT2	1	0	1	0
PDK4	1	0	1	0
PDPK1	1	0	1	0
PER2	1	0	1	0
PIGZ	1	0	1	0
PITRM1	1	0	1	0
PKD2L1	1	0	1	0
PKP2	1	0	1	0
PLEKHA5	1	0	1	0
PLEKHM3	1	0	1	0
PLP1	1	0	1	0
PORCN	1	0	1	0
PPARGC1B	1	0	1	0
PPP1R13B	1	0	1	0
PPP1R16A	1	0	1	0
PPP1R3C	1	0	1	0
PPP1R9B	1	0	1	0
PRDM16	1	0	1	0
PRPF40B	1	0	1	0
PRR7	1	0	1	0
PRRT3	1	0	1	0
PSD2	1	0	1	0
PTPRD	1	0	1	0
QDPR	1	0	1	0
R3HDM2	1	0	1	0
RAB26	1	0	1	0
RASAL1	1	0	1	0
RASGRP2	1	0	1	0
REM2	1	0	1	0
RHBDL1	1	0	1	0
RHOT2	1	0	1	0
RLTPR	1	0	1	0
RNF208	1	0	1	0
RPS6KA4	1	0	1	0
RRP12	1	0	1	0
RUFY3	1	0	1	0
RYR1	1	0	1	0
SATB1	1	0	1	0
SCAF1	1	0	1	0
SEMA4A	1	0	1	0
SEMA7A	1	0	1	0
SEPW1	1	0	1	0
SERINC1	1	0	1	0
SFXN3	1	0	1	0
SGK3	1	0	1	0
SGSM2	1	0	1	0
SH3GLB2	1	0	1	0
SIN3B	1	0	1	0
SLC17A6	1	0	1	0
SLC23A2	1	0	1	0
SLC23A3	1	0	1	0
SLC25A4	1	0	1	0
SLC25A42	1	0	1	0
SLC25A44	1	0	1	0
SLC26A4	1	0	1	0
SLC27A2	1	0	1	0
SLC39A12	1	0	1	0
SLC9A3R2	1	0	1	0
SMAP2	1	0	1	0
SMPD3	1	0	1	0
SNAI3	1	0	1	0
SNAPC4	1	0	1	0
SNCG	1	0	1	0
SNX21	1	0	1	0
SPIRE2	1	0	1	0
SRGAP3	1	0	1	0
SSH3	1	0	1	0
STIM1	1	0	1	0
STK25	1	0	1	0
SULT1A1	1	0	1	0
SYNGR1	1	0	1	0
SYNM	1	0	1	0
SYT9	1	0	1	0
TBC1D25	1	0	1	0
TCAP	1	0	1	0
TERF2IP	1	0	1	0
TMEM110	1	0	1	0
TMEM143	1	0	1	0
TMEM55B	1	0	1	0
TMEM63A	1	0	1	0
TNK2	1	0	1	0
TPBG	1	0	1	0
TRIM3	1	0	1	0
TRIM46	1	0	1	0
TSC1	1	0	1	0
TSPAN7	1	0	1	0
TSR2	1	0	1	0
ULK2	1	0	1	0
UNC5A	1	0	1	0
USP20	1	0	1	0
VTI1B	1	0	1	0
WDR73	1	0	1	0
WIPF2	1	0	1	0
WNT10A	1	0	1	0
ZC3H13	1	0	1	0
ZFHX2	1	0	1	0
ZRSR2	1	0	1	0
ABCA5	1	0	0	1
ABLIM3	1	0	0	1
ADCYAP1	1	0	0	1
ADORA2A	1	0	0	1
ADRA1A	1	0	0	1
ADRA1B	1	0	0	1
ALDH5A1	1	0	0	1
ANKRD55	1	0	0	1
ARHGAP26	1	0	0	1
ATCAY	1	0	0	1
B3GALT2	1	0	0	1
BAG4	1	0	0	1
BMP3	1	0	0	1
BSN	1	0	0	1
BSPRY	1	0	0	1
CABLES2	1	0	0	1
CACNA1I	1	0	0	1
CALM3	1	0	0	1
CARTPT	1	0	0	1
CBLN1	1	0	0	1
CCDC39	1	0	0	1
CDIPT	1	0	0	1
CHRM1	1	0	0	1
CLCA1	1	0	0	1
CORO2A	1	0	0	1
CORO6	1	0	0	1
CPNE5	1	0	0	1
CTNNA3	1	0	0	1
DGKI	1	0	0	1
DISP2	1	0	0	1
DUSP26	1	0	0	1
EML2	1	0	0	1
EPM2A	1	0	0	1
FADS6	1	0	0	1
FOXP2	1	0	0	1
FRY	1	0	0	1
FSD1	1	0	0	1
GAD2	1	0	0	1
GPLD1	1	0	0	1
GPR26	1	0	0	1
GPR61	1	0	0	1
GREM1	1	0	0	1
GREM2	1	0	0	1
GRIN2C	1	0	0	1
GRM2	1	0	0	1
GRM4	1	0	0	1
HCFC1R1	1	0	0	1
HCN1	1	0	0	1
HHIP	1	0	0	1
HRK	1	0	0	1
HTR1B	1	0	0	1
HTR4	1	0	0	1
HTR5A	1	0	0	1
HYAL1	1	0	0	1
JPH1	1	0	0	1
KCNH4	1	0	0	1
KCNK9	1	0	0	1
KCNQ3	1	0	0	1
KLHL34	1	0	0	1
L1CAM	1	0	0	1
LGI2	1	0	0	1
LRFN5	1	0	0	1
MFAP3L	1	0	0	1
MFRP	1	0	0	1
MRAS	1	0	0	1
MTMR7	1	0	0	1
MYO1D	1	0	0	1
MZF1	1	0	0	1
NAP1L2	1	0	0	1
NBL1	1	0	0	1
NELL1	1	0	0	1
NMNAT2	1	0	0	1
NPPC	1	0	0	1
NRSN1	1	0	0	1
OPN3	1	0	0	1
PANX2	1	0	0	1
PELI3	1	0	0	1
PGR	1	0	0	1
PIM2	1	0	0	1
PNMAL1	1	0	0	1
PPME1	1	0	0	1
PROKR2	1	0	0	1
RBM24	1	0	0	1
RGAG4	1	0	0	1
RNF112	1	0	0	1
RSPO1	1	0	0	1
SEC14L5	1	0	0	1
SGSM3	1	0	0	1
SHANK2	1	0	0	1
SLC13A5	1	0	0	1
SLC38A1	1	0	0	1
SLC5A11	1	0	0	1
SLC5A7	1	0	0	1
SLIT3	1	0	0	1
TACR3	1	0	0	1
TCEA2	1	0	0	1
TMEM151A	1	0	0	1
TMEM25	1	0	0	1
TNNC2	1	0	0	1
TOLLIP	1	0	0	1
TRIM66	1	0	0	1
VWA5B2	1	0	0	1
WFS1	1	0	0	1
WSCD2	1	0	0	1
WWC1	1	0	0	1
YPEL2	1	0	0	1
ZC3H12B	1	0	0	1
ZCCHC12	1	0	0	1
ZDHHC23	1	0	0	1
ZDHHC8	1	0	0	1
2017-03-04	1	0	0	0
2017-09-08	1	0	0	0
A1BG	1	0	0	0
AACS	1	0	0	0
AARS	1	0	0	0
ABCA3	1	0	0	0
ABCA4	1	0	0	0
ABCA7	1	0	0	0
ABCA9	1	0	0	0
ABCC10	1	0	0	0
ABCC12	1	0	0	0
ABCG5	1	0	0	0
ABCG8	1	0	0	0
ABHD14A	1	0	0	0
ABRA	1	0	0	0
ABTB1	1	0	0	0
ACHE	1	0	0	0
ACOT4	1	0	0	0
ACR	1	0	0	0
ACSL5	1	0	0	0
ACTC1	1	0	0	0
ACTL7A	1	0	0	0
ACTL7B	1	0	0	0
ACTN3	1	0	0	0
ACTR1A	1	0	0	0
ACTRT1	1	0	0	0
ACTRT2	1	0	0	0
ADAM2	1	0	0	0
ADAMTS10	1	0	0	0
ADAMTS16	1	0	0	0
ADAMTSL2	1	0	0	0
ADAMTSL5	1	0	0	0
ADARB2	1	0	0	0
ADCK1	1	0	0	0
ADCK5	1	0	0	0
ADCY10	1	0	0	0
ADCY4	1	0	0	0
ADHFE1	1	0	0	0
ADIPOQ	1	0	0	0
ADRB3	1	0	0	0
AFF2	1	0	0	0
AFM	1	0	0	0
AFTPH	1	0	0	0
AGAP1	1	0	0	0
AGBL1	1	0	0	0
AGBL4	1	0	0	0
AGPAT4	1	0	0	0
AHNAK2	1	0	0	0
AHSA1	1	0	0	0
AIFM2	1	0	0	0
AIPL1	1	0	0	0
AIRE	1	0	0	0
AK7	1	0	0	0
AKAP1	1	0	0	0
AKAP4	1	0	0	0
AKAP8L	1	0	0	0
AKAP9	1	0	0	0
ALB	1	0	0	0
ALDH4A1	1	0	0	0
ALDH8A1	1	0	0	0
ALG9	1	0	0	0
ALKBH6	1	0	0	0
ALLC	1	0	0	0
ALOX12B	1	0	0	0
ALOX15	1	0	0	0
ALOXE3	1	0	0	0
ALPI	1	0	0	0
ALS2	1	0	0	0
ALS2CL	1	0	0	0
AMACR	1	0	0	0
AMBP	1	0	0	0
AMIGO3	1	0	0	0
AMPD1	1	0	0	0
AMPD2	1	0	0	0
AMT	1	0	0	0
AMZ1	1	0	0	0
ANAPC1	1	0	0	0
ANGPTL3	1	0	0	0
ANKDD1A	1	0	0	0
ANKK1	1	0	0	0
ANKRD11	1	0	0	0
ANKRD13B	1	0	0	0
ANKRD2	1	0	0	0
ANKRD24	1	0	0	0
ANKRD27	1	0	0	0
ANKRD39	1	0	0	0
ANKRD9	1	0	0	0
ANKS3	1	0	0	0
ANKS6	1	0	0	0
ANKZF1	1	0	0	0
ANO5	1	0	0	0
ANXA6	1	0	0	0
AP1G2	1	0	0	0
AP1M2	1	0	0	0
AP3S2	1	0	0	0
APITD1	1	0	0	0
APOA2	1	0	0	0
APOC3	1	0	0	0
APOC4	1	0	0	0
AQP11	1	0	0	0
AQP7	1	0	0	0
AQP8	1	0	0	0
ARFGAP1	1	0	0	0
ARHGAP24	1	0	0	0
ARHGAP8	1	0	0	0
ARHGEF11	1	0	0	0
ARHGEF16	1	0	0	0
ARHGEF18	1	0	0	0
ARL2	1	0	0	0
ARL2BP	1	0	0	0
ARL5C	1	0	0	0
ARNT2	1	0	0	0
ARRDC2	1	0	0	0
ART1	1	0	0	0
ART3	1	0	0	0
ARX	1	0	0	0
ASB18	1	0	0	0
ASB2	1	0	0	0
ASB4	1	0	0	0
ASGR1	1	0	0	0
ASH1L	1	0	0	0
ASPHD2	1	0	0	0
ASPRV1	1	0	0	0
ASRGL1	1	0	0	0
ASXL3	1	0	0	0
ATAD1	1	0	0	0
ATF7IP2	1	0	0	0
ATG16L2	1	0	0	0
ATP10A	1	0	0	0
ATP12A	1	0	0	0
ATP1A2	1	0	0	0
ATP2C2	1	0	0	0
ATP4A	1	0	0	0
ATP7B	1	0	0	0
ATP8A1	1	0	0	0
ATP8A2	1	0	0	0
ATPIF1	1	0	0	0
ATXN7L2	1	0	0	0
AVP	1	0	0	0
AVPR2	1	0	0	0
AXIN2	1	0	0	0
B3GAT1	1	0	0	0
B3GNT3	1	0	0	0
B3GNT6	1	0	0	0
B4GALNT3	1	0	0	0
BAAT	1	0	0	0
BAG3	1	0	0	0
BAIAP2L2	1	0	0	0
BAP1	1	0	0	0
BARHL2	1	0	0	0
BARX2	1	0	0	0
BBS1	1	0	0	0
BCAS1	1	0	0	0
BCKDHA	1	0	0	0
BCL7A	1	0	0	0
BEST1	1	0	0	0
BEX4	1	0	0	0
BIVM	1	0	0	0
BLOC1S2	1	0	0	0
BMP10	1	0	0	0
BMS1	1	0	0	0
BRDT	1	0	0	0
BRF1	1	0	0	0
BRWD1	1	0	0	0
BSCL2	1	0	0	0
BTBD16	1	0	0	0
BTNL9	1	0	0	0
C1QL2	1	0	0	0
C8A	1	0	0	0
CAB39L	1	0	0	0
CABYR	1	0	0	0
CACNA1D	1	0	0	0
CACNA1E	1	0	0	0
CACNA1F	1	0	0	0
CACNA1S	1	0	0	0
CACNG7	1	0	0	0
CADM2	1	0	0	0
CALCA	1	0	0	0
CALCOCO1	1	0	0	0
CAND2	1	0	0	0
CAPN10	1	0	0	0
CAPN13	1	0	0	0
CAPN3	1	0	0	0
CAPRIN2	1	0	0	0
CASP14	1	0	0	0
CASQ1	1	0	0	0
CATSPER4	1	0	0	0
CBFA2T2	1	0	0	0
CBLN3	1	0	0	0
CC2D1A	1	0	0	0
CCBE1	1	0	0	0
CCDC113	1	0	0	0
CCDC114	1	0	0	0
CCDC117	1	0	0	0
CCDC155	1	0	0	0
CCDC57	1	0	0	0
CCDC6	1	0	0	0
CCDC69	1	0	0	0
CCDC85B	1	0	0	0
CCDC88B	1	0	0	0
CCL1	1	0	0	0
CCL19	1	0	0	0
CCL28	1	0	0	0
CCM2	1	0	0	0
CCNO	1	0	0	0
CCR6	1	0	0	0
CCR9	1	0	0	0
CD164L2	1	0	0	0
CD177	1	0	0	0
CD22	1	0	0	0
CD68	1	0	0	0
CD83	1	0	0	0
CDC37	1	0	0	0
CDC42BPG	1	0	0	0
CDH10	1	0	0	0
CDH22	1	0	0	0
CDH26	1	0	0	0
CDRT4	1	0	0	0
CDYL2	1	0	0	0
CEL	1	0	0	0
CENPT	1	0	0	0
CEP164	1	0	0	0
CERCAM	1	0	0	0
CETN1	1	0	0	0
CGN	1	0	0	0
CGNL1	1	0	0	0
CHAC1	1	0	0	0
CHAD	1	0	0	0
CHD2	1	0	0	0
CHORDC1	1	0	0	0
CHRM4	1	0	0	0
CHRM5	1	0	0	0
CHRNA2	1	0	0	0
CHRNA4	1	0	0	0
CHRNA7	1	0	0	0
CHRNB3	1	0	0	0
CIDEC	1	0	0	0
CKB	1	0	0	0
CKMT2	1	0	0	0
CLASP2	1	0	0	0
CLCA4	1	0	0	0
CLCN6	1	0	0	0
CLDN16	1	0	0	0
CLDN4	1	0	0	0
CLDN6	1	0	0	0
CLDN8	1	0	0	0
CLEC4G	1	0	0	0
CLIP3	1	0	0	0
CLK1	1	0	0	0
CLK4	1	0	0	0
CLPS	1	0	0	0
CLRN3	1	0	0	0
CLTB	1	0	0	0
CNGA4	1	0	0	0
CNGB1	1	0	0	0
CNGB3	1	0	0	0
CNKSR1	1	0	0	0
CNNM4	1	0	0	0
COG1	1	0	0	0
COL11A2	1	0	0	0
COL17A1	1	0	0	0
COL19A1	1	0	0	0
COL23A1	1	0	0	0
COL5A3	1	0	0	0
COL7A1	1	0	0	0
COLQ	1	0	0	0
COMTD1	1	0	0	0
CORO7	1	0	0	0
CPA1	1	0	0	0
CPB1	1	0	0	0
CPNE7	1	0	0	0
CPT1B	1	0	0	0
CPZ	1	0	0	0
CR2	1	0	0	0
CRB3	1	0	0	0
CREB3L3	1	0	0	0
CRHR2	1	0	0	0
CRIP3	1	0	0	0
CRISP2	1	0	0	0
CRLF1	1	0	0	0
CRP	1	0	0	0
CRTAM	1	0	0	0
CRYAA	1	0	0	0
CRYGN	1	0	0	0
CSAD	1	0	0	0
CSF3	1	0	0	0
CSMD3	1	0	0	0
CSNK2B	1	0	0	0
CSRP3	1	0	0	0
CTAGE5	1	0	0	0
CTBP1	1	0	0	0
CTRB1	1	0	0	0
CTRC	1	0	0	0
CTRL	1	0	0	0
CTSE	1	0	0	0
CTSF	1	0	0	0
CTSG	1	0	0	0
CUZD1	1	0	0	0
CYLD	1	0	0	0
CYP2E1	1	0	0	0
DAB1	1	0	0	0
DAPK2	1	0	0	0
DBH	1	0	0	0
DDAH1	1	0	0	0
DDI2	1	0	0	0
DDX26B	1	0	0	0
DDX4	1	0	0	0
DDX51	1	0	0	0
DEAF1	1	0	0	0
DEGS2	1	0	0	0
DENND4B	1	0	0	0
DEPDC5	1	0	0	0
DFFB	1	0	0	0
DGKA	1	0	0	0
DGKQ	1	0	0	0
DHDH	1	0	0	0
DHRS7C	1	0	0	0
DIO3	1	0	0	0
DIP2C	1	0	0	0
DKK2	1	0	0	0
DKK4	1	0	0	0
DMAP1	1	0	0	0
DMBT1	1	0	0	0
DMC1	1	0	0	0
DMRT3	1	0	0	0
DMRTC1B	1	0	0	0
DMWD	1	0	0	0
DNAJB1	1	0	0	0
DNAJB7	1	0	0	0
DNAJC12	1	0	0	0
DNAJC7	1	0	0	0
DNM3	1	0	0	0
DOCK4	1	0	0	0
DOK4	1	0	0	0
DOK7	1	0	0	0
DPF1	1	0	0	0
DPP8	1	0	0	0
DRD5	1	0	0	0
DSCAML1	1	0	0	0
DSG3	1	0	0	0
DSG4	1	0	0	0
DSP	1	0	0	0
DTX4	1	0	0	0
DUS1L	1	0	0	0
DUSP7	1	0	0	0
DUSP9	1	0	0	0
DVL1	1	0	0	0
DYRK1A	1	0	0	0
DYRK1B	1	0	0	0
DYSF	1	0	0	0
DZIP1	1	0	0	0
ECE2	1	0	0	0
ECHS1	1	0	0	0
EDC4	1	0	0	0
EEF1E1	1	0	0	0
EEF1G	1	0	0	0
EFCAB5	1	0	0	0
EGFL7	1	0	0	0
EGFL8	1	0	0	0
EGLN2	1	0	0	0
EHF	1	0	0	0
EHMT2	1	0	0	0
EID2	1	0	0	0
EIF1B	1	0	0	0
EIF4A1	1	0	0	0
EIF4E1B	1	0	0	0
ELK1	1	0	0	0
ELL3	1	0	0	0
ELMO1	1	0	0	0
ELOVL3	1	0	0	0
EMX2	1	0	0	0
ENAM	1	0	0	0
[truncated: 2,451 more rows]
