# Supplementary material for: Cross-species transcriptional analysis reveals conserved and host-specific neoplastic processes in mammalian glioma
Source: Sci Rep. 2018 Jan 19;8:1180. doi: 10.1038/s41598-018-19451-6 (PMC5775420; doi:10.1038/s41598-018-19451-6)
Supplement: Supplementary file 7 — Dataset 6 [file 41598_2018_19451_MOESM7_ESM.xlsx]

## Sheet: Glioma Comparison Set UP_DOWN
GeneName	HS.DEG	K9.DEG	MM.DEG	RN.DEG	PMIDS
up
ABL1	+				15727903, 27757426
AKT2		+			19330838, 19861406, 20167810
ANAX1	+	+		+	18260157, 18698663, 23991102
ANGPT2	+	+	+	+	12861074, 11507079, 9811337
AQP4	+				21424125, 17335082
ARAF	+	+	+		25007077, 22926515
AURKA	+	+	+		17264249, 20593995, 18347165, 22274399
AXL	+		+		18172262, 16585512
BAX	+	+	+		15706354
BRCA1	+	+		+	27845331
BMP1	+		+	+	18167341, 25790191
BMP2	+	+			23076220, 19587783
BMP7	+	+	+		20513660, 25860932
BTK	+	+			27564106
CASP3	+	+		+	18669646, 12111801
CALCRL	+		+	+	23646114
CCL2	+	+		+	27530322, 21116835
CCND1	+	+	+	+	10416984, 21912938
CD28	+				21636707, 26405601
CD40	+		+		26008605, 15833357, 26917236
CD44	+	+	+	+	24607407, 25749043, 7518347
CD80	+	+		+	16906541, 10202033
CDK2	+		+	+	24704824
CDKN2C	+	+	+	+	18381405, 18394558
CSF1R	+	+			22294205, 24056773
CTLA4	+				24277150, 16723631
CTNNB1	+		+	+	18949017, 22014570
CXCL10	+	+			18538864, 19190335
DLL3	+				18037961, 16530701
DNMT1	+	+	+	+	21229291, 26676363, 17653095
DOCK1		+	+	+	26946516, 22080864
ECT2	+	+		+	19008376, 22571869, 17016598
EGFR	+				20129251, 16282176
EGR1	+	+			16138117, 27002148
EPHB2	+		+		15126357, 16049340
ERBB2	+				18772890, 15148612
ERBB3		+		+	22745588, 15148612
FGFR1	+			+	26896280, 8168112
FOS	+	+			23810250
FOXM1	+	+	+	+	22014570, 23139209, 23404835
FYN	+			+	19690143 , 21480388
GFAP	+				25139333, 26033547
GPNMB	+	+	+	+	25658639
HIF1A	+				19477429, 20179352
ICAM1	+		+	+	19520829, 7535788
IGFBP2	+	+	+		27125842, 27852048
IL13Ra	+				24723564, 10353730, 11861389
IL4	+				11861389, 10687133
IL7	+				1570303, 23528658
JUN		+	+		21245048, 12517805
KDR	+	+			26325365, 7525492, 26284131
KIF11	+	+	+	+	26355032
LRP1	+	+	+	+	21408136
MYC	+				19020659, 16204036
MELK	+	+	+	+	23404835, 23836907
MET	+				25800004, 21628563
MMP15	+	+	+	+	12835669, 24522191
MMP16	+	+	+	+	21371437
MMP2	+	+	+	+	25213694, 12861074
MMP3	+		+		14519668, 23022473
MMP8		+			12456313, 19844170
MMP9	+		+		15122332, 23183822
NKX2-2	+		+	+	21169405, 11526078
PDGFRA	+	+	+	+	20129251, 22323597
PDGFRB	+		+		12097282, 25117714
PDK1	+	+			25055123, 24810059
PLK1	+		+	+	23887645, 22415968
POSTN	+	+		+	25140038, 25580734, 26930720
RELA	+		+		20186265, 24413684
RHOA	+	+			23195957
RRAS	+	+	+		25192052
S100A3	+		+		9989446, 16773219
SOX2	+	+	+	+	18948646, 24726753
SOX6	+	+	+	+	15696967, 14691456
SP1	+	+			24959930, 21469139
SPARC	+		+		10571408, 24862407, 11716067
SPP1	+	+	+	+	25658639, 25961929, 23204518, 20530493, 20150368, 24607407
SPRY2	+	+			21278789, 25934697
STAT3	+	+	+	+	19658181, 12466961, 23684459
TAGLN2	+		+	+	19431143, 22021018
TGFB1	+		+		18829576, 9100674, 22664874
TGFBR1	+	+	+	+	1538124, 21156287
TIMP1	+	+	+	+	14648584, 19430729
TIMP2	+				24704830, 14631378
TMEM100	+		+	+	25978032,
TNC	+	+	+	+	27820599, 11920587, 25646025
TNFRSF12A	+		+	+	26300004, 12651623
TOP1	+	+			9398050, 12760291
TOP2A	+	+	+	+	22102081, 20663907, 12937144, 24637229
TRIO		+	+		19008376, 22571869
VEGFA	+	+	+		27044097
VIM					6371809 , 15720813 , 27704357
WWTR1	+	+	+		18413727, 16966431
ZEB1	+	+	+	+	23818228, 25275602
down
OPALIN	+	+	+	+	18571792
MBP	+		+	+	9815752, 2410174
ABCC8	+		+		19027730
FGFR2	+	+	+	+	24968791, 11245488
S100B		+		+	21264954, 23719262
CALCRL		+		+	16719406, 14712479
BRSK1	+	+	+	+	27677186, 18854318
CAMKK2	+	+	+	+	27012733, 27171399
DKK3	+	+	+	+	19847810, 18443132
MAPK9	+	+	+	+	10825181, 17047065
TAGLN3	+	+		+	27586240
PTEN	+	+			9072974, 9331071, 9799739
CX3CL1	+	+	+	+	20728344, 20630606
FOXP1	+	+	+	+	24436148, 24789678
RYR2	+	+	+	+	21314958, 20103623
PAK1	+	+	+	+	18006760, 11929835
LGL1	+	+	+	+	15047712, 9879993, 12821932
MEF2C	+	+	+	+	12635176
HRK	+			+	16155764, 22989406
MRAS	+			+
EPHA8	+				25683004, 25144626
FRK	+				22790444, 24792491
DAPK1	+		+	+	26165472, 26582930
ERBB4	+	+			21439954, 20467331
NLK	+	+			23416699, 21177110
WIF1	+	+			21642372, 22901505
RPS6KA2	+	+			25526772
EZH1	+	+		+	24260522
NRG1	+	+		+	25560389, 23399902, 15812817
PLK2	+	+		+	15640844, 23887645
PTPRN2	+	+		+	26233891, 27586084
