# Supplementary material for: Cross-species transcriptional analysis reveals conserved and host-specific neoplastic processes in mammalian glioma
Source: Sci Rep. 2018 Jan 19;8:1180. doi: 10.1038/s41598-018-19451-6 (PMC5775420; doi:10.1038/s41598-018-19451-6)
Supplement: Supplementary file 8 — Dataset 7 [file 41598_2018_19451_MOESM8_ESM.xlsx]

## Sheet: Pathway Clusters
Index	Selection	Pathway Super Group	Category	Term	Count	%	PValue	Genes	List Total	Pop Hits	Pop Total	Fold Enrichment	Bonferroni	Benjamini	FDR
1	1	Signal Transduction	Annotation Cluster 1	Enrichment Score: 12.608860686063105
2	1	Signal Transduction	GOTERM_BP_FAT	GO:0006468~protein amino acid phosphorylation	40	32	2.98594e-22	FGFR2, FGFR1, FRK, CCL2, ERBB4, ERBB3, ERBB2, AURKA, BRSK1, TGFB1, CAMKK2, BTK, EPHB2, PAK1, CSF1R, AKT2, PDK1, EGFR, BMP2, NLK, TGFBR1, MET, AXL, TRIO, CDK2, KDR, DAPK1, CCND1, PLK2, FYN, RPS6KA2, PLK1, EPHA8, ARAF, PDGFRA, PDGFRB, MAPK9, ABL1, BMP7, MELK	120	667	13528	6.76062	5.55982e-19	2.77991e-19	5.09093e-19
3	1	Signal Transduction	GOTERM_MF_FAT	GO:0004672~protein kinase activity	38	30.4	5.47217e-22	FGFR2, FGFR1, FRK, CCL2, ERBB4, ERBB3, ERBB2, AURKA, BRSK1, CAMKK2, BTK, EPHB2, PAK1, CSF1R, AKT2, PDK1, EGFR, NLK, TGFBR1, MET, AXL, TRIO, CDK2, DAPK1, KDR, CCND1, PLK2, FYN, RPS6KA2, PLK1, EPHA8, ARAF, PDGFRA, MAPK9, PDGFRB, WIF1, ABL1, MELK	114	606	12983	7.14136	1.57051e-19	1.57051e-19	7.26305e-19
4	1	Signal Transduction	GOTERM_BP_FAT	GO:0016310~phosphorylation	41	32.8	2.26943e-20	FGFR2, FGFR1, FRK, CCL2, ERBB4, ERBB3, ERBB2, AURKA, BRSK1, TGFB1, CAMKK2, BTK, EPHB2, TOP1, PAK1, CSF1R, AKT2, PDK1, EGFR, BMP2, NLK, TGFBR1, MET, AXL, TRIO, CDK2, KDR, DAPK1, CCND1, PLK2, FYN, RPS6KA2, PLK1, EPHA8, ARAF, PDGFRA, PDGFRB, MAPK9, ABL1, BMP7, MELK	120	800	13528	5.77758	4.22567e-17	1.40856e-17	3.86929e-17
5	1	Signal Transduction	GOTERM_BP_FAT	GO:0006796~phosphate metabolic process	43	34.4	4.61528e-19	FGFR2, FGFR1, FRK, CCL2, ERBB4, ERBB3, ERBB2, AURKA, BRSK1, PTEN, TGFB1, CAMKK2, BTK, EPHB2, TOP1, PAK1, CSF1R, AKT2, PDK1, EGFR, BMP2, NLK, TGFBR1, PTPRN2, MET, AXL, TRIO, CDK2, KDR, DAPK1, CCND1, PLK2, FYN, RPS6KA2, PLK1, EPHA8, ARAF, PDGFRA, PDGFRB, MAPK9, ABL1, BMP7, MELK	120	973	13528	4.98205	8.59366e-16	2.14841e-16	7.8689e-16
6	1	Signal Transduction	GOTERM_BP_FAT	GO:0006793~phosphorus metabolic process	43	34.4	4.61528e-19	FGFR2, FGFR1, FRK, CCL2, ERBB4, ERBB3, ERBB2, AURKA, BRSK1, PTEN, TGFB1, CAMKK2, BTK, EPHB2, TOP1, PAK1, CSF1R, AKT2, PDK1, EGFR, BMP2, NLK, TGFBR1, PTPRN2, MET, AXL, TRIO, CDK2, KDR, DAPK1, CCND1, PLK2, FYN, RPS6KA2, PLK1, EPHA8, ARAF, PDGFRA, PDGFRB, MAPK9, ABL1, BMP7, MELK	120	973	13528	4.98205	8.59366e-16	2.14841e-16	7.8689e-16
7	1	Signal Transduction	GOTERM_BP_FAT	GO:0007167~enzyme linked receptor protein signaling pathway	28	22.4	1.25009e-18	FGFR2, EGFR, FGFR1, BMP2, CCL2, ERBB4, ERBB3, NLK, TGFBR1, ERBB2, MET, AXL, TRIO, PTEN, STAT3, TGFB1, KDR, EPHB2, FOS, EPHA8, JUN, VEGFA, PDGFRA, PDGFRB, NRG1, BMP7, AKT2, CSF1R	120	342	13528	9.22963	2.32766e-15	4.65532e-16	2.13135e-15
8	1	Signal Transduction	GOTERM_MF_FAT	GO:0004713~protein tyrosine kinase activity	20	16	2.13056e-16	EGFR, FGFR2, FRK, FGFR1, ERBB4, ERBB3, ERBB2, MET, AXL, KDR, EPHB2, BTK, CAMKK2, EPHA8, FYN, PDGFRA, PDGFRB, WIF1, ABL1, CSF1R	114	166	12983	13.7212	6.37268e-14	3.18634e-14	2.9976e-13
9	1	Signal Transduction	GOTERM_MF_FAT	GO:0005524~ATP binding	39	31.2	2.80145e-10	FGFR2, FGFR1, FRK, ERBB4, ERBB3, ERBB2, AURKA, BRSK1, CAMKK2, BTK, EPHB2, TOP1, PAK1, TOP2A, CSF1R, AKT2, PDK1, EGFR, KIF11, NLK, TGFBR1, MET, AXL, TRIO, CDK2, DAPK1, KDR, PLK2, FYN, RPS6KA2, PLK1, EPHA8, ARAF, PDGFRA, PDGFRB, MAPK9, ABL1, ABCC8, MELK	114	1477	12983	3.00714	8.04016e-08	2.01004e-08	3.71829e-07
10	1	Signal Transduction	GOTERM_MF_FAT	GO:0032559~adenyl ribonucleotide binding	39	31.2	4.14405e-10	FGFR2, FGFR1, FRK, ERBB4, ERBB3, ERBB2, AURKA, BRSK1, CAMKK2, BTK, EPHB2, TOP1, PAK1, TOP2A, CSF1R, AKT2, PDK1, EGFR, KIF11, NLK, TGFBR1, MET, AXL, TRIO, CDK2, DAPK1, KDR, PLK2, FYN, RPS6KA2, PLK1, EPHA8, ARAF, PDGFRA, PDGFRB, MAPK9, ABL1, ABCC8, MELK	114	1497	12983	2.96697	1.18934e-07	2.37868e-08	5.50028e-07
11	1	Signal Transduction	GOTERM_MF_FAT	GO:0030554~adenyl nucleotide binding	39	31.2	1.85072e-09	FGFR2, FGFR1, FRK, ERBB4, ERBB3, ERBB2, AURKA, BRSK1, CAMKK2, BTK, EPHB2, TOP1, PAK1, TOP2A, CSF1R, AKT2, PDK1, EGFR, KIF11, NLK, TGFBR1, MET, AXL, TRIO, CDK2, DAPK1, KDR, PLK2, FYN, RPS6KA2, PLK1, EPHA8, ARAF, PDGFRA, PDGFRB, MAPK9, ABL1, ABCC8, MELK	114	1577	12983	2.81646	5.31156e-07	8.85261e-08	2.45641e-06
12	1	Signal Transduction	GOTERM_MF_FAT	GO:0001883~purine nucleoside binding	39	31.2	2.84029e-09	FGFR2, FGFR1, FRK, ERBB4, ERBB3, ERBB2, AURKA, BRSK1, CAMKK2, BTK, EPHB2, TOP1, PAK1, TOP2A, CSF1R, AKT2, PDK1, EGFR, KIF11, NLK, TGFBR1, MET, AXL, TRIO, CDK2, DAPK1, KDR, PLK2, FYN, RPS6KA2, PLK1, EPHA8, ARAF, PDGFRA, PDGFRB, MAPK9, ABL1, ABCC8, MELK	114	1601	12983	2.77424	8.15163e-07	1.16452e-07	3.76984e-06
13	1	Signal Transduction	GOTERM_MF_FAT	GO:0032553~ribonucleotide binding	42	33.6	3.13366e-09	FGFR2, FGFR1, FRK, ERBB4, ERBB3, MRAS, ERBB2, AURKA, BRSK1, CAMKK2, BTK, EPHB2, TOP1, RHOA, RRAS, PAK1, TOP2A, CSF1R, AKT2, PDK1, EGFR, KIF11, NLK, TGFBR1, MET, AXL, TRIO, CDK2, KDR, DAPK1, PLK2, FYN, RPS6KA2, PLK1, EPHA8, ARAF, PDGFRA, PDGFRB, MAPK9, ABL1, ABCC8, MELK	114	1836	12983	2.60523	8.9936e-07	1.1242e-07	4.15922e-06
14	1	Signal Transduction	GOTERM_MF_FAT	GO:0032555~purine ribonucleotide binding	42	33.6	3.13366e-09	FGFR2, FGFR1, FRK, ERBB4, ERBB3, MRAS, ERBB2, AURKA, BRSK1, CAMKK2, BTK, EPHB2, TOP1, RHOA, RRAS, PAK1, TOP2A, CSF1R, AKT2, PDK1, EGFR, KIF11, NLK, TGFBR1, MET, AXL, TRIO, CDK2, KDR, DAPK1, PLK2, FYN, RPS6KA2, PLK1, EPHA8, ARAF, PDGFRA, PDGFRB, MAPK9, ABL1, ABCC8, MELK	114	1836	12983	2.60523	8.9936e-07	1.1242e-07	4.15922e-06
15	1	Signal Transduction	GOTERM_MF_FAT	GO:0001882~nucleoside binding	39	31.2	3.44593e-09	FGFR2, FGFR1, FRK, ERBB4, ERBB3, ERBB2, AURKA, BRSK1, CAMKK2, BTK, EPHB2, TOP1, PAK1, TOP2A, CSF1R, AKT2, PDK1, EGFR, KIF11, NLK, TGFBR1, MET, AXL, TRIO, CDK2, DAPK1, KDR, PLK2, FYN, RPS6KA2, PLK1, EPHA8, ARAF, PDGFRA, PDGFRB, MAPK9, ABL1, ABCC8, MELK	114	1612	12983	2.75531	9.88982e-07	1.09887e-07	4.57369e-06
16	1	Signal Transduction	GOTERM_MF_FAT	GO:0017076~purine nucleotide binding	42	33.6	1.14696e-08	FGFR2, FGFR1, FRK, ERBB4, ERBB3, MRAS, ERBB2, AURKA, BRSK1, CAMKK2, BTK, EPHB2, TOP1, RHOA, RRAS, PAK1, TOP2A, CSF1R, AKT2, PDK1, EGFR, KIF11, NLK, TGFBR1, MET, AXL, TRIO, CDK2, KDR, DAPK1, PLK2, FYN, RPS6KA2, PLK1, EPHA8, ARAF, PDGFRA, PDGFRB, MAPK9, ABL1, ABCC8, MELK	114	1918	12983	2.49385	3.29178e-06	3.29178e-07	1.52233e-05
17	1	Signal Transduction	GOTERM_MF_FAT	GO:0004674~protein serine/threonine kinase activity	17	13.6	9.23239e-07	EGFR, NLK, TGFBR1, TRIO, AURKA, BRSK1, CDK2, CAMKK2, DAPK1, PLK2, RPS6KA2, PLK1, ARAF, MAPK9, PAK1, MELK, AKT2	114	430	12983	4.50247	0.000264935	1.89262e-05	0.00122538
18	1	Signal Transduction	GOTERM_MF_FAT	GO:0000166~nucleotide binding	42	33.6	9.69609e-07	FGFR2, FGFR1, FRK, ERBB4, ERBB3, MRAS, ERBB2, AURKA, BRSK1, CAMKK2, BTK, EPHB2, TOP1, RHOA, RRAS, PAK1, TOP2A, CSF1R, AKT2, PDK1, EGFR, KIF11, NLK, TGFBR1, MET, AXL, TRIO, CDK2, KDR, DAPK1, PLK2, FYN, RPS6KA2, PLK1, EPHA8, ARAF, PDGFRA, PDGFRB, MAPK9, ABL1, ABCC8, MELK	114	2245	12983	2.13061	0.000278239	1.85517e-05	0.00128693
19	1	Signal Transduction	Annotation Cluster 2	Enrichment Score: 12.06196569738556
20	1	Signal Transduction	GOTERM_BP_FAT	GO:0007167~enzyme linked receptor protein signaling pathway	28	22.4	1.25009e-18	FGFR2, EGFR, FGFR1, BMP2, CCL2, ERBB4, ERBB3, NLK, TGFBR1, ERBB2, MET, AXL, TRIO, PTEN, STAT3, TGFB1, KDR, EPHB2, FOS, EPHA8, JUN, VEGFA, PDGFRA, PDGFRB, NRG1, BMP7, AKT2, CSF1R	120	342	13528	9.22963	2.32766e-15	4.65532e-16	2.13135e-15
21	1	Signal Transduction	GOTERM_MF_FAT	GO:0004713~protein tyrosine kinase activity	20	16	2.13056e-16	EGFR, FGFR2, FRK, FGFR1, ERBB4, ERBB3, ERBB2, MET, AXL, KDR, EPHB2, BTK, CAMKK2, EPHA8, FYN, PDGFRA, PDGFRB, WIF1, ABL1, CSF1R	114	166	12983	13.7212	6.37268e-14	3.18634e-14	2.9976e-13
22	1	Signal Transduction	GOTERM_BP_FAT	GO:0007169~transmembrane receptor protein tyrosine kinase signaling pathway	21	16.8	5.94259e-15	EGFR, FGFR2, FGFR1, CCL2, ERBB4, ERBB3, ERBB2, MET, AXL, PTEN, TGFB1, STAT3, KDR, EPHB2, EPHA8, VEGFA, PDGFRA, PDGFRB, NRG1, CSF1R, AKT2	120	224	13528	10.5687	1.11631e-11	1.59472e-12	1.02252e-11
23	1	Signal Transduction	GOTERM_MF_FAT	GO:0004714~transmembrane receptor protein tyrosine kinase activity	14	11.2	1.39253e-14	EGFR, FGFR2, FGFR1, ERBB4, ERBB3, ERBB2, MET, AXL, KDR, EPHB2, EPHA8, PDGFRA, PDGFRB, CSF1R	114	67	12983	23.7971	3.98293e-12	1.3276e-12	1.84186e-11
24	1	Signal Transduction	GOTERM_BP_FAT	GO:0007166~cell surface receptor linked signal transduction	43	34.4	2.11223e-09	FGFR2, FGFR1, CCL2, ERBB4, ERBB3, ERBB2, PTEN, TGFB1, CXCL10, EPHB2, CTNNB1, FOS, DOCK1, CALCRL, IL13RA1, NRG1, NKX2-2, CD28, CSF1R, AKT2, EGFR, BMP2, NLK, TGFBR1, MET, ANXA1, DLL3, AXL, TRIO, CD40, STAT3, KDR, DKK3, CCND1, LRP1, FYN, EPHA8, JUN, VEGFA, PDGFRA, PDGFRB, WIF1, BMP7	120	1856	13528	2.61182	3.93297e-06	1.15676e-07	3.60128e-06
25	1	Signal Transduction	Annotation Cluster 3	Enrichment Score: 8.129743926331717
26	1	Signal Transduction	GOTERM_BP_FAT	GO:0048545~response to steroid hormone stimulus	17	13.6	1.08455e-11	CCL2, ERBB4, ERBB2, RELA, TGFBR1, AURKA, PTEN, BRCA1, STAT3, TGFB1, CTNNB1, FOS, CCND1, PDGFRA, BMP7, IGFBP2, SPP1	120	192	13528	9.9816	2.01942e-08	1.18789e-09	1.84911e-08
27	1	Signal Transduction	GOTERM_BP_FAT	GO:0010033~response to organic substance	28	22.4	1.00389e-10	CCL2, ERBB4, ERBB3, ERBB2, AURKA, MMP3, PTEN, TGFB1, CTNNB1, FOS, CASP3, CD44, MYC, AKT2, SPP1, EGR1, EGFR, RELA, TGFBR1, BRCA1, STAT3, CCND1, FYN, JUN, PDGFRA, RYR2, BMP7, IGFBP2	120	721	13528	4.37799	1.86925e-07	8.49659e-09	1.7116e-07
28	1	Signal Transduction	GOTERM_BP_FAT	GO:0009719~response to endogenous stimulus	20	16	2.31088e-09	CCL2, ERBB4, ERBB3, ERBB2, RELA, TGFBR1, AURKA, MMP3, PTEN, BRCA1, TGFB1, STAT3, CTNNB1, FOS, CCND1, PDGFRA, BMP7, IGFBP2, AKT2, SPP1	120	405	13528	5.56708	4.30285e-06	1.19524e-07	3.93997e-06
29	1	Signal Transduction	GOTERM_BP_FAT	GO:0009725~response to hormone stimulus	19	15.2	3.17486e-09	CCL2, ERBB4, ERBB3, ERBB2, RELA, TGFBR1, AURKA, PTEN, BRCA1, STAT3, TGFB1, CTNNB1, FOS, CCND1, PDGFRA, BMP7, IGFBP2, AKT2, SPP1	120	367	13528	5.83633	5.91157e-06	1.55568e-07	5.41302e-06
30	1	Signal Transduction	GOTERM_BP_FAT	GO:0043627~response to estrogen stimulus	11	8.8	2.70594e-08	CCND1, TGFBR1, PDGFRA, AURKA, BMP7, IGFBP2, PTEN, STAT3, BRCA1, TGFB1, CTNNB1	120	105	13528	11.8102	5.03834e-05	8.99726e-07	4.61354e-05
31	1	Signal Transduction	GOTERM_BP_FAT	GO:0042493~response to drug	14	11.2	5.37978e-08	CCL2, ERBB4, ERBB3, ERBB2, RELA, PTEN, STAT3, TGFB1, FOS, TOP1, CCND1, JUN, RYR2, IGFBP2	120	216	13528	7.30679	0.000100166	1.5411e-06	9.17233e-05
32	1	Signal Transduction	GOTERM_BP_FAT	GO:0014070~response to organic cyclic substance	11	8.8	1.05496e-07	FOS, CCND1, CD44, RELA, JUN, TGFBR1, RYR2, PTEN, STAT3, TGFB1, CTNNB1	120	121	13528	10.2485	0.000196415	2.8062e-06	0.000179867
33	1	Signal Transduction	GOTERM_BP_FAT	GO:0032355~response to estradiol stimulus	7	5.6	7.4695e-06	PDGFRA, AURKA, BMP7, IGFBP2, PTEN, STAT3, TGFB1	120	54	13528	14.6136	0.013812	0.000121995	0.0127345
41	1	Signal Transduction	Annotation Cluster 5	Enrichment Score: 7.8663439501335795
42	1	Signal Transduction	GOTERM_BP_FAT	GO:0010647~positive regulation of cell communication	20	16	6.95132e-11	EGFR, IL4, BMP2, CCL2, ERBB4, ERBB3, ERBB2, RELA, TGFBR1, SOX2, CD40, ECT2, TGFB1, CTNNB1, HIF1A, CD80, PLK2, VEGFA, RHOA, BMP7	120	329	13528	6.85309	1.29434e-07	6.47168e-09	1.18518e-07
43	1	Signal Transduction	GOTERM_BP_FAT	GO:0009967~positive regulation of signal transduction	17	13.6	6.21715e-09	IL4, BMP2, ERBB3, ERBB2, RELA, TGFBR1, SOX2, CD40, ECT2, TGFB1, CTNNB1, HIF1A, CD80, PLK2, VEGFA, RHOA, BMP7	120	295	13528	6.4965	1.15763e-05	2.51659e-07	1.06e-05
44	1	Signal Transduction	GOTERM_BP_FAT	GO:0010627~regulation of protein kinase cascade	15	12	3.77404e-08	IL4, ERBB3, ERBB2, RELA, TGFBR1, CD40, TIMP2, PTEN, ECT2, TGFB1, CTNNB1, PLK2, RHOA, PAK1, AKT2	120	249	13528	6.79116	7.02702e-05	1.15201e-06	6.43461e-05
45	1	Signal Transduction	GOTERM_BP_FAT	GO:0010740~positive regulation of protein kinase cascade	11	8.8	2.09971e-06	IL4, PLK2, ERBB3, RELA, ERBB2, TGFBR1, RHOA, CD40, ECT2, TGFB1, CTNNB1	120	167	13528	7.42555	0.00390203	3.94908e-05	0.00357987
46	1	Signal Transduction	Annotation Cluster 6	Enrichment Score: 7.784707841594312
47	1	Signal Transduction	GOTERM_BP_FAT	GO:0009991~response to extracellular stimulus	16	12.8	8.48848e-10	BMP2, CCL2, RELA, SOX2, AXL, HRK, PTEN, TGFB1, FOS, CCND1, CD44, JUN, RYR2, BMP7, IGFBP2, SPP1	120	220	13528	8.19879	1.58055e-06	5.85391e-08	1.44726e-06
48	1	Signal Transduction	GOTERM_BP_FAT	GO:0033273~response to vitamin	10	8	5.64698e-09	CCND1, BMP2, CCL2, CD44, RELA, SOX2, BMP7, IGFBP2, TGFB1, SPP1	120	66	13528	17.0808	1.05146e-05	2.3897e-07	9.6279e-06
49	1	Signal Transduction	GOTERM_BP_FAT	GO:0031667~response to nutrient levels	14	11.2	1.80217e-08	BMP2, CCL2, RELA, SOX2, HRK, PTEN, TGFB1, CCND1, CD44, JUN, RYR2, IGFBP2, BMP7, SPP1	120	197	13528	8.01151	3.35559e-05	6.21415e-07	3.07264e-05
50	1	Signal Transduction	GOTERM_BP_FAT	GO:0007584~response to nutrient	12	9.6	3.99309e-08	CCND1, BMP2, CCL2, CD44, RELA, SOX2, RYR2, BMP7, IGFBP2, PTEN, TGFB1, SPP1	120	140	13528	9.66286	7.43486e-05	1.19921e-06	6.80808e-05
51	1	Signal Transduction	GOTERM_BP_FAT	GO:0042493~response to drug	14	11.2	5.37978e-08	CCL2, ERBB4, ERBB3, ERBB2, RELA, PTEN, STAT3, TGFB1, FOS, TOP1, CCND1, JUN, RYR2, IGFBP2	120	216	13528	7.30679	0.000100166	1.5411e-06	9.17233e-05
52	1	Signal Transduction	GOTERM_BP_FAT	GO:0014070~response to organic cyclic substance	11	8.8	1.05496e-07	FOS, CCND1, CD44, RELA, JUN, TGFBR1, RYR2, PTEN, STAT3, TGFB1, CTNNB1	120	121	13528	10.2485	0.000196415	2.8062e-06	0.000179867
71	1	Signal Transduction	Annotation Cluster 8	Enrichment Score: 6.573136310225425
72	1	Signal Transduction	GOTERM_BP_FAT	GO:0018108~peptidyl-tyrosine phosphorylation	9	7.2	5.58101e-09	ERBB4, ERBB3, FYN, ERBB2, PDGFRA, PDGFRB, ABL1, EPHB2, BTK	120	46	13528	22.0565	1.03918e-05	2.4167e-07	9.51542e-06
73	1	Signal Transduction	GOTERM_BP_FAT	GO:0018212~peptidyl-tyrosine modification	9	7.2	7.95375e-09	ERBB4, ERBB3, FYN, ERBB2, PDGFRA, PDGFRB, ABL1, EPHB2, BTK	120	48	13528	21.1375	1.48098e-05	3.02242e-07	1.35609e-05
74	1	Signal Transduction	GOTERM_MF_FAT	GO:0004715~non-membrane spanning protein tyrosine kinase activity	5	4	0.00042984	FRK, FYN, ERBB2, ABL1, BTK	114	41	12983	13.8885	0.116082	0.00410457	0.569012
80	1	Signal Transduction	Annotation Cluster 10	Enrichment Score: 5.5874143423179845
81	1	Signal Transduction	GOTERM_MF_FAT	GO:0046983~protein dimerization activity	20	16	1.96644e-07	EGFR, BMP2, ERBB3, ERBB2, TGFBR1, SOX6, WWTR1, STAT3, TGFB1, FOXP1, FOS, HIF1A, SP1, S100B, JUN, BAX, VEGFA, PDGFRA, TOP2A, CSF1R	114	542	12983	4.20243	5.64352e-05	4.70305e-06	0.000260999
82	1	Signal Transduction	GOTERM_MF_FAT	GO:0042802~identical protein binding	21	16.8	5.66106e-07	EGFR, BMP2, ERBB3, ERBB2, RELA, WWTR1, BRCA1, TGFB1, FOXP1, CDK2, BTK, SP1, S100B, FYN, BAX, VEGFA, PDGFRA, RYR2, TOP2A, CSF1R, CD28	114	640	12983	3.73688	0.000162459	1.24978e-05	0.000751374
83	1	Signal Transduction	GOTERM_MF_FAT	GO:0042803~protein homodimerization activity	12	9.6	0.000155303	BMP2, S100B, SP1, ERBB3, BAX, VEGFA, PDGFRA, WWTR1, TOP2A, FOXP1, TGFB1, CSF1R	114	334	12983	4.09171	0.0435965	0.00222629	0.205933
91	1	Signal Transduction	Annotation Cluster 12	Enrichment Score: 5.034735232834428
92	1	Signal Transduction	GOTERM_BP_FAT	GO:0046777~protein amino acid autophosphorylation	10	8	5.46333e-08	EGFR, FYN, NLK, ERBB2, TGFBR1, MET, PDGFRA, PDGFRB, PAK1, CAMKK2	120	85	13528	13.2627	0.000101722	1.54132e-06	9.31478e-05
93	1	Signal Transduction	GOTERM_BP_FAT	GO:0007243~protein kinase cascade	16	12.8	8.43242e-07	EGFR, FGFR1, CCL2, ERBB3, NLK, ERBB2, TGFBR1, MET, STAT3, CAMKK2, DAPK1, BTK, RPS6KA2, FYN, MAPK9, PAK1	120	370	13528	4.87495	0.00156889	1.74456e-05	0.00143769
94	1	Signal Transduction	KEGG_PATHWAY	hsa04520:Adherens junction	9	7.2	2.76576e-05	EGFR, FGFR1, FYN, NLK, ERBB2, TGFBR1, MET, RHOA, CTNNB1	83	77	5085	7.16085	0.00245853	0.000189333	0.030019
124	1	Signal Transduction	Annotation Cluster 16	Enrichment Score: 4.400921906272112
125	1	Signal Transduction	GOTERM_BP_FAT	GO:0031328~positive regulation of cellular biosynthetic process	30	24	8.46051e-13	MEF2C, SOX2, ZEB1, SOX6, TGFB1, CAMKK2, CTNNB1, FOS, MYC, NKX2-2, AKT2, CD28, EGR1, IL4, EGFR, ICAM1, BMP2, RELA, TGFBR1, WWTR1, BRCA1, CDK2, STAT3, HIF1A, CD80, SP1, JUN, VEGFA, PDGFRA, BMP7	120	685	13528	4.93723	1.57544e-09	1.31287e-10	1.44257e-09
126	1	Signal Transduction	GOTERM_BP_FAT	GO:0051173~positive regulation of nitrogen compound metabolic process	29	23.2	1.19485e-12	MEF2C, SOX2, SOX6, ZEB1, TGFB1, CAMKK2, CTNNB1, FOS, MYC, NKX2-2, EGFR, IL4, EGR1, ICAM1, BMP2, TGFBR1, RELA, CD40, WWTR1, STAT3, CDK2, BRCA1, HIF1A, CD80, SP1, JUN, VEGFA, PDGFRA, BMP7	120	644	13528	5.0765	2.22476e-09	1.71135e-10	2.03713e-09
127	1	Signal Transduction	GOTERM_BP_FAT	GO:0009891~positive regulation of biosynthetic process	30	24	1.2145e-12	MEF2C, SOX2, ZEB1, SOX6, TGFB1, CAMKK2, CTNNB1, FOS, MYC, NKX2-2, AKT2, CD28, EGR1, IL4, EGFR, ICAM1, BMP2, RELA, TGFBR1, WWTR1, BRCA1, CDK2, STAT3, HIF1A, CD80, SP1, JUN, VEGFA, PDGFRA, BMP7	120	695	13528	4.86619	2.26135e-09	1.61525e-10	2.07063e-09
128	1	Signal Transduction	GOTERM_BP_FAT	GO:0010604~positive regulation of macromolecule metabolic process	33	26.4	1.28843e-12	MEF2C, SOX2, ZEB1, SOX6, TGFB1, CAMKK2, CTNNB1, FOS, MYC, NKX2-2, CD28, AKT2, EGR1, IL4, BMP2, RELA, TGFBR1, CD40, WWTR1, BRCA1, CDK2, STAT3, CCND1, HIF1A, SP1, CD80, PLK1, JUN, VEGFA, PDGFRA, MAPK9, DNMT1, BMP7	120	857	13528	4.34096	2.39903e-09	1.59935e-10	2.1967e-09
129	1	Signal Transduction	GOTERM_BP_FAT	GO:0010628~positive regulation of gene expression	27	21.6	4.63248e-12	EGR1, MEF2C, IL4, BMP2, RELA, TGFBR1, SOX2, ZEB1, SOX6, WWTR1, BRCA1, CDK2, STAT3, TGFB1, CTNNB1, CAMKK2, FOS, HIF1A, CD80, SP1, JUN, VEGFA, DNMT1, MAPK9, BMP7, MYC, NKX2-2	120	581	13528	5.2389	8.62575e-09	5.39109e-10	7.89828e-09
130	1	Signal Transduction	GOTERM_BP_FAT	GO:0010557~positive regulation of macromolecule biosynthetic process	28	22.4	1.08573e-11	EGR1, MEF2C, IL4, BMP2, RELA, TGFBR1, SOX2, ZEB1, SOX6, WWTR1, BRCA1, CDK2, STAT3, TGFB1, CTNNB1, CAMKK2, FOS, HIF1A, CD80, SP1, JUN, VEGFA, PDGFRA, BMP7, MYC, NKX2-2, CD28, AKT2	120	654	13528	4.8265	2.02163e-08	1.12313e-09	1.85113e-08
131	1	Signal Transduction	GOTERM_BP_FAT	GO:0045935~positive regulation of nucleobase, nucleoside, nucleotide and nucleic acid metabolic process	27	21.6	2.29345e-11	EGR1, MEF2C, IL4, BMP2, RELA, TGFBR1, SOX2, ZEB1, SOX6, CD40, WWTR1, BRCA1, CDK2, STAT3, TGFB1, CTNNB1, CAMKK2, FOS, HIF1A, CD80, SP1, JUN, VEGFA, PDGFRA, BMP7, MYC, NKX2-2	120	624	13528	4.87788	4.27039e-08	2.24757e-09	3.91024e-08
132	1	Signal Transduction	GOTERM_BP_FAT	GO:0045941~positive regulation of transcription	25	20	9.97151e-11	EGR1, MEF2C, IL4, BMP2, RELA, TGFBR1, SOX2, ZEB1, SOX6, WWTR1, BRCA1, CDK2, STAT3, TGFB1, CTNNB1, CAMKK2, FOS, HIF1A, CD80, SP1, JUN, VEGFA, BMP7, MYC, NKX2-2	120	564	13528	4.99704	1.8567e-07	8.84141e-09	1.70011e-07
133	1	Signal Transduction	GOTERM_BP_FAT	GO:0045944~positive regulation of transcription from RNA polymerase II promoter	20	16	5.35846e-10	IL4, MEF2C, EGR1, BMP2, RELA, SOX2, ZEB1, SOX6, WWTR1, STAT3, TGFB1, CTNNB1, FOS, HIF1A, SP1, JUN, VEGFA, BMP7, MYC, NKX2-2	120	371	13528	6.07727	9.97745e-07	3.99098e-08	9.13599e-07
134	1	Signal Transduction	GOTERM_BP_FAT	GO:0045893~positive regulation of transcription, DNA-dependent	21	16.8	5.7448e-09	IL4, MEF2C, EGR1, BMP2, RELA, SOX2, ZEB1, SOX6, WWTR1, BRCA1, STAT3, TGFB1, CTNNB1, FOS, HIF1A, SP1, JUN, VEGFA, BMP7, MYC, NKX2-2	120	477	13528	4.9631	1.06968e-05	2.37707e-07	9.79469e-06
135	1	Signal Transduction	GOTERM_BP_FAT	GO:0051254~positive regulation of RNA metabolic process	21	16.8	6.61949e-09	IL4, MEF2C, EGR1, BMP2, RELA, SOX2, ZEB1, SOX6, WWTR1, BRCA1, STAT3, TGFB1, CTNNB1, FOS, HIF1A, SP1, JUN, VEGFA, BMP7, MYC, NKX2-2	120	481	13528	4.92183	1.23254e-05	2.62244e-07	1.1286e-05
136	1	Signal Transduction	GOTERM_BP_FAT	GO:0006357~regulation of transcription from RNA polymerase II promoter	25	20	1.57095e-08	EGR1, IL4, MEF2C, BMP2, RELA, SOX2, ZEB1, SOX6, WWTR1, BRCA1, STAT3, TGFB1, FOXP1, CTNNB1, FOS, HIF1A, SP1, JUN, VEGFA, RHOA, DNMT1, ABL1, BMP7, MYC, NKX2-2	120	727	13528	3.87666	2.92507e-05	5.51908e-07	2.67842e-05
137	1	Signal Transduction	GOTERM_BP_FAT	GO:0010629~negative regulation of gene expression	17	13.6	8.4532e-06	MEF2C, EGR1, BMP2, SOX2, HRK, SOX6, ZEB1, WWTR1, BRCA1, STAT3, TGFB1, FOXP1, CTNNB1, BAX, DNMT1, NRG1, MYC	120	504	13528	3.80251	0.0156167	0.00013568	0.0144114
138	1	Signal Transduction	GOTERM_BP_FAT	GO:0010605~negative regulation of macromolecule metabolic process	20	16	2.08354e-05	MEF2C, EGR1, BMP2, RELA, SOX2, HRK, ZEB1, SOX6, WWTR1, BRCA1, STAT3, TGFB1, FOXP1, CTNNB1, TIMP1, JUN, BAX, DNMT1, NRG1, MYC	120	734	13528	3.07175	0.038053	0.00028948	0.0355177
139	1	Signal Transduction	GOTERM_MF_FAT	GO:0003690~double-stranded DNA binding	8	6.4	2.11521e-05	EGFR, EGR1, FOS, SP1, JUN, ZEB1, MYC, CTNNB1	114	97	12983	9.39266	0.00605233	0.000357037	0.0280709
140	1	Signal Transduction	GOTERM_BP_FAT	GO:0016481~negative regulation of transcription	14	11.2	0.000197029	MEF2C, EGR1, BMP2, SOX2, SOX6, ZEB1, WWTR1, TGFB1, FOXP1, BRCA1, STAT3, CTNNB1, DNMT1, NRG1	120	459	13528	3.43849	0.307125	0.00199206	0.335398
141	1	Signal Transduction	GOTERM_MF_FAT	GO:0043565~sequence-specific DNA binding	16	12.8	0.000241853	MEF2C, EGR1, FOXM1, RELA, SOX2, SOX6, ZEB1, STAT3, FOXP1, CTNNB1, FOS, HIF1A, SP1, JUN, MYC, NKX2-2	114	607	12983	3.00194	0.0670655	0.00301372	0.320529
142	1	Signal Transduction	GOTERM_CC_FAT	GO:0043233~organelle lumen	31	24.8	0.000248481	MEF2C, EZH1, SOX2, BRSK1, ZEB1, TGFB1, TIMP1, CTNNB1, TOP1, FOS, CASP3, MYC, TOP2A, NKX2-2, PDK1, NLK, RELA, SPARC, WWTR1, BRCA1, CDK2, STAT3, FOXP1, CCND1, HIF1A, SP1, PLK1, RPS6KA2, JUN, VEGFA, ABL1	111	1820	12782	1.9614	0.0517921	0.00379147	0.314437
143	1	Signal Transduction	GOTERM_MF_FAT	GO:0043566~structure-specific DNA binding	8	6.4	0.000269951	EGFR, EGR1, FOS, SP1, JUN, ZEB1, MYC, CTNNB1	114	145	12983	6.28336	0.0745605	0.0032234	0.357706
144	1	Signal Transduction	GOTERM_CC_FAT	GO:0031974~membrane-enclosed lumen	31	24.8	0.000350524	MEF2C, EZH1, SOX2, BRSK1, ZEB1, TGFB1, TIMP1, CTNNB1, TOP1, FOS, CASP3, MYC, TOP2A, NKX2-2, PDK1, NLK, RELA, SPARC, WWTR1, BRCA1, CDK2, STAT3, FOXP1, CCND1, HIF1A, SP1, PLK1, RPS6KA2, JUN, VEGFA, ABL1	111	1856	12782	1.92336	0.0722799	0.00498919	0.443302
145	1	Signal Transduction	GOTERM_CC_FAT	GO:0005667~transcription factor complex	9	7.2	0.000453589	FOS, HIF1A, RELA, JUN, SOX2, ZEB1, WWTR1, CDK2, CTNNB1	111	210	12782	4.93514	0.0925257	0.00604975	0.573302
146	1	Signal Transduction	GOTERM_CC_FAT	GO:0031981~nuclear lumen	26	20.8	0.000483786	MEF2C, NLK, RELA, EZH1, SOX2, BRSK1, ZEB1, WWTR1, BRCA1, CDK2, STAT3, FOXP1, CTNNB1, FOS, TOP1, CASP3, CCND1, HIF1A, SP1, PLK1, RPS6KA2, JUN, ABL1, TOP2A, MYC, NKX2-2	111	1450	12782	2.06482	0.0983737	0.00607297	0.611361
147	1	Signal Transduction	GOTERM_BP_FAT	GO:0045934~negative regulation of nucleobase, nucleoside, nucleotide and nucleic acid metabolic process	14	11.2	0.000561579	MEF2C, EGR1, BMP2, SOX2, SOX6, ZEB1, WWTR1, TGFB1, FOXP1, BRCA1, STAT3, CTNNB1, DNMT1, NRG1	120	512	13528	3.08255	0.648643	0.0051141	0.95317
148	1	Signal Transduction	GOTERM_BP_FAT	GO:0000122~negative regulation of transcription from RNA polymerase II promoter	10	8	0.000564313	EGR1, MEF2C, SOX2, DNMT1, ZEB1, SOX6, WWTR1, STAT3, FOXP1, CTNNB1	120	266	13528	4.2381	0.650428	0.00511394	0.957789
149	1	Signal Transduction	GOTERM_BP_FAT	GO:0051172~negative regulation of nitrogen compound metabolic process	14	11.2	0.000637602	MEF2C, EGR1, BMP2, SOX2, SOX6, ZEB1, WWTR1, TGFB1, FOXP1, BRCA1, STAT3, CTNNB1, DNMT1, NRG1	120	519	13528	3.04098	0.695046	0.00563925	1.08154
150	1	Signal Transduction	GOTERM_BP_FAT	GO:0010558~negative regulation of macromolecule biosynthetic process	14	11.2	0.00103482	MEF2C, EGR1, BMP2, SOX2, SOX6, ZEB1, WWTR1, TGFB1, FOXP1, BRCA1, STAT3, CTNNB1, DNMT1, NRG1	120	547	13528	2.88531	0.854536	0.00860769	1.74975
151	1	Signal Transduction	GOTERM_BP_FAT	GO:0045892~negative regulation of transcription, DNA-dependent	11	8.8	0.00117586	EGR1, MEF2C, BMP2, SOX2, DNMT1, ZEB1, SOX6, WWTR1, STAT3, FOXP1, CTNNB1	120	356	13528	3.48333	0.888165	0.00956246	1.98599
152	1	Signal Transduction	GOTERM_BP_FAT	GO:0031327~negative regulation of cellular biosynthetic process	14	11.2	0.0013009	MEF2C, EGR1, BMP2, SOX2, SOX6, ZEB1, WWTR1, TGFB1, FOXP1, BRCA1, STAT3, CTNNB1, DNMT1, NRG1	120	561	13528	2.81331	0.91142	0.0103932	2.19498
153	1	Signal Transduction	GOTERM_BP_FAT	GO:0051253~negative regulation of RNA metabolic process	11	8.8	0.00133279	EGR1, MEF2C, BMP2, SOX2, DNMT1, ZEB1, SOX6, WWTR1, STAT3, FOXP1, CTNNB1	120	362	13528	3.4256	0.916534	0.0105563	2.24822
154	1	Signal Transduction	GOTERM_CC_FAT	GO:0005654~nucleoplasm	18	14.4	0.00137305	MEF2C, RELA, SOX2, ZEB1, WWTR1, BRCA1, CDK2, CTNNB1, FOS, TOP1, CCND1, CASP3, HIF1A, PLK1, RPS6KA2, JUN, TOP2A, MYC	111	882	12782	2.35006	0.254749	0.0153563	1.72615
155	1	Signal Transduction	GOTERM_BP_FAT	GO:0009890~negative regulation of biosynthetic process	14	11.2	0.00157239	MEF2C, EGR1, BMP2, SOX2, SOX6, ZEB1, WWTR1, TGFB1, FOXP1, BRCA1, STAT3, CTNNB1, DNMT1, NRG1	120	573	13528	2.75439	0.946608	0.0119856	2.6473
156	1	Signal Transduction	GOTERM_CC_FAT	GO:0070013~intracellular organelle lumen	28	22.4	0.00195934	MEF2C, PDK1, NLK, RELA, EZH1, SOX2, BRSK1, ZEB1, WWTR1, BRCA1, CDK2, FOXP1, STAT3, TGFB1, CTNNB1, FOS, TOP1, CASP3, CCND1, HIF1A, SP1, PLK1, RPS6KA2, JUN, ABL1, TOP2A, MYC, NKX2-2	111	1779	12782	1.81242	0.342763	0.0197878	2.45483
186	1	Signal Transduction	Annotation Cluster 23	Enrichment Score: 3.7167192108586837
187	1	Signal Transduction	GOTERM_BP_FAT	GO:0042325~regulation of phosphorylation	21	16.8	3.86089e-09	EGFR, IL4, BMP2, TGFBR1, ERBB2, MET, PTEN, TGFB1, CAMKK2, SPRY2, CASP3, CCND1, LRP1, CD80, CDKN2C, JUN, BAX, PDGFRB, PAK1, BMP7, NRG1	120	466	13528	5.08026	7.18895e-06	1.84333e-07	6.58268e-06
188	1	Signal Transduction	GOTERM_BP_FAT	GO:0019220~regulation of phosphate metabolic process	21	16.8	7.61634e-09	EGFR, IL4, BMP2, TGFBR1, ERBB2, MET, PTEN, TGFB1, CAMKK2, SPRY2, CASP3, CCND1, LRP1, CD80, CDKN2C, JUN, BAX, PDGFRB, PAK1, BMP7, NRG1	120	485	13528	4.88124	1.41815e-05	2.9545e-07	1.29856e-05
189	1	Signal Transduction	GOTERM_BP_FAT	GO:0051174~regulation of phosphorus metabolic process	21	16.8	7.61634e-09	EGFR, IL4, BMP2, TGFBR1, ERBB2, MET, PTEN, TGFB1, CAMKK2, SPRY2, CASP3, CCND1, LRP1, CD80, CDKN2C, JUN, BAX, PDGFRB, PAK1, BMP7, NRG1	120	485	13528	4.88124	1.41815e-05	2.9545e-07	1.29856e-05
190	1	Signal Transduction	GOTERM_BP_FAT	GO:0031399~regulation of protein modification process	15	12	3.06559e-07	EGFR, IL4, BMP2, TGFBR1, TGFB1, BRCA1, CCND1, CD80, PLK1, JUN, BAX, DNMT1, PDGFRB, PAK1, BMP7	120	295	13528	5.7322	0.00057065	7.13513e-06	0.000522671
191	1	Signal Transduction	GOTERM_BP_FAT	GO:0001932~regulation of protein amino acid phosphorylation	12	9.6	3.4751e-07	EGFR, IL4, CCND1, BMP2, CD80, JUN, BAX, TGFBR1, PDGFRB, PAK1, BMP7, TGFB1	120	173	13528	7.81965	0.000646855	7.98842e-06	0.000592492
192	1	Signal Transduction	GOTERM_BP_FAT	GO:0042476~odontogenesis	8	6.4	4.29251e-07	BMP2, ERBB4, ERBB3, BAX, PDGFRA, BMP7, TGFB1, CTNNB1	120	54	13528	16.7012	0.000798946	9.51501e-06	0.000731855
193	1	Signal Transduction	GOTERM_BP_FAT	GO:0048732~gland development	10	8	2.87319e-06	EGFR, ERBB4, ERBB3, ERBB2, TGFBR1, MET, SOX2, NRG1, BMP7, TGFB1	120	135	13528	8.35062	0.00533559	5.19392e-05	0.00489857
194	1	Signal Transduction	GOTERM_BP_FAT	GO:0001763~morphogenesis of a branching structure	8	6.4	3.7729e-06	SPRY2, BMP2, CD44, VEGFA, BMP7, TGFB1, KDR, CTNNB1	120	74	13528	12.1874	0.00700054	6.50457e-05	0.00643248
195	1	Signal Transduction	GOTERM_BP_FAT	GO:0032268~regulation of cellular protein metabolic process	17	13.6	3.88553e-06	EGFR, IL4, BMP2, TGFBR1, BRCA1, TGFB1, TIMP1, CCND1, CD80, PLK1, JUN, BAX, DNMT1, PDGFRB, PAK1, BMP7, CD28	120	474	13528	4.04318	0.00720876	6.63727e-05	0.00662448
196	1	Signal Transduction	GOTERM_BP_FAT	GO:0022612~gland morphogenesis	5	4	9.54713e-06	EGFR, ERBB3, ERBB2, BMP7, TGFB1	120	16	13528	35.2292	0.0176198	0.00015064	0.0162763
197	1	Signal Transduction	GOTERM_BP_FAT	GO:0045859~regulation of protein kinase activity	14	11.2	1.05378e-05	EGFR, SPRY2, CASP3, CCND1, LRP1, CDKN2C, TGFBR1, ERBB2, MET, PAK1, NRG1, PTEN, TGFB1, CAMKK2	120	345	13528	4.57469	0.0194302	0.000160818	0.017965
198	1	Signal Transduction	GOTERM_BP_FAT	GO:0044093~positive regulation of molecular function	18	14.4	1.40456e-05	EGFR, IL4, ICAM1, ERBB2, RELA, TGFBR1, MET, TGFB1, CCND1, LRP1, HIF1A, PLK1, BAX, CALCRL, PAK1, ABL1, NRG1, MYC	120	586	13528	3.4628	0.025814	0.000209202	0.0239445
199	1	Signal Transduction	GOTERM_BP_FAT	GO:0043549~regulation of kinase activity	14	11.2	1.51623e-05	EGFR, SPRY2, CASP3, CCND1, LRP1, CDKN2C, TGFBR1, ERBB2, MET, PAK1, NRG1, PTEN, TGFB1, CAMKK2	120	357	13528	4.42092	0.0278377	0.000222278	0.0258481
200	1	Signal Transduction	GOTERM_BP_FAT	GO:0001837~epithelial to mesenchymal transition	5	4	1.58347e-05	BMP2, HIF1A, BMP7, TGFB1, CTNNB1	120	18	13528	31.3148	0.0290541	0.000230321	0.0269943
201	1	Signal Transduction	GOTERM_BP_FAT	GO:0042327~positive regulation of phosphorylation	8	6.4	2.28005e-05	EGFR, IL4, CCND1, BMP2, CD80, TGFBR1, BMP7, TGFB1	120	97	13528	9.29759	0.0415665	0.000309843	0.038867
202	1	Signal Transduction	GOTERM_BP_FAT	GO:0051338~regulation of transferase activity	14	11.2	2.33906e-05	EGFR, SPRY2, CASP3, CCND1, LRP1, CDKN2C, TGFBR1, ERBB2, MET, PAK1, NRG1, PTEN, TGFB1, CAMKK2	120	372	13528	4.24265	0.042619	0.000315557	0.0398727
203	1	Signal Transduction	GOTERM_BP_FAT	GO:0010562~positive regulation of phosphorus metabolic process	8	6.4	2.78014e-05	EGFR, IL4, CCND1, BMP2, CD80, TGFBR1, BMP7, TGFB1	120	100	13528	9.01867	0.0504499	0.000361942	0.0473899
204	1	Signal Transduction	GOTERM_BP_FAT	GO:0045937~positive regulation of phosphate metabolic process	8	6.4	2.78014e-05	EGFR, IL4, CCND1, BMP2, CD80, TGFBR1, BMP7, TGFB1	120	100	13528	9.01867	0.0504499	0.000361942	0.0473899
205	1	Signal Transduction	GOTERM_BP_FAT	GO:0007178~transmembrane receptor protein serine/threonine kinase signaling pathway	8	6.4	3.36727e-05	FOS, BMP2, CCL2, JUN, NLK, TGFBR1, BMP7, TGFB1	120	103	13528	8.75599	0.0607745	0.000420715	0.0573954
206	1	Signal Transduction	GOTERM_BP_FAT	GO:0032270~positive regulation of cellular protein metabolic process	11	8.8	3.90854e-05	IL4, CCND1, BMP2, CD80, PLK1, TGFBR1, DNMT1, BMP7, BRCA1, TGFB1, CD28	120	233	13528	5.32217	0.0701932	0.000485072	0.0666184
207	1	Signal Transduction	GOTERM_BP_FAT	GO:0031401~positive regulation of protein modification process	10	8	3.97887e-05	IL4, CCND1, BMP2, CD80, PLK1, TGFBR1, DNMT1, BMP7, BRCA1, TGFB1	120	187	13528	6.02852	0.07141	0.000490528	0.0678166
208	1	Signal Transduction	GOTERM_BP_FAT	GO:0051247~positive regulation of protein metabolic process	11	8.8	5.57364e-05	IL4, CCND1, BMP2, CD80, PLK1, TGFBR1, DNMT1, BMP7, BRCA1, TGFB1, CD28	120	243	13528	5.10316	0.0985802	0.000660827	0.0949862
209	1	Signal Transduction	GOTERM_BP_FAT	GO:0051240~positive regulation of multicellular organismal process	11	8.8	5.76927e-05	EGFR, BMP2, HIF1A, CCL2, ERBB4, BAX, CD40, NRG1, BMP7, TGFB1, SPP1	120	244	13528	5.08224	0.101858	0.000675413	0.0983186
210	1	Signal Transduction	GOTERM_BP_FAT	GO:0048762~mesenchymal cell differentiation	6	4.8	8.2307e-05	BMP2, HIF1A, NRG1, BMP7, TGFB1, CTNNB1	120	51	13528	13.2627	0.142095	0.000934088	0.140238
211	1	Signal Transduction	GOTERM_BP_FAT	GO:0014031~mesenchymal cell development	6	4.8	8.2307e-05	BMP2, HIF1A, NRG1, BMP7, TGFB1, CTNNB1	120	51	13528	13.2627	0.142095	0.000934088	0.140238
212	1	Signal Transduction	GOTERM_BP_FAT	GO:0060485~mesenchyme development	6	4.8	9.04277e-05	BMP2, HIF1A, NRG1, BMP7, TGFB1, CTNNB1	120	52	13528	13.0077	0.154971	0.00101999	0.154064
213	1	Signal Transduction	GOTERM_BP_FAT	GO:0001934~positive regulation of protein amino acid phosphorylation	7	5.6	0.000130879	IL4, CCND1, BMP2, CD80, TGFBR1, BMP7, TGFB1	120	89	13528	8.86667	0.216287	0.00139967	0.22291
214	1	Signal Transduction	GOTERM_BP_FAT	GO:0060389~pathway-restricted SMAD protein phosphorylation	4	3.2	0.000137799	BMP2, TGFBR1, BMP7, TGFB1	120	12	13528	37.5778	0.226322	0.00144053	0.234684
215	1	Signal Transduction	GOTERM_BP_FAT	GO:0043085~positive regulation of catalytic activity	15	12	0.000187519	EGFR, ERBB2, TGFBR1, MET, TGFB1, CCND1, LRP1, HIF1A, PLK1, BAX, CALCRL, PAK1, ABL1, NRG1, MYC	120	520	13528	3.25192	0.294743	0.0019168	0.319233
216	1	Signal Transduction	GOTERM_BP_FAT	GO:0001822~kidney development	7	5.6	0.00019863	BMP2, CD44, BAX, TGFBR1, PDGFRB, WWTR1, BMP7	120	96	13528	8.22014	0.309187	0.00199738	0.338118
217	1	Signal Transduction	GOTERM_BP_FAT	GO:0010862~positive regulation of pathway-restricted SMAD protein phosphorylation	4	3.2	0.000225082	BMP2, TGFBR1, BMP7, TGFB1	120	14	13528	32.2095	0.342394	0.00222704	0.383065
218	1	Signal Transduction	GOTERM_BP_FAT	GO:0030879~mammary gland development	6	4.8	0.000226447	ERBB4, ERBB3, ERBB2, MET, NRG1, TGFB1	120	63	13528	10.7365	0.344064	0.00222869	0.385384
219	1	Signal Transduction	GOTERM_BP_FAT	GO:0042475~odontogenesis of dentine-containing tooth	5	4	0.000369081	BMP2, BAX, PDGFRA, BMP7, CTNNB1	120	39	13528	14.453	0.497096	0.00348303	0.62741
220	1	Signal Transduction	GOTERM_BP_FAT	GO:0060393~regulation of pathway-restricted SMAD protein phosphorylation	4	3.2	0.000412457	BMP2, TGFBR1, BMP7, TGFB1	120	17	13528	26.5255	0.536131	0.00387204	0.700902
221	1	Signal Transduction	GOTERM_BP_FAT	GO:0001655~urogenital system development	7	5.6	0.000415373	BMP2, CD44, BAX, TGFBR1, PDGFRB, WWTR1, BMP7	120	110	13528	7.17394	0.538644	0.00387982	0.705841
222	1	Signal Transduction	GOTERM_MF_FAT	GO:0008083~growth factor activity	8	6.4	0.000508758	IL4, BMP2, BMP1, IL7, VEGFA, NRG1, BMP7, TGFB1	114	161	12983	5.65893	0.135886	0.00470023	0.673156
223	1	Signal Transduction	GOTERM_BP_FAT	GO:0045860~positive regulation of protein kinase activity	9	7.2	0.000786077	EGFR, CCND1, LRP1, ERBB2, TGFBR1, MET, PAK1, NRG1, TGFB1	120	223	13528	4.54978	0.768749	0.00678733	1.33181
224	1	Signal Transduction	GOTERM_BP_FAT	GO:0033674~positive regulation of kinase activity	9	7.2	0.000987727	EGFR, CCND1, LRP1, ERBB2, TGFBR1, MET, PAK1, NRG1, TGFB1	120	231	13528	4.39221	0.841192	0.00829148	1.67076
225	1	Signal Transduction	GOTERM_BP_FAT	GO:0051347~positive regulation of transferase activity	9	7.2	0.0012621	EGFR, CCND1, LRP1, ERBB2, TGFBR1, MET, PAK1, NRG1, TGFB1	120	240	13528	4.2275	0.904776	0.0101719	2.13019
226	1	Signal Transduction	GOTERM_BP_FAT	GO:0007435~salivary gland morphogenesis	3	2.4	0.00156557	EGFR, BMP7, TGFB1	120	7	13528	48.3143	0.945924	0.0120323	2.63597
227	1	Signal Transduction	KEGG_PATHWAY	hsa04350:TGF-beta signaling pathway	7	5.6	0.00260941	BMP2, SP1, TGFBR1, RHOA, BMP7, MYC, TGFB1	83	87	5085	4.92937	0.207483	0.0100595	2.79645
228	1	Signal Transduction	Annotation Cluster 24	Enrichment Score: 3.6717966276255374
229	1	Signal Transduction	GOTERM_CC_FAT	GO:0016323~basolateral plasma membrane	10	8	6.2623e-05	EGFR, ERBB4, CD44, ERBB3, ERBB2, TGFBR1, MET, ANXA1, PAK1, CTNNB1	111	203	12782	5.67257	0.0133123	0.00167382	0.0793315
230	1	Signal Transduction	GOTERM_CC_FAT	GO:0045177~apical part of cell	9	7.2	0.000153732	EGFR, CD44, ERBB3, ERBB2, TGFBR1, NRG1, IGFBP2, CTNNB1, SPP1	111	179	12782	5.78982	0.0323658	0.00298654	0.194646
231	1	Signal Transduction	GOTERM_CC_FAT	GO:0016324~apical plasma membrane	7	5.6	0.00100256	EGFR, CD44, ERBB3, ERBB2, TGFBR1, NRG1, IGFBP2	111	133	12782	6.06069	0.193181	0.0118545	1.26311
232	1	Signal Transduction	Annotation Cluster 25	Enrichment Score: 3.518217287804563
233	1	Signal Transduction	GOTERM_MF_FAT	GO:0005161~platelet-derived growth factor receptor binding	4	3.2	0.000100682	VEGFA, PDGFRA, PDGFRB, PTEN	114	11	12983	41.4131	0.0284838	0.00151976	0.13355
234	1	Signal Transduction	KEGG_PATHWAY	hsa05214:Glioma	7	5.6	0.000477282	EGFR, CCND1, ARAF, PDGFRA, PDGFRB, PTEN, AKT2	83	63	5085	6.80723	0.0415983	0.00235768	0.516888
235	1	Signal Transduction	GOTERM_BP_FAT	GO:0048008~platelet-derived growth factor receptor signaling pathway	4	3.2	0.000580255	VEGFA, PDGFRA, PDGFRB, PTEN	120	19	13528	23.7333	0.660658	0.0052074	0.984721
300	1	Signal Transduction	Annotation Cluster 30	Enrichment Score: 3.244534553826465
301	1	Signal Transduction	GOTERM_BP_FAT	GO:0030178~negative regulation of Wnt receptor signaling pathway	5	4	0.000130709	DKK3, CCND1, LRP1, NLK, SOX2	120	30	13528	18.7889	0.216039	0.00140592	0.22262
302	1	Signal Transduction	GOTERM_BP_FAT	GO:0030111~regulation of Wnt receptor signaling pathway	5	4	0.000698383	DKK3, CCND1, LRP1, NLK, SOX2	120	46	13528	12.2536	0.727698	0.00611727	1.18407
303	1	Signal Transduction	GOTERM_BP_FAT	GO:0009968~negative regulation of signal transduction	9	7.2	0.000741251	DKK3, CCND1, LRP1, ERBB3, RELA, NLK, SOX2, DLL3, PTEN	120	221	13528	4.59095	0.748603	0.00646129	1.25632
304	1	Signal Transduction	GOTERM_BP_FAT	GO:0010648~negative regulation of cell communication	9	7.2	0.00155417	DKK3, CCND1, LRP1, ERBB3, RELA, NLK, SOX2, DLL3, PTEN	120	248	13528	4.09113	0.944762	0.0119946	2.61701
311	1	Signal Transduction	Annotation Cluster 32	Enrichment Score: 3.163005283538047
312	1	Signal Transduction	GOTERM_BP_FAT	GO:0010740~positive regulation of protein kinase cascade	11	8.8	2.09971e-06	IL4, PLK2, ERBB3, RELA, ERBB2, TGFBR1, RHOA, CD40, ECT2, TGFB1, CTNNB1	120	167	13528	7.42555	0.00390203	3.94908e-05	0.00357987
328	1	Signal Transduction	Annotation Cluster 36	Enrichment Score: 2.78662207507766
329	1	Signal Transduction	GOTERM_BP_FAT	GO:0031100~organ regeneration	5	4	7.32672e-05	CCND1, CCL2, TGFBR1, AXL, TGFB1	120	26	13528	21.6795	0.127531	0.000841797	0.124845
330	1	Signal Transduction	GOTERM_BP_FAT	GO:0007179~transforming growth factor beta receptor signaling pathway	6	4.8	0.000179682	FOS, CCL2, JUN, NLK, TGFBR1, TGFB1	120	60	13528	11.2733	0.284374	0.0018469	0.30591
356	1	Signal Transduction	Annotation Cluster 41	Enrichment Score: 2.5581198148077267
357	1	Signal Transduction	GOTERM_BP_FAT	GO:0009612~response to mechanical stimulus	9	7.2	2.82391e-08	FOS, BMP2, CCL2, FYN, RELA, JUN, SOX2, IGFBP2, MYC	120	56	13528	18.1179	5.25799e-05	9.22477e-07	4.81467e-05
358	1	Signal Transduction	GOTERM_BP_FAT	GO:0032570~response to progesterone stimulus	6	4.8	6.75285e-07	FOS, CCL2, ERBB4, RELA, ERBB2, TGFB1	120	20	13528	33.82	0.00125659	1.44526e-05	0.00115133
359	1	Signal Transduction	GOTERM_BP_FAT	GO:0034097~response to cytokine stimulus	8	6.4	5.86114e-06	FOS, CASP3, RELA, JUN, PDGFRA, MMP3, STAT3, CTNNB1	120	79	13528	11.416	0.0108541	9.74369e-05	0.00999257
34	2	Migration and Invasion	Annotation Cluster 4	Enrichment Score: 7.914135831764837
35	2	Migration and Invasion	GOTERM_BP_FAT	GO:0051272~positive regulation of cell motion	12	9.6	8.99031e-10	EGFR, ICAM1, HIF1A, ERBB4, MMP9, TGFBR1, VEGFA, PDGFRA, PDGFRB, TGFB1, KDR, CXCL10	120	98	13528	13.8041	1.67399e-06	5.97855e-08	1.53282e-06
36	2	Migration and Invasion	GOTERM_BP_FAT	GO:0030335~positive regulation of cell migration	11	8.8	5.36568e-09	EGFR, ICAM1, HIF1A, ERBB4, MMP9, VEGFA, PDGFRA, PDGFRB, TGFB1, KDR, CXCL10	120	89	13528	13.9333	9.99084e-06	2.37878e-07	9.14829e-06
37	2	Migration and Invasion	GOTERM_BP_FAT	GO:0040017~positive regulation of locomotion	11	8.8	1.38315e-08	EGFR, ICAM1, HIF1A, ERBB4, MMP9, VEGFA, PDGFRA, PDGFRB, TGFB1, KDR, CXCL10	120	98	13528	12.6537	2.5754e-05	5.04986e-07	2.35823e-05
38	2	Migration and Invasion	GOTERM_BP_FAT	GO:0051270~regulation of cell motion	14	11.2	1.40935e-08	EGFR, ICAM1, ERBB4, TGFBR1, MMP9, PTEN, TGFB1, CXCL10, KDR, HIF1A, VEGFA, PDGFRA, PDGFRB, RRAS	120	193	13528	8.17755	2.62417e-05	5.04655e-07	2.40289e-05
39	2	Migration and Invasion	GOTERM_BP_FAT	GO:0030334~regulation of cell migration	13	10.4	2.91478e-08	EGFR, ICAM1, HIF1A, ERBB4, MMP9, VEGFA, PDGFRA, PDGFRB, RRAS, PTEN, TGFB1, KDR, CXCL10	120	169	13528	8.67179	5.42717e-05	9.19884e-07	4.9696e-05
40	2	Migration and Invasion	GOTERM_BP_FAT	GO:0040012~regulation of locomotion	13	10.4	1.19479e-07	EGFR, ICAM1, HIF1A, ERBB4, MMP9, VEGFA, PDGFRA, PDGFRB, RRAS, PTEN, TGFB1, KDR, CXCL10	120	192	13528	7.63299	0.000222445	3.13338e-06	0.000203708
84	2	Migration and Invasion	Annotation Cluster 11	Enrichment Score: 5.340540415540576
85	2	Migration and Invasion	GOTERM_CC_FAT	GO:0044421~extracellular region part	31	24.8	2.9325e-10	CCL2, ERBB3, MMP9, TNC, MMP8, POSTN, CX3CL1, MMP3, TIMP2, MMP2, TGFB1, CXCL10, TIMP1, CD44, NRG1, ANGPT2, IL13RA2, SPP1, IL4, EGFR, ICAM1, BMP2, BMP1, IL7, MMP16, SPARC, MMP15, DKK3, VEGFA, IGFBP2, BMP7	111	960	12782	3.71849	6.27555e-08	6.27555e-08	3.71628e-07
86	2	Migration and Invasion	GOTERM_CC_FAT	GO:0005615~extracellular space	23	18.4	6.86685e-08	EGFR, IL4, ICAM1, BMP2, CCL2, BMP1, ERBB3, IL7, MMP9, MMP8, CX3CL1, MMP3, MMP2, TGFB1, CXCL10, DKK3, VEGFA, BMP7, IGFBP2, NRG1, ANGPT2, IL13RA2, SPP1	111	685	12782	3.86646	1.4695e-05	7.3475e-06	8.70217e-05
87	2	Migration and Invasion	GOTERM_CC_FAT	GO:0031012~extracellular matrix	15	12	1.47725e-06	MMP9, TNC, MMP8, MMP16, POSTN, MMP15, SPARC, MMP3, TIMP2, MMP2, TGFB1, TIMP1, CD44, VEGFA, BMP7	111	345	12782	5.00666	0.000316081	0.000105372	0.00187206
88	2	Migration and Invasion	GOTERM_CC_FAT	GO:0005578~proteinaceous extracellular matrix	13	10.4	1.93103e-05	MMP9, TNC, MMP8, MMP16, POSTN, MMP15, SPARC, MMP3, TIMP2, MMP2, TGFB1, TIMP1, VEGFA	111	320	12782	4.6781	0.00412392	0.000826147	0.0244687
89	2	Migration and Invasion	GOTERM_CC_FAT	GO:0005576~extracellular region	35	28	4.73573e-05	FGFR2, CCL2, ERBB3, MMP9, TNC, ERBB2, MMP8, POSTN, CX3CL1, MMP3, TIMP2, MMP2, TGFB1, CXCL10, TIMP1, CD44, NRG1, ANGPT2, SPP1, IL13RA2, IL4, EGFR, ICAM1, BMP2, BMP1, IL7, MMP16, SPARC, MMP15, CD40, DKK3, VEGFA, WIF1, IGFBP2, BMP7	111	2010	12782	2.00515	0.0100835	0.00144677	0.0599981
90	2	Migration and Invasion	GOTERM_MF_FAT	GO:0004222~metalloendopeptidase activity	7	5.6	0.000288835	BMP1, MMP9, MMP8, MMP16, MMP15, MMP3, MMP2	114	104	12983	7.6654	0.0795639	0.00318368	0.382684
348	2	Migration and Invasion	Annotation Cluster 40	Enrichment Score: 2.5601628101301723
349	2	Migration and Invasion	GOTERM_BP_FAT	GO:0050679~positive regulation of epithelial cell proliferation	7	5.6	1.42729e-06	EGFR, ERBB4, ERBB2, VEGFA, FOXP1, TGFB1, KDR	120	41	13528	19.2472	0.0026541	2.82722e-05	0.00243346
350	2	Migration and Invasion	GOTERM_BP_FAT	GO:0050678~regulation of epithelial cell proliferation	8	6.4	2.84947e-06	EGFR, ERBB4, ERBB2, BAX, VEGFA, FOXP1, TGFB1, KDR	120	71	13528	12.7023	0.00529167	5.20155e-05	0.00485813
351	2	Migration and Invasion	GOTERM_BP_FAT	GO:0048871~multicellular organismal homeostasis	8	6.4	9.55559e-06	ERBB4, IL7, BAX, VEGFA, PDGFRB, STAT3, KDR, CTNNB1	120	85	13528	10.6102	0.0176352	0.000149506	0.0162907
352	2	Migration and Invasion	GOTERM_BP_FAT	GO:0001894~tissue homeostasis	7	5.6	1.84252e-05	ERBB4, IL7, BAX, VEGFA, PDGFRB, KDR, CTNNB1	120	63	13528	12.5259	0.0337262	0.000259876	0.0314097
353	2	Migration and Invasion	GOTERM_BP_FAT	GO:0060249~anatomical structure homeostasis	8	6.4	4.05276e-05	HIF1A, ERBB4, IL7, BAX, VEGFA, PDGFRB, KDR, CTNNB1	120	106	13528	8.50818	0.0726868	0.00049635	0.0690757
354	2	Migration and Invasion	GOTERM_BP_FAT	GO:0048511~rhythmic process	8	6.4	0.000134092	EGFR, BMP2, ERBB3, JUN, ERBB2, BAX, VEGFA, KDR	120	128	13528	7.04583	0.220963	0.00142582	0.228377
355	2	Migration and Invasion	GOTERM_BP_FAT	GO:0042698~ovulation cycle	6	4.8	0.000302563	EGFR, BMP2, ERBB2, BAX, VEGFA, KDR	120	67	13528	10.0955	0.430763	0.00290021	0.51461
53	3	Cell Cyle and Apoptosis	Annotation Cluster 7	Enrichment Score: 7.735872518867897
54	3	Cell Cyle and Apoptosis	GOTERM_BP_FAT	GO:0042981~regulation of apoptosis	33	26.4	2.28045e-13	MEF2C, CCL2, ERBB3, MMP9, ERBB2, PTEN, TGFB1, BTK, CASP3, CD44, CDKN2C, RHOA, NRG1, MYC, TOP2A, IL4, EGFR, IL7, TGFBR1, RELA, HRK, ANXA1, TRIO, ECT2, BRCA1, DAPK1, JUN, BAX, VEGFA, MAPK9, RYR2, ABL1, BMP7	120	804	13528	4.62711	4.2461e-10	4.71789e-11	3.888e-10
55	3	Cell Cyle and Apoptosis	GOTERM_BP_FAT	GO:0043067~regulation of programmed cell death	33	26.4	2.98865e-13	MEF2C, CCL2, ERBB3, MMP9, ERBB2, PTEN, TGFB1, BTK, CASP3, CD44, CDKN2C, RHOA, NRG1, MYC, TOP2A, IL4, EGFR, IL7, TGFBR1, RELA, HRK, ANXA1, TRIO, ECT2, BRCA1, DAPK1, JUN, BAX, VEGFA, MAPK9, RYR2, ABL1, BMP7	120	812	13528	4.58153	5.565e-10	5.56499e-11	5.0957e-10
56	3	Cell Cyle and Apoptosis	GOTERM_BP_FAT	GO:0010941~regulation of cell death	33	26.4	3.30469e-13	MEF2C, CCL2, ERBB3, MMP9, ERBB2, PTEN, TGFB1, BTK, CASP3, CD44, CDKN2C, RHOA, NRG1, MYC, TOP2A, IL4, EGFR, IL7, TGFBR1, RELA, HRK, ANXA1, TRIO, ECT2, BRCA1, DAPK1, JUN, BAX, VEGFA, MAPK9, RYR2, ABL1, BMP7	120	815	13528	4.56466	6.15416e-10	5.59469e-11	5.63516e-10
57	3	Cell Cyle and Apoptosis	GOTERM_BP_FAT	GO:0043065~positive regulation of apoptosis	21	16.8	9.66197e-10	MMP9, TGFBR1, HRK, TRIO, PTEN, ECT2, BRCA1, TGFB1, DAPK1, BTK, CASP3, CD44, CDKN2C, JUN, BAX, RYR2, MAPK9, ABL1, BMP7, TOP2A, MYC	120	430	13528	5.50558	1.79906e-06	6.20365e-08	1.64733e-06
58	3	Cell Cyle and Apoptosis	GOTERM_BP_FAT	GO:0043068~positive regulation of programmed cell death	21	16.8	1.09018e-09	MMP9, TGFBR1, HRK, TRIO, PTEN, ECT2, BRCA1, TGFB1, DAPK1, BTK, CASP3, CD44, CDKN2C, JUN, BAX, RYR2, MAPK9, ABL1, BMP7, TOP2A, MYC	120	433	13528	5.46744	2.02992e-06	6.76641e-08	1.85873e-06
59	3	Cell Cyle and Apoptosis	GOTERM_BP_FAT	GO:0010942~positive regulation of cell death	21	16.8	1.1809e-09	MMP9, TGFBR1, HRK, TRIO, PTEN, ECT2, BRCA1, TGFB1, DAPK1, BTK, CASP3, CD44, CDKN2C, JUN, BAX, RYR2, MAPK9, ABL1, BMP7, TOP2A, MYC	120	435	13528	5.4423	2.19883e-06	7.09301e-08	2.01339e-06
60	3	Cell Cyle and Apoptosis	GOTERM_BP_FAT	GO:0043066~negative regulation of apoptosis	19	15.2	1.79355e-09	EGFR, MEF2C, IL4, CCL2, ERBB3, IL7, ERBB2, RELA, TGFBR1, HRK, ANXA1, PTEN, DAPK1, CASP3, BAX, VEGFA, RHOA, NRG1, MYC	120	354	13528	6.05066	3.33959e-06	1.012e-07	3.05794e-06
61	3	Cell Cyle and Apoptosis	GOTERM_BP_FAT	GO:0043069~negative regulation of programmed cell death	19	15.2	2.24064e-09	EGFR, MEF2C, IL4, CCL2, ERBB3, IL7, ERBB2, RELA, TGFBR1, HRK, ANXA1, PTEN, DAPK1, CASP3, BAX, VEGFA, RHOA, NRG1, MYC	120	359	13528	5.96639	4.17206e-06	1.19202e-07	3.82021e-06
62	3	Cell Cyle and Apoptosis	GOTERM_BP_FAT	GO:0060548~negative regulation of cell death	19	15.2	2.34159e-09	EGFR, MEF2C, IL4, CCL2, ERBB3, IL7, ERBB2, RELA, TGFBR1, HRK, ANXA1, PTEN, DAPK1, CASP3, BAX, VEGFA, RHOA, NRG1, MYC	120	360	13528	5.94981	4.36003e-06	1.17839e-07	3.99233e-06
63	3	Cell Cyle and Apoptosis	GOTERM_BP_FAT	GO:0006917~induction of apoptosis	16	12.8	1.31675e-07	TGFBR1, HRK, TRIO, PTEN, ECT2, BRCA1, TGFB1, DAPK1, BTK, CASP3, CDKN2C, BAX, RYR2, MAPK9, ABL1, MYC	120	320	13528	5.63667	0.000245149	3.40525e-06	0.000224501
64	3	Cell Cyle and Apoptosis	GOTERM_BP_FAT	GO:0012502~induction of programmed cell death	16	12.8	1.37122e-07	TGFBR1, HRK, TRIO, PTEN, ECT2, BRCA1, TGFB1, DAPK1, BTK, CASP3, CDKN2C, BAX, RYR2, MAPK9, ABL1, MYC	120	321	13528	5.61911	0.000255288	3.40427e-06	0.000233788
65	3	Cell Cyle and Apoptosis	GOTERM_BP_FAT	GO:0006916~anti-apoptosis	12	9.6	1.96074e-06	MEF2C, CCL2, IL7, RELA, BAX, TGFBR1, VEGFA, ANXA1, HRK, NRG1, MYC, DAPK1	120	206	13528	6.56699	0.00364425	3.76375e-05	0.00334295
66	3	Cell Cyle and Apoptosis	GOTERM_BP_FAT	GO:0012501~programmed cell death	18	14.4	2.40211e-05	MEF2C, ERBB3, TNFRSF12A, HRK, TRIO, PTEN, ECT2, BRCA1, CTNNB1, DAPK1, TOP1, CASP3, DOCK1, JUN, BAX, PAK1, TOP2A, MYC	120	611	13528	3.32111	0.0437423	0.000319433	0.0409472
67	3	Cell Cyle and Apoptosis	GOTERM_BP_FAT	GO:0008219~cell death	19	15.2	5.454e-05	MEF2C, ERBB3, TNFRSF12A, HRK, TRIO, PTEN, ECT2, BRCA1, TGFB1, CTNNB1, DAPK1, TOP1, CASP3, DOCK1, JUN, BAX, PAK1, TOP2A, MYC	120	719	13528	2.97904	0.0965696	0.000650789	0.0929481
68	3	Cell Cyle and Apoptosis	GOTERM_BP_FAT	GO:0008624~induction of apoptosis by extracellular signals	8	6.4	5.76895e-05	CASP3, BAX, TRIO, RYR2, MAPK9, ECT2, DAPK1, BTK	120	112	13528	8.05238	0.101853	0.000679649	0.0983132
69	3	Cell Cyle and Apoptosis	GOTERM_BP_FAT	GO:0016265~death	19	15.2	5.96514e-05	MEF2C, ERBB3, TNFRSF12A, HRK, TRIO, PTEN, ECT2, BRCA1, TGFB1, CTNNB1, DAPK1, TOP1, CASP3, DOCK1, JUN, BAX, PAK1, TOP2A, MYC	120	724	13528	2.95847	0.105128	0.000693973	0.101655
70	3	Cell Cyle and Apoptosis	GOTERM_BP_FAT	GO:0006915~apoptosis	17	13.6	7.34703e-05	MEF2C, ERBB3, TNFRSF12A, HRK, TRIO, PTEN, ECT2, BRCA1, CTNNB1, DAPK1, CASP3, DOCK1, JUN, BAX, PAK1, TOP2A, MYC	120	602	13528	3.1835	0.127861	0.000838953	0.12519
371	3	Cell Cyle and Apoptosis	Annotation Cluster 46	Enrichment Score: 2.3038148882373397
372	3	Cell Cyle and Apoptosis	GOTERM_BP_FAT	GO:0001558~regulation of cell growth	10	8	5.29951e-05	CD44, IL7, CDKN2C, TNFRSF12A, FOXM1, TGFBR1, NRG1, IGFBP2, TGFB1, SPP1	120	194	13528	5.811	0.093967	0.000636439	0.0903164
373	3	Cell Cyle and Apoptosis	GOTERM_BP_FAT	GO:0008361~regulation of cell size	9	7.2	0.000466637	FGFR2, FGFR1, IL7, CDKN2C, TNFRSF12A, TGFBR1, NRG1, TGFB1, SPP1	120	206	13528	4.92524	0.580664	0.00429314	0.792628
374	3	Cell Cyle and Apoptosis	GOTERM_BP_FAT	GO:0040008~regulation of growth	11	8.8	0.000848619	CD44, IL7, CDKN2C, TNFRSF12A, FOXM1, TGFBR1, NRG1, IGFBP2, STAT3, TGFB1, SPP1	120	341	13528	3.63656	0.79419	0.00725832	1.43706
375	3	Cell Cyle and Apoptosis	GOTERM_BP_FAT	GO:0032535~regulation of cellular component size	9	7.2	0.00270108	FGFR2, FGFR1, IL7, CDKN2C, TNFRSF12A, TGFBR1, NRG1, TGFB1, SPP1	120	271	13528	3.74391	0.993502	0.0194054	4.50676
75	4	Angiogenesis	Annotation Cluster 9	Enrichment Score: 6.151917868020546
76	4	Angiogenesis	GOTERM_BP_FAT	GO:0006928~cell motion	20	16	3.07619e-08	ICAM1, CCL2, TNFRSF12A, TGFBR1, ERBB2, VIM, MET, ANXA1, CX3CL1, PTEN, TGFB1, STAT3, KDR, EPHB2, HIF1A, CD44, FYN, BAX, PDGFRB, BMP7	120	475	13528	4.74667	5.72771e-05	9.54645e-07	5.2448e-05
77	4	Angiogenesis	GOTERM_BP_FAT	GO:0016477~cell migration	14	11.2	9.0855e-07	ICAM1, CCL2, TNFRSF12A, TGFBR1, MET, CX3CL1, PTEN, TGFB1, KDR, HIF1A, CD44, FYN, BAX, PDGFRB	120	276	13528	5.71836	0.00169029	1.85902e-05	0.00154904
78	4	Angiogenesis	GOTERM_BP_FAT	GO:0051674~localization of cell	14	11.2	2.97155e-06	ICAM1, CCL2, TNFRSF12A, TGFBR1, MET, CX3CL1, PTEN, TGFB1, KDR, HIF1A, CD44, FYN, BAX, PDGFRB	120	307	13528	5.14093	0.00551776	5.26942e-05	0.00506627
79	4	Angiogenesis	GOTERM_BP_FAT	GO:0048870~cell motility	14	11.2	2.97155e-06	ICAM1, CCL2, TNFRSF12A, TGFBR1, MET, CX3CL1, PTEN, TGFB1, KDR, HIF1A, CD44, FYN, BAX, PDGFRB	120	307	13528	5.14093	0.00551776	5.26942e-05	0.00506627
157	4	Angiogenesis	Annotation Cluster 17	Enrichment Score: 4.337498635697679
158	4	Angiogenesis	GOTERM_BP_FAT	GO:0001568~blood vessel development	12	9.6	1.03515e-05	HIF1A, CD44, TNFRSF12A, JUN, BAX, TGFBR1, VEGFA, ANGPT2, PTEN, MMP2, KDR, CTNNB1	120	245	13528	5.52163	0.01909	0.000160609	0.0176475
159	4	Angiogenesis	GOTERM_BP_FAT	GO:0001944~vasculature development	12	9.6	1.29955e-05	HIF1A, CD44, TNFRSF12A, JUN, BAX, TGFBR1, VEGFA, ANGPT2, PTEN, MMP2, KDR, CTNNB1	120	251	13528	5.38964	0.0239073	0.000195124	0.0221545
160	4	Angiogenesis	GOTERM_BP_FAT	GO:0048514~blood vessel morphogenesis	10	8	0.000101197	HIF1A, TNFRSF12A, JUN, BAX, TGFBR1, VEGFA, ANGPT2, PTEN, KDR, CTNNB1	120	211	13528	5.34281	0.171749	0.00112103	0.172397
161	4	Angiogenesis	GOTERM_BP_FAT	GO:0001525~angiogenesis	8	6.4	0.000328128	HIF1A, TNFRSF12A, JUN, VEGFA, ANGPT2, PTEN, KDR, CTNNB1	120	148	13528	6.09369	0.457232	0.00312881	0.557976
183	4	Angiogenesis	Annotation Cluster 22	Enrichment Score: 3.7242262247101166
184	4	Angiogenesis	GOTERM_BP_FAT	GO:0050679~positive regulation of epithelial cell proliferation	7	5.6	1.42729e-06	EGFR, ERBB4, ERBB2, VEGFA, FOXP1, TGFB1, KDR	120	41	13528	19.2472	0.0026541	2.82722e-05	0.00243346
185	4	Angiogenesis	GOTERM_BP_FAT	GO:0010464~regulation of mesenchymal cell proliferation	4	3.2	0.000491781	VEGFA, ZEB1, FOXP1, KDR	120	18	13528	25.0519	0.599852	0.00450177	0.835169
296	4	Angiogenesis	Annotation Cluster 29	Enrichment Score: 3.3972932075467406
297	4	Angiogenesis	GOTERM_BP_FAT	GO:0048010~vascular endothelial growth factor receptor signaling pathway	4	3.2	0.000104017	CCL2, PDGFRA, PDGFRB, KDR	120	11	13528	40.9939	0.176086	0.00114543	0.177197
298	4	Angiogenesis	GOTERM_MF_FAT	GO:0019838~growth factor binding	7	5.6	0.000304195	ERBB3, ERBB2, TGFBR1, PDGFRA, PDGFRB, IGFBP2, KDR	114	105	12983	7.5924	0.0836137	0.00311362	0.402997
299	4	Angiogenesis	GOTERM_MF_FAT	GO:0005021~vascular endothelial growth factor receptor activity	3	2.4	0.00203173	PDGFRA, PDGFRB, KDR	114	8	12983	42.7072	0.442169	0.0165388	2.66329
366	4	Angiogenesis	Annotation Cluster 44	Enrichment Score: 2.4991923844701147
367	4	Angiogenesis	GOTERM_BP_FAT	GO:0050679~positive regulation of epithelial cell proliferation	7	5.6	1.42729e-06	EGFR, ERBB4, ERBB2, VEGFA, FOXP1, TGFB1, KDR	120	41	13528	19.2472	0.0026541	2.82722e-05	0.00243346
368	4	Angiogenesis	GOTERM_BP_FAT	GO:0050678~regulation of epithelial cell proliferation	8	6.4	2.84947e-06	EGFR, ERBB4, ERBB2, BAX, VEGFA, FOXP1, TGFB1, KDR	120	71	13528	12.7023	0.00529167	5.20155e-05	0.00485813
162	5	Immune Signaling	Annotation Cluster 18	Enrichment Score: 4.160821252765221
163	5	Immune Signaling	GOTERM_BP_FAT	GO:0009611~response to wounding	19	15.2	8.28899e-07	BMP2, CCL2, ERBB3, ERBB2, RELA, TNC, ANXA1, CD40, TGFB1, STAT3, CXCL10, FOS, CASP3, HIF1A, CD44, BAX, PDGFRA, NRG1, SPP1	120	530	13528	4.04138	0.00154222	1.73415e-05	0.00141323
164	5	Immune Signaling	GOTERM_BP_FAT	GO:0006954~inflammatory response	12	9.6	0.000136023	FOS, BMP2, HIF1A, CCL2, CD44, RELA, ANXA1, CD40, STAT3, TGFB1, SPP1, CXCL10	120	325	13528	4.16246	0.223759	0.00143813	0.231662
165	5	Immune Signaling	GOTERM_BP_FAT	GO:0006952~defense response	14	11.2	0.00292026	IL4, BMP2, CCL2, RELA, ANXA1, CD40, CX3CL1, TGFB1, STAT3, CXCL10, FOS, HIF1A, CD44, SPP1	120	615	13528	2.56629	0.995684	0.0207263	4.86395
244	5	Immune Signaling	Annotation Cluster 27	Enrichment Score: 3.4508611502853546
245	5	Immune Signaling	GOTERM_BP_FAT	GO:0050670~regulation of lymphocyte proliferation	10	8	4.42601e-08	IL4, CASP3, CD80, IL7, ERBB2, CTLA4, CD40, IL13RA1, TGFB1, CD28	120	83	13528	13.5823	8.2409e-05	1.30813e-06	7.5462e-05
246	5	Immune Signaling	GOTERM_BP_FAT	GO:0070663~regulation of leukocyte proliferation	10	8	4.92086e-08	IL4, CASP3, CD80, IL7, ERBB2, CTLA4, CD40, IL13RA1, TGFB1, CD28	120	84	13528	13.4206	9.16223e-05	1.43166e-06	8.3899e-05
247	5	Immune Signaling	GOTERM_BP_FAT	GO:0032944~regulation of mononuclear cell proliferation	10	8	4.92086e-08	IL4, CASP3, CD80, IL7, ERBB2, CTLA4, CD40, IL13RA1, TGFB1, CD28	120	84	13528	13.4206	9.16223e-05	1.43166e-06	8.3899e-05
248	5	Immune Signaling	GOTERM_BP_FAT	GO:0048534~hemopoietic or lymphoid organ development	15	12	6.4798e-08	IL4, EGR1, IL7, MMP9, TGFBR1, SOX6, TGFB1, FOXP1, CTNNB1, KDR, TIMP1, SP1, BAX, VEGFA, CD28	120	260	13528	6.50385	0.000120647	1.8008e-06	0.000110478
249	5	Immune Signaling	GOTERM_BP_FAT	GO:0002520~immune system development	15	12	1.35766e-07	IL4, EGR1, IL7, MMP9, TGFBR1, SOX6, TGFB1, FOXP1, CTNNB1, KDR, TIMP1, SP1, BAX, VEGFA, CD28	120	276	13528	6.12681	0.000252764	3.46295e-06	0.000231475
250	5	Immune Signaling	GOTERM_BP_FAT	GO:0030097~hemopoiesis	14	11.2	1.51589e-07	IL4, EGR1, IL7, MMP9, SOX6, TGFB1, FOXP1, CTNNB1, KDR, TIMP1, SP1, BAX, VEGFA, CD28	120	236	13528	6.68757	0.00028222	3.6657e-06	0.000258454
251	5	Immune Signaling	GOTERM_BP_FAT	GO:0001775~cell activation	15	12	2.19285e-07	EGFR, IL4, EGR1, ICAM1, IL7, CD40, CX3CL1, TGFB1, FOXP1, CTNNB1, CD80, FYN, BAX, PDGFRA, CD28	120	287	13528	5.89199	0.000408226	5.23472e-06	0.000373873
252	5	Immune Signaling	GOTERM_BP_FAT	GO:0051249~regulation of lymphocyte activation	11	8.8	6.96087e-07	IL4, CASP3, CD80, IL7, ERBB2, CTLA4, ZEB1, CD40, IL13RA1, TGFB1, CD28	120	148	13528	8.37883	0.00129527	1.47285e-05	0.0011868
253	5	Immune Signaling	GOTERM_BP_FAT	GO:0046649~lymphocyte activation	12	9.6	1.39776e-06	EGR1, IL4, ICAM1, CD80, IL7, FYN, BAX, CD40, FOXP1, TGFB1, CTNNB1, CD28	120	199	13528	6.79799	0.00259924	2.79848e-05	0.0023831
254	5	Immune Signaling	GOTERM_BP_FAT	GO:0045321~leukocyte activation	13	10.4	1.43073e-06	IL4, EGR1, ICAM1, IL7, CD40, CX3CL1, TGFB1, FOXP1, CTNNB1, CD80, FYN, BAX, CD28	120	242	13528	6.05592	0.00266047	2.80418e-05	0.00243931
255	5	Immune Signaling	GOTERM_BP_FAT	GO:0002694~regulation of leukocyte activation	11	8.8	1.98855e-06	IL4, CASP3, CD80, IL7, ERBB2, CTLA4, ZEB1, CD40, IL13RA1, TGFB1, CD28	120	166	13528	7.47028	0.00369584	3.77819e-05	0.00339036
256	5	Immune Signaling	GOTERM_BP_FAT	GO:0050865~regulation of cell activation	11	8.8	3.20163e-06	IL4, CASP3, CD80, IL7, ERBB2, CTLA4, ZEB1, CD40, IL13RA1, TGFB1, CD28	120	175	13528	7.0861	0.00594372	5.62385e-05	0.00545853
257	5	Immune Signaling	GOTERM_BP_FAT	GO:0002684~positive regulation of immune system process	12	9.6	7.86978e-06	IL4, ICAM1, CD80, IL7, FYN, RELA, VEGFA, CD40, IL13RA1, FOXP1, TGFB1, CD28	120	238	13528	5.68403	0.0145468	0.000127414	0.0134169
258	5	Immune Signaling	GOTERM_BP_FAT	GO:0050863~regulation of T cell activation	9	7.2	8.68116e-06	IL4, CASP3, CD80, IL7, ERBB2, CTLA4, ZEB1, TGFB1, CD28	120	117	13528	8.67179	0.0160344	0.000138148	0.0148
259	5	Immune Signaling	GOTERM_BP_FAT	GO:0042110~T cell activation	9	7.2	1.4972e-05	EGR1, ICAM1, CD80, IL7, FYN, BAX, TGFB1, CTNNB1, CD28	120	126	13528	8.05238	0.027493	0.000221229	0.0255236
260	5	Immune Signaling	GOTERM_BP_FAT	GO:0042129~regulation of T cell proliferation	7	5.6	1.67901e-05	IL4, CASP3, CD80, ERBB2, CTLA4, TGFB1, CD28	120	62	13528	12.728	0.0307798	0.000242323	0.0286227
261	5	Immune Signaling	GOTERM_BP_FAT	GO:0002521~leukocyte differentiation	9	7.2	1.98828e-05	EGR1, IL4, IL7, MMP9, BAX, FOXP1, TGFB1, CTNNB1, CD28	120	131	13528	7.74504	0.0363452	0.000278323	0.0338941
262	5	Immune Signaling	GOTERM_BP_FAT	GO:0030098~lymphocyte differentiation	8	6.4	3.36727e-05	EGR1, IL4, IL7, BAX, FOXP1, TGFB1, CTNNB1, CD28	120	103	13528	8.75599	0.0607745	0.000420715	0.0573954
263	5	Immune Signaling	GOTERM_BP_FAT	GO:0051052~regulation of DNA metabolic process	8	6.4	6.45821e-05	IL4, JUN, PDGFRA, CD40, MYC, BRCA1, CDK2, TGFB1	120	114	13528	7.91111	0.113306	0.000746652	0.110053
264	5	Immune Signaling	GOTERM_BP_FAT	GO:0002637~regulation of immunoglobulin production	5	4	7.32672e-05	IL4, CD40, IL13RA1, FOXP1, TGFB1	120	26	13528	21.6795	0.127531	0.000841797	0.124845
265	5	Immune Signaling	GOTERM_BP_FAT	GO:0050864~regulation of B cell activation	6	4.8	8.2307e-05	IL4, CASP3, IL7, CD40, IL13RA1, TGFB1	120	51	13528	13.2627	0.142095	0.000934088	0.140238
266	5	Immune Signaling	GOTERM_BP_FAT	GO:0030888~regulation of B cell proliferation	5	4	9.89907e-05	IL4, CASP3, IL7, CD40, IL13RA1	120	28	13528	20.131	0.168339	0.0011098	0.168642
267	5	Immune Signaling	GOTERM_CC_FAT	GO:0009897~external side of plasma membrane	9	7.2	0.00010753	ICAM1, LRP1, CD80, CD44, CTLA4, MMP16, MMP15, CD40, CD28	111	170	12782	6.09634	0.0227498	0.00255369	0.136184
268	5	Immune Signaling	GOTERM_BP_FAT	GO:0050671~positive regulation of lymphocyte proliferation	6	4.8	0.000118524	IL4, CD80, IL7, CD40, IL13RA1, CD28	120	55	13528	12.2982	0.198047	0.00128984	0.201887
269	5	Immune Signaling	KEGG_PATHWAY	hsa05416:Viral myocarditis	8	6.4	0.000126757	ICAM1, CCND1, CASP3, CD80, FYN, CD40, ABL1, CD28	83	71	5085	6.90311	0.0112187	0.000751858	0.137513
270	5	Immune Signaling	GOTERM_BP_FAT	GO:0070665~positive regulation of leukocyte proliferation	6	4.8	0.000129236	IL4, CD80, IL7, CD40, IL13RA1, CD28	120	56	13528	12.0786	0.213886	0.00139817	0.220115
271	5	Immune Signaling	GOTERM_BP_FAT	GO:0032946~positive regulation of mononuclear cell proliferation	6	4.8	0.000129236	IL4, CD80, IL7, CD40, IL13RA1, CD28	120	56	13528	12.0786	0.213886	0.00139817	0.220115
272	5	Immune Signaling	GOTERM_BP_FAT	GO:0051054~positive regulation of DNA metabolic process	6	4.8	0.000129236	IL4, JUN, PDGFRA, CD40, BRCA1, TGFB1	120	56	13528	12.0786	0.213886	0.00139817	0.220115
273	5	Immune Signaling	GOTERM_BP_FAT	GO:0050871~positive regulation of B cell activation	5	4	0.000191237	IL4, IL7, CD40, IL13RA1, TGFB1	120	33	13528	17.0808	0.29961	0.00194411	0.325553
274	5	Immune Signaling	GOTERM_BP_FAT	GO:0051251~positive regulation of lymphocyte activation	7	5.6	0.000210223	IL4, CD80, IL7, CD40, IL13RA1, TGFB1, CD28	120	97	13528	8.1354	0.323942	0.00209127	0.357819
275	5	Immune Signaling	GOTERM_BP_FAT	GO:0002697~regulation of immune effector process	7	5.6	0.000262039	IL4, ICAM1, CD40, IL13RA1, FOXP1, TGFB1, CD28	120	101	13528	7.8132	0.386135	0.0025252	0.445829
276	5	Immune Signaling	GOTERM_BP_FAT	GO:0002696~positive regulation of leukocyte activation	7	5.6	0.000340382	IL4, CD80, IL7, CD40, IL13RA1, TGFB1, CD28	120	106	13528	7.44465	0.46948	0.00322895	0.578756
277	5	Immune Signaling	GOTERM_BP_FAT	GO:0050867~positive regulation of cell activation	7	5.6	0.000435995	IL4, CD80, IL7, CD40, IL13RA1, TGFB1, CD28	120	111	13528	7.10931	0.556031	0.00405177	0.740762
278	5	Immune Signaling	GOTERM_BP_FAT	GO:0002700~regulation of production of molecular mediator of immune response	5	4	0.000448313	IL4, CD40, IL13RA1, FOXP1, TGFB1	120	41	13528	13.748	0.566102	0.00414534	0.761615
279	5	Immune Signaling	GOTERM_BP_FAT	GO:0030890~positive regulation of B cell proliferation	4	3.2	0.000678288	IL4, IL7, CD40, IL13RA1	120	20	13528	22.5467	0.717309	0.00596979	1.15018
280	5	Immune Signaling	GOTERM_BP_FAT	GO:0045580~regulation of T cell differentiation	5	4	0.00103398	CD80, IL7, ERBB2, CTLA4, ZEB1	120	51	13528	11.0523	0.854308	0.00863932	1.74834
281	5	Immune Signaling	GOTERM_BP_FAT	GO:0042130~negative regulation of T cell proliferation	4	3.2	0.00166405	CASP3, ERBB2, CTLA4, TGFB1	120	27	13528	16.7012	0.954998	0.0126288	2.79958
282	5	Immune Signaling	GOTERM_BP_FAT	GO:0045619~regulation of lymphocyte differentiation	5	4	0.00227309	CD80, IL7, ERBB2, CTLA4, ZEB1	120	63	13528	8.94709	0.985554	0.0167401	3.80565
283	5	Immune Signaling	GOTERM_BP_FAT	GO:0030217~T cell differentiation	5	4	0.00254909	EGR1, IL7, TGFB1, CTNNB1, CD28	120	65	13528	8.67179	0.99137	0.0185365	4.25834
284	5	Immune Signaling	GOTERM_BP_FAT	GO:0045911~positive regulation of DNA recombination	3	2.4	0.00265308	IL4, CD40, TGFB1	120	9	13528	37.5778	0.992892	0.0192115	4.42837
285	5	Immune Signaling	GOTERM_BP_FAT	GO:0045830~positive regulation of isotype switching	3	2.4	0.00265308	IL4, CD40, TGFB1	120	9	13528	37.5778	0.992892	0.0192115	4.42837
286	5	Immune Signaling	GOTERM_BP_FAT	GO:0050672~negative regulation of lymphocyte proliferation	4	3.2	0.00273306	CASP3, ERBB2, CTLA4, TGFB1	120	32	13528	14.0917	0.993878	0.0195578	4.55895
287	5	Immune Signaling	GOTERM_BP_FAT	GO:0070664~negative regulation of leukocyte proliferation	4	3.2	0.00273306	CASP3, ERBB2, CTLA4, TGFB1	120	32	13528	14.0917	0.993878	0.0195578	4.55895
288	5	Immune Signaling	GOTERM_BP_FAT	GO:0032945~negative regulation of mononuclear cell proliferation	4	3.2	0.00273306	CASP3, ERBB2, CTLA4, TGFB1	120	32	13528	14.0917	0.993878	0.0195578	4.55895
318	5	Immune Signaling	Annotation Cluster 34	Enrichment Score: 2.915310374354345
319	5	Immune Signaling	GOTERM_BP_FAT	GO:0048872~homeostasis of number of cells	8	6.4	2.78014e-05	CASP3, SP1, IL7, BAX, VEGFA, SOX6, TGFB1, TIMP1	120	100	13528	9.01867	0.0504499	0.000361942	0.0473899
320	5	Immune Signaling	GOTERM_BP_FAT	GO:0030099~myeloid cell differentiation	6	4.8	0.00135834	SP1, MMP9, VEGFA, SOX6, TGFB1, TIMP1	120	93	13528	7.27312	0.920417	0.0107122	2.29085
105	5	Immune Signaling	Annotation Cluster 15	Enrichment Score: 4.867005691643086
106	5	Immune Signaling	GOTERM_BP_FAT	GO:0045597~positive regulation of cell differentiation	17	13.6	1.54627e-10	BMP2, TNFRSF12A, IL7, RELA, SOX2, DLL3, TGFB1, CTNNB1, EPHB2, HIF1A, CD80, JUN, RHOA, MAPK9, NRG1, BMP7, NKX2-2	120	229	13528	8.36885	2.87915e-07	1.2518e-08	2.63633e-07
107	5	Immune Signaling	GOTERM_BP_FAT	GO:0051094~positive regulation of developmental process	18	14.4	3.1738e-10	BMP2, TNFRSF12A, IL7, RELA, SOX2, DLL3, TGFB1, CTNNB1, EPHB2, HIF1A, CD80, JUN, BAX, RHOA, MAPK9, NRG1, BMP7, NKX2-2	120	278	13528	7.29928	5.90961e-07	2.46234e-08	5.41121e-07
108	5	Immune Signaling	GOTERM_BP_FAT	GO:0045596~negative regulation of cell differentiation	16	12.8	6.57592e-10	IL4, TGFBR1, SOX2, DLL3, CTLA4, ZEB1, WWTR1, TGFB1, MBP, EPHB2, CTNNB1, CCND1, RHOA, BMP7, NKX2-2, SPP1	120	216	13528	8.35062	1.22444e-06	4.70937e-08	1.12117e-06
109	5	Immune Signaling	GOTERM_BP_FAT	GO:0050767~regulation of neurogenesis	13	10.4	2.38581e-08	BMP2, TNFRSF12A, RELA, SOX2, DLL3, TIMP2, TGFB1, EPHB2, MBP, RHOA, BMP7, NKX2-2, SPP1	120	166	13528	8.82851	4.44228e-05	8.07705e-07	4.06772e-05
110	5	Immune Signaling	GOTERM_BP_FAT	GO:0060284~regulation of cell development	14	11.2	2.89741e-08	BMP2, TNFRSF12A, RELA, SOX2, DLL3, TIMP2, TGFB1, MBP, EPHB2, BAX, RHOA, BMP7, NKX2-2, SPP1	120	205	13528	7.69886	5.39483e-05	9.30168e-07	4.93998e-05
111	5	Immune Signaling	GOTERM_BP_FAT	GO:0051960~regulation of nervous system development	13	10.4	1.19479e-07	BMP2, TNFRSF12A, RELA, SOX2, DLL3, TIMP2, TGFB1, EPHB2, MBP, RHOA, BMP7, NKX2-2, SPP1	120	192	13528	7.63299	0.000222445	3.13338e-06	0.000203708
112	5	Immune Signaling	GOTERM_BP_FAT	GO:0010720~positive regulation of cell development	8	6.4	2.34544e-06	BMP2, TNFRSF12A, RELA, SOX2, RHOA, DLL3, TGFB1, EPHB2	120	69	13528	13.0705	0.00435769	4.36712e-05	0.00399882
113	5	Immune Signaling	GOTERM_BP_FAT	GO:0050768~negative regulation of neurogenesis	7	5.6	2.51245e-06	RHOA, DLL3, BMP7, TGFB1, EPHB2, MBP, SPP1	120	45	13528	17.5363	0.00466726	4.63176e-05	0.00428355
114	5	Immune Signaling	GOTERM_BP_FAT	GO:0010721~negative regulation of cell development	7	5.6	3.70484e-06	RHOA, DLL3, BMP7, TGFB1, EPHB2, MBP, SPP1	120	48	13528	16.4403	0.00687468	6.44691e-05	0.00631643
115	5	Immune Signaling	GOTERM_BP_FAT	GO:0050769~positive regulation of neurogenesis	7	5.6	1.25731e-05	BMP2, TNFRSF12A, RELA, SOX2, RHOA, DLL3, EPHB2	120	59	13528	13.3751	0.0231394	0.000190318	0.0214346
116	5	Immune Signaling	GOTERM_BP_FAT	GO:0022604~regulation of cell morphogenesis	9	7.2	1.98828e-05	TNFRSF12A, FYN, VEGFA, RHOA, TGFB1, EPHB2, KDR, MBP, SPP1	120	131	13528	7.74504	0.0363452	0.000278323	0.0338941
117	5	Immune Signaling	GOTERM_BP_FAT	GO:0045664~regulation of neuron differentiation	8	6.4	0.000170212	TNFRSF12A, SOX2, RHOA, TIMP2, NKX2-2, EPHB2, MBP, SPP1	120	133	13528	6.78095	0.271642	0.00175935	0.28981
118	5	Immune Signaling	GOTERM_BP_FAT	GO:0051129~negative regulation of cellular component organization	8	6.4	0.000254879	RHOA, DNMT1, PTEN, BRCA1, TGFB1, EPHB2, MBP, SPP1	120	142	13528	6.35117	0.377895	0.00246906	0.433673
119	5	Immune Signaling	GOTERM_BP_FAT	GO:0010769~regulation of cell morphogenesis involved in differentiation	6	4.8	0.000577264	TNFRSF12A, RHOA, TGFB1, EPHB2, MBP, SPP1	120	77	13528	8.78442	0.658762	0.0052057	0.979669
120	5	Immune Signaling	GOTERM_BP_FAT	GO:0031344~regulation of cell projection organization	6	4.8	0.00111547	TNFRSF12A, TGFBR1, RHOA, EPHB2, MBP, SPP1	120	89	13528	7.6	0.874841	0.00923464	1.88491
121	5	Immune Signaling	GOTERM_BP_FAT	GO:0050771~negative regulation of axonogenesis	4	3.2	0.00132533	RHOA, EPHB2, MBP, SPP1	120	25	13528	18.0373	0.915365	0.0105424	2.23578
122	5	Immune Signaling	GOTERM_BP_FAT	GO:0050770~regulation of axonogenesis	5	4	0.00156955	TNFRSF12A, RHOA, EPHB2, MBP, SPP1	120	57	13528	9.88889	0.946324	0.0120132	2.64259
123	5	Immune Signaling	GOTERM_BP_FAT	GO:0031345~negative regulation of cell projection organization	4	3.2	0.00185186	RHOA, EPHB2, MBP, SPP1	120	28	13528	16.1048	0.968297	0.0139319	3.11086
321	5	Immune Signaling	Annotation Cluster 35	Enrichment Score: 2.8883189971411656
322	5	Immune Signaling	GOTERM_BP_FAT	GO:0032989~cellular component morphogenesis	17	13.6	3.80729e-07	EGFR, BMP2, ERBB3, ERBB2, SOX6, BRSK1, WWTR1, ECT2, TGFB1, LLGL1, CTNNB1, EPHB2, HIF1A, S100B, BAX, RHOA, BMP7	120	397	13528	4.82737	0.000708667	8.6453e-06	0.000649128
323	5	Immune Signaling	GOTERM_BP_FAT	GO:0000902~cell morphogenesis	16	12.8	5.17942e-07	EGFR, BMP2, ERBB3, ERBB2, SOX6, BRSK1, WWTR1, ECT2, TGFB1, LLGL1, CTNNB1, EPHB2, HIF1A, S100B, RHOA, BMP7	120	356	13528	5.06667	0.000963944	1.13459e-05	0.00088307
324	5	Immune Signaling	GOTERM_BP_FAT	GO:0022612~gland morphogenesis	5	4	9.54713e-06	EGFR, ERBB3, ERBB2, BMP7, TGFB1	120	16	13528	35.2292	0.0176198	0.00015064	0.0162763
325	5	Immune Signaling	GOTERM_BP_FAT	GO:0030182~neuron differentiation	15	12	3.0039e-05	EGFR, FGFR1, ERBB3, ERBB2, TGFBR1, SOX2, BRSK1, PTEN, STAT3, EPHB2, CD44, S100B, VEGFA, BMP7, NKX2-2	120	438	13528	3.86073	0.0543979	0.000383032	0.0512031
326	5	Immune Signaling	GOTERM_BP_FAT	GO:0000904~cell morphogenesis involved in differentiation	9	7.2	0.00140209	BMP2, HIF1A, S100B, ERBB3, ERBB2, BMP7, TGFB1, EPHB2, CTNNB1	120	244	13528	4.1582	0.926651	0.0109628	2.3638
327	5	Immune Signaling	GOTERM_BP_FAT	GO:0031175~neuron projection development	9	7.2	0.00189754	EGFR, FGFR1, S100B, CD44, ERBB3, ERBB2, BMP7, PTEN, EPHB2	120	256	13528	3.96328	0.970887	0.0142161	3.18645
369	5	Immune Signaling	Annotation Cluster 45	Enrichment Score: 2.322469410812645
370	5	Immune Signaling	GOTERM_BP_FAT	GO:0045664~regulation of neuron differentiation	8	6.4	0.000170212	TNFRSF12A, SOX2, RHOA, TIMP2, NKX2-2, EPHB2, MBP, SPP1	120	133	13528	6.78095	0.271642	0.00175935	0.28981
166	6	Stem Cell and Development	Annotation Cluster 19	Enrichment Score: 4.072787102425422
167	6	Stem Cell and Development	GOTERM_BP_FAT	GO:0007423~sensory organ development	16	12.8	1.47912e-09	EGFR, ERBB3, ERBB2, SOX2, ZEB1, STAT3, TGFB1, CTNNB1, EPHB2, SPRY2, SP1, BAX, VEGFA, PDGFRA, BMP7, MYC	120	229	13528	7.87656	2.75413e-06	8.60666e-08	2.52186e-06
168	6	Stem Cell and Development	GOTERM_BP_FAT	GO:0048593~camera-type eye morphogenesis	8	6.4	9.98721e-08	SP1, BAX, VEGFA, SOX2, ZEB1, BMP7, EPHB2, CTNNB1	120	44	13528	20.497	0.000185945	2.6951e-06	0.000170278
169	6	Stem Cell and Development	GOTERM_BP_FAT	GO:0048592~eye morphogenesis	9	7.2	1.51149e-07	SP1, BAX, VEGFA, SOX2, ZEB1, BMP7, STAT3, EPHB2, CTNNB1	120	69	13528	14.7043	0.0002814	3.70314e-06	0.000257703
170	6	Stem Cell and Development	GOTERM_BP_FAT	GO:0001654~eye development	9	7.2	2.10117e-05	SP1, BAX, VEGFA, SOX2, ZEB1, BMP7, STAT3, EPHB2, CTNNB1	120	132	13528	7.68636	0.0383688	0.000289768	0.0358183
171	6	Stem Cell and Development	GOTERM_BP_FAT	GO:0043010~camera-type eye development	8	6.4	4.30521e-05	SP1, BAX, VEGFA, SOX2, ZEB1, BMP7, EPHB2, CTNNB1	120	107	13528	8.42866	0.0770357	0.000523815	0.073377
172	6	Stem Cell and Development	GOTERM_BP_FAT	GO:0048568~embryonic organ development	9	7.2	0.000137303	SPRY2, HIF1A, SP1, TGFBR1, VEGFA, SOX2, ZEB1, BMP7, MYC	120	172	13528	5.89884	0.225607	0.00144345	0.233839
173	6	Stem Cell and Development	GOTERM_BP_FAT	GO:0048562~embryonic organ morphogenesis	7	5.6	0.00112923	SPRY2, SP1, TGFBR1, SOX2, ZEB1, BMP7, MYC	120	133	13528	5.93333	0.87801	0.00930672	1.90795
174	6	Stem Cell and Development	GOTERM_BP_FAT	GO:0048596~embryonic camera-type eye morphogenesis	3	2.4	0.00207543	SP1, ZEB1, BMP7	120	8	13528	42.275	0.979109	0.0153547	3.4802
175	6	Stem Cell and Development	GOTERM_BP_FAT	GO:0031076~embryonic camera-type eye development	3	2.4	0.00265308	SP1, ZEB1, BMP7	120	9	13528	37.5778	0.992892	0.0192115	4.42837
236	6	Stem Cell and Development	Annotation Cluster 26	Enrichment Score: 3.4686324082205777
237	6	Stem Cell and Development	GOTERM_BP_FAT	GO:0001763~morphogenesis of a branching structure	8	6.4	3.7729e-06	SPRY2, BMP2, CD44, VEGFA, BMP7, TGFB1, KDR, CTNNB1	120	74	13528	12.1874	0.00700054	6.50457e-05	0.00643248
238	6	Stem Cell and Development	GOTERM_BP_FAT	GO:0048754~branching morphogenesis of a tube	7	5.6	2.20808e-05	SPRY2, BMP2, CD44, VEGFA, BMP7, KDR, CTNNB1	120	65	13528	12.1405	0.0402812	0.00030227	0.0376404
239	6	Stem Cell and Development	GOTERM_BP_FAT	GO:0035295~tube development	11	8.8	2.39383e-05	SPRY2, BMP2, SP1, CD44, TGFBR1, VEGFA, PDGFRA, BMP7, FOXP1, KDR, CTNNB1	120	220	13528	5.63667	0.0435948	0.000320622	0.0408061
240	6	Stem Cell and Development	GOTERM_BP_FAT	GO:0030324~lung development	8	6.4	2.60431e-05	SPRY2, SP1, TGFBR1, VEGFA, PDGFRA, FOXP1, KDR, CTNNB1	120	99	13528	9.10976	0.0473359	0.000341441	0.0443933
241	6	Stem Cell and Development	GOTERM_BP_FAT	GO:0030323~respiratory tube development	8	6.4	3.16121e-05	SPRY2, SP1, TGFBR1, VEGFA, PDGFRA, FOXP1, KDR, CTNNB1	120	102	13528	8.84183	0.0571638	0.000397642	0.0538839
242	6	Stem Cell and Development	GOTERM_BP_FAT	GO:0060429~epithelium development	9	7.2	0.000882279	CASP3, BMP2, CD44, JUN, VEGFA, ANXA1, BMP7, KDR, CTNNB1	120	227	13528	4.4696	0.806703	0.00751078	1.49365
243	6	Stem Cell and Development	GOTERM_BP_FAT	GO:0035239~tube morphogenesis	7	5.6	0.000888403	SPRY2, BMP2, CD44, VEGFA, BMP7, KDR, CTNNB1	120	127	13528	6.21365	0.808897	0.00752833	1.50395
289	6	Stem Cell and Development	Annotation Cluster 28	Enrichment Score: 3.427019398516582
290	6	Stem Cell and Development	GOTERM_BP_FAT	GO:0001501~skeletal system development	23	18.4	4.98644e-14	EGFR, FGFR1, BMP2, BMP1, MMP9, TGFBR1, MMP8, DLL3, POSTN, ZEB1, SOX6, SPARC, WWTR1, MMP2, TGFB1, CTNNB1, SP1, PDGFRA, PDGFRB, GPNMB, BMP7, MYC, SPP1	120	319	13528	8.12811	9.28189e-11	1.16024e-11	8.49876e-11
291	6	Stem Cell and Development	GOTERM_BP_FAT	GO:0001503~ossification	12	9.6	5.03764e-09	EGFR, BMP2, BMP1, SP1, MMP8, SPARC, WWTR1, GPNMB, BMP7, MMP2, TGFB1, SPP1	120	115	13528	11.7635	9.38004e-06	2.28782e-07	8.589e-06
292	6	Stem Cell and Development	GOTERM_BP_FAT	GO:0060348~bone development	12	9.6	1.02871e-08	EGFR, BMP2, BMP1, SP1, MMP8, SPARC, WWTR1, GPNMB, BMP7, MMP2, TGFB1, SPP1	120	123	13528	10.9984	1.91543e-05	3.8309e-07	1.75391e-05
293	6	Stem Cell and Development	GOTERM_BP_FAT	GO:0030099~myeloid cell differentiation	6	4.8	0.00135834	SP1, MMP9, VEGFA, SOX6, TGFB1, TIMP1	120	93	13528	7.27312	0.920417	0.0107122	2.29085
294	6	Stem Cell and Development	GOTERM_CC_FAT	GO:0031982~vesicle	15	12	0.00178553	EGFR, BMP2, BMP1, CTLA4, SPARC, TGFB1, BTK, TIMP1, LRP1, VEGFA, GPNMB, IGFBP2, BMP7, AKT2, SPP1	111	670	12782	2.57806	0.317809	0.0189406	2.23933
295	6	Stem Cell and Development	GOTERM_CC_FAT	GO:0031988~membrane-bounded vesicle	13	10.4	0.00350358	EGFR, BMP2, BMP1, CTLA4, SPARC, TGFB1, TIMP1, LRP1, VEGFA, GPNMB, BMP7, AKT2, SPP1	111	568	12782	2.63555	0.528144	0.0335639	4.35032
305	6	Stem Cell and Development	Annotation Cluster 31	Enrichment Score: 3.1753274187967295
306	6	Stem Cell and Development	GOTERM_BP_FAT	GO:0007517~muscle organ development	15	12	4.58334e-09	MEF2C, ERBB3, TNC, MRAS, ERBB2, MET, SOX6, TAGLN2, PTEN, TAGLN3, FOXP1, CXCL10, RHOA, PDGFRB, NRG1	120	211	13528	8.01422	8.53414e-06	2.13354e-07	7.81444e-06
307	6	Stem Cell and Development	GOTERM_BP_FAT	GO:0060537~muscle tissue development	8	6.4	0.000115596	ERBB3, TNC, ERBB2, RHOA, PDGFRB, NRG1, PTEN, FOXP1	120	125	13528	7.21493	0.193661	0.00126538	0.196904
308	6	Stem Cell and Development	GOTERM_BP_FAT	GO:0014706~striated muscle tissue development	7	5.6	0.000631243	ERBB3, TNC, ERBB2, RHOA, NRG1, PTEN, FOXP1	120	119	13528	6.63137	0.691411	0.00560978	1.07081
309	6	Stem Cell and Development	GOTERM_BP_FAT	GO:0060538~skeletal muscle organ development	5	4	0.00269536	ERBB3, TNC, ERBB2, RHOA, FOXP1	120	66	13528	8.5404	0.993432	0.0194396	4.49743
310	6	Stem Cell and Development	GOTERM_BP_FAT	GO:0007519~skeletal muscle tissue development	5	4	0.00269536	ERBB3, TNC, ERBB2, RHOA, FOXP1	120	66	13528	8.5404	0.993432	0.0194396	4.49743
335	6	Stem Cell and Development	Annotation Cluster 38	Enrichment Score: 2.6670364616430606
336	6	Stem Cell and Development	GOTERM_CC_FAT	GO:0044459~plasma membrane part	38	30.4	2.18007e-05	FGFR1, ERBB4, ERBB3, MRAS, ERBB2, AQP4, BRSK1, EPHB2, CTNNB1, MBP, CD44, RHOA, RRAS, PAK1, CALCRL, NRG1, GPNMB, IL13RA1, CD28, CSF1R, EGFR, ICAM1, TGFBR1, PTPRN2, MET, CTLA4, ANXA1, AXL, MMP16, CD40, MMP15, KDR, LRP1, CD80, EPHA8, PDGFRA, PDGFRB, IGFBP2	111	2203	12782	1.9863	0.00465453	0.000777263	0.0276239
337	6	Stem Cell and Development	GOTERM_CC_FAT	GO:0005886~plasma membrane	52	41.6	0.000135727	AQP4, MMP2, CTNNB1, MBP, SPRY2, CASP3, CD44, RHOA, RRAS, CALCRL, PAK1, NRG1, IL13RA1, AKT2, EGFR, ICAM1, PTPRN2, MMP16, CD40, MMP15, CD80, PDGFRA, PDGFRB, RYR2, FGFR2, FGFR1, ERBB4, TNFRSF12A, ERBB3, ERBB2, MRAS, VIM, BRSK1, CX3CL1, TAGLN2, EPHB2, OPALIN, GPNMB, CSF1R, CD28, TGFBR1, MET, CTLA4, AXL, ANXA1, STAT3, KDR, LRP1, FYN, EPHA8, IGFBP2, ABCC8	111	3777	12782	1.58538	0.0286297	0.00290054	0.171867
338	6	Stem Cell and Development	GOTERM_CC_FAT	GO:0005887~integral to plasma membrane	24	19.2	0.000162335	FGFR1, ICAM1, ERBB3, PTPRN2, TGFBR1, MET, CTLA4, AXL, AQP4, MMP16, CD40, MMP15, KDR, EPHB2, LRP1, CD44, EPHA8, PDGFRA, PDGFRB, CALCRL, GPNMB, IL13RA1, CSF1R, CD28	111	1188	12782	2.32633	0.034146	0.00289103	0.205529
339	6	Stem Cell and Development	GOTERM_CC_FAT	GO:0031226~intrinsic to plasma membrane	24	19.2	0.000226216	FGFR1, ICAM1, ERBB3, PTPRN2, TGFBR1, MET, CTLA4, AXL, AQP4, MMP16, CD40, MMP15, KDR, EPHB2, LRP1, CD44, EPHA8, PDGFRA, PDGFRB, CALCRL, GPNMB, IL13RA1, CSF1R, CD28	111	1215	12782	2.27463	0.0472623	0.00371735	0.286299
376	7	DNA Repair	Annotation Cluster 47	Enrichment Score: 2.2672306553907777
377	7	DNA Repair	GOTERM_BP_FAT	GO:0009314~response to radiation	11	8.8	1.04684e-05	EGFR, FOS, CCND1, CASP3, CCL2, RELA, BAX, BRSK1, MYC, BRCA1, TGFB1	120	200	13528	6.20033	0.0193035	0.00016108	0.0178467
378	7	DNA Repair	GOTERM_BP_FAT	GO:0009411~response to UV	6	4.8	0.000165864	EGFR, CCND1, CASP3, RELA, BAX, BRSK1	120	59	13528	11.4644	0.26572	0.00172401	0.282417
379	7	DNA Repair	GOTERM_BP_FAT	GO:0009416~response to light stimulus	7	5.6	0.00136574	EGFR, FOS, CCND1, CASP3, RELA, BAX, BRSK1	120	138	13528	5.71836	0.921507	0.0107249	2.3032
380	7	DNA Repair	GOTERM_BP_FAT	GO:0010212~response to ionizing radiation	5	4	0.00189881	CCND1, CCL2, BAX, BRSK1, BRCA1	120	60	13528	9.39444	0.970956	0.0141686	3.18855

## Sheet: Pathway Gene Assignment
Pathway Super Group	Gene Name	Human Gene ID	Human Log2Fold-Change	Human adjusted P-value	Canine Probe ID	Canine Log2Fold-Change	Canine adjusted P-value	Mouse Probe ID	Mouse Log2Fold-Change	Mouse adjusted P-value	Rat Probe ID	Rat Log2Fold-Change	Rat adjusted P-value
Signal Transduction	AKT2	ENSG00000105221	0.291886	0.0319567	Cfa.10875.2.S1_s_at	0.773425	0.00524579	ILMN_2655895	-0.153945	0.0705828	TC0100001129.rn.1	0.134401	0.711454
Signal Transduction	BRSK1	ENSG00000160469	-3.04005	1.75e-86	CfaAffx.4766.1.S1_s_at	-0.928515	0.00669033	ILMN_2540940	-0.82925	5.22e-06	TC0100004796.rn.1	-1.0418	0.00205444
Signal Transduction	CAMKK2	ENSG00000110931	-3.32394	6.55e-103	CfaAffx.13254.1.S1_s_at	-2.51951	2.89e-06	ILMN_2846803	-1.2379	3.69e-05	TC1200000636.rn.1	-1.01978	0.00220096
Signal Transduction	CSF1R	ENSG00000182578	2.77023	1.01e-73	CfaAffx.27899.1.S1_at	0.923312	0.00394361	ILMN_2710819	-0.458787	0.0495628	TC1800000624.rn.1	0.863592	0.108786
Signal Transduction	EGFR	ENSG00000146648	5.07243	0	Cfa.3903.1.S1_s_at	0.0968151	0.488254	ILMN_3052260	0.130966	0.127335	TC1400001045.rn.1	-0.602945	0.00342866
Signal Transduction	EGR1	ENSG00000120738	1.58674	3.99e-32	CfaAffx.2790.1.S1_s_at	1.07995	0.0471146	ILMN_2662926	-0.581214	0.158974	TC1800000272.rn.1	-0.148156	0.740838
Signal Transduction	ERBB2	ENSG00000141736	0.996398	4.27e-10	Cfa.3747.1.S1_s_at	0.0859976	0.658685	ILMN_2739424	0.0390783	0.649549	TC1000001575.rn.1	-0.0679192	0.719395
Signal Transduction	FGFR2	ENSG00000066468	-1.2951	3.73e-13	CfaAffx.19222.1.S1_s_at	-2.57862	5.32e-06	ILMN_1225071	-2.4613	3.42e-06	TC0100006749.rn.1	-0.953287	0.0298692
Signal Transduction	FOS	ENSG00000170345	0.852105	2.21e-11	Cfa.9039.1.A1_at	1.63185	0.0004851	ILMN_2750515	0.0172571	0.981866	TC0600001192.rn.1	0.162165	0.809576
Signal Transduction	JUN	ENSG00000177606	0.550816	2.66e-05	CfaAffx.28854.1.S1_s_at	1.06082	0.00200086	ILMN_2646625	1.08275	0.000963226	TC0500003159.rn.1	0.410465	0.0836714
Signal Transduction	MAPK9	ENSG00000050748	-2.1992	5.06e-44	CfaAffx.1558.1.S1_s_at	-1.16752	0.000132815	ILMN_2591066	-0.961983	6.55e-05	TC1000004343.rn.1	-0.762636	0.00346682
Signal Transduction	MET	ENSG00000105976	1.02744	0.000644959	Cfa.144.1.S1_s_at	-0.47171	0.0300748	ILMN_2828877	0.0598818	0.578673	TC0400000431.rn.1	0.44014	0.0676427
Signal Transduction	MYC	ENSG00000136997	3.16325	5.64e-66	Cfa.3786.1.S1_s_at	0.367722	0.0952679	ILMN_2623526	0.134552	0.136203	TC0700001200.rn.1	0.375316	0.127761
Signal Transduction	NRG1	ENSG00000157168	-1.29866	4.1e-06	Cfa.9043.1.A1_at	-1.91279	1.52e-05	ILMN_2971688	0.355951	0.00771137	TC1600000726.rn.1	-0.583271	0.00612383
Signal Transduction	PDGFRA	ENSG00000134853	4.38449	1.82e-211	Cfa.10765.1.S1_s_at	4.85945	1.63e-06	ILMN_1235932	3.42553	5.43e-08	TC1400001663.rn.1	3.00644	3.13e-05
Signal Transduction	PTEN	ENSG00000171862	-0.608772	0.000221757	Cfa.3695.1.S1_s_at	-0.73025	0.00130126	ILMN_2594450	-0.555547	0.00174853	TC0100003490.rn.1	-0.176961	0.345706
Signal Transduction	RELA	ENSG00000173039	0.79632	1.58e-07	CfaAffx.20636.1.S1_s_at	0.238849	0.160883	ILMN_2740859	0.970533	0.000140171	TC0100003066.rn.1	0.321942	0.471767
Signal Transduction	STAT3	ENSG00000168610	1.19369	4.03e-18	Cfa.5199.1.A1_at	1.00687	0.000109795	ILMN_2589790	2.37504	3.69e-06	TC1000003816.rn.1	1.28661	0.000453571
Signal Transduction	TGFB1	ENSG00000105329	2.32228	1.29e-43	Cfa.3509.1.S1_s_at	0.260827	0.204416	ILMN_2711461	0.900726	0.000158314	TC0100008028.rn.1	1.3205	0.0831807
Migration and Invasion	CCL2	ENSG00000108691	2.49824	3e-44	Cfa.3851.1.S1_s_at	1.55684	0.00961929	ILMN_1245710	0.218072	0.253502	TC1000001226.rn.1	0.714483	0.0176723
Migration and Invasion	CTNNB1	ENSG00000168036	1.24963	2.92e-21	CfaAffx.8762.1.S1_s_at	-0.116569	0.587727	ILMN_2994460	0.594618	0.0171496	TC0800001775.rn.1	0.800134	0.00640357
Migration and Invasion	CX3CL1	ENSG00000006210	-1.1441	9.45e-14	CfaAffx.13856.1.S1_at	-0.708488	0.0291957	ILMN_2627041	-1.78959	0.000100385	TC1900000992.rn.1	-1.57341	0.00144667
Migration and Invasion	CXCL10	ENSG00000169245	1.38815	1.88e-10	Cfa.16590.1.S1_s_at	0.799655	0.00748752	ILMN_3142803	0.222287	0.0768047	TC1400000252.rn.1	0.677865	0.192874
Migration and Invasion	DKK3	ENSG00000050165	-1.58904	1.66e-32	Cfa.4454.1.S1_at	-2.24707	9e-05	ILMN_2746556	-1.59182	0.000184044	TC0100006415.rn.1	-0.967499	0.00453771
Migration and Invasion	IGFBP2	ENSG00000115457	4.90422	4.08e-255	Cfa.7238.1.A1_at	2.64595	1.25e-06	ILMN_1236788	1.49791	0.00112051	TC0900000874.rn.1	-0.647318	0.0117788
Migration and Invasion	KIF11	ENSG00000138160	3.56266	2.2e-56	CfaAffx.12118.1.S1_s_at	2.26293	5.39e-06	ILMN_2866970	1.82519	8.33e-07	TC0100003549.rn.1	2.72934	8.24e-05
Migration and Invasion	LRP1	ENSG00000123384	0.677964	3.7e-08	CfaAffx.1251.1.S1_s_at	1.94562	2.3e-05	ILMN_1237723	1.12045	7.43e-05	TC0700002925.rn.1	0.823575	0.00205511
Migration and Invasion	MMP9	ENSG00000100985	6.58581	1.68e-205	Cfa.3470.2.S1_at	-0.158263	0.3219	ILMN_2711075	1.73521	0.00948518	TC0300002310.rn.1	0.829805	0.224696
Migration and Invasion	POSTN	ENSG00000133110	6.96623	0	CfaAffx.10118.1.S1_at	2.53903	0.0021145	ILMN_2766028	0.12435	0.154546	TC0200001157.rn.1	2.30942	0.00242435
Migration and Invasion	RHOA	ENSG00000067560	1.30755	4.64e-24	Cfa.20231.1.A2_at	0.765205	0.00123504	ILMN_2728181	0.0812647	0.391117	TC0800001539.rn.1	0.339866	0.070192
Migration and Invasion	TIMP1	ENSG00000102265	3.98919	2.71e-177	Cfa.3680.1.S1_s_at	2.5483	0.000209658	ILMN_3103896	2.86668	0.000144842	TC0X00001371.rn.1	1.03583	0.00683102
Migration and Invasion	TNC	ENSG00000041982	5.96236	0	CfaAffx.6119.1.S1_s_at	1.61032	0.00221857	ILMN_2463181	2.12139	0.000365013	TC0500002905.rn.1	1.53135	0.0349935
Migration and Invasion	ZEB1	ENSG00000148516	1.20578	3.32e-16	CfaAffx.6947.1.S1_s_at	2.55925	3.46e-05	ILMN_2492500	2.01665	5.98e-06	TC1700001940.rn.1	1.71718	0.000267753
Cell Cyle and Apoptosis	BAX	ENSG00000087088	1.96122	7.25e-29	Cfa.22.1.S1_at	0.817634	0.00333462	ILMN_2907655	1.07688	0.00146826	TC0100005392.rn.1	0.357846	0.0359594
Cell Cyle and Apoptosis	CASP3	ENSG00000164305	1.93929	5.1e-28	Cfa.84.1.S1_at	1.11054	0.00261112	ILMN_1236424	-0.0399651	0.690984	TC1600001643.rn.1	0.979887	0.00131413
Cell Cyle and Apoptosis	CDK2	ENSG00000123374	3.01093	6.02e-53	CfaAffx.1100.1.S1_at	0.239089	0.306907	ILMN_1233064	2.93533	5.73e-08	TC0700002004.rn.1	1.57492	0.00108422
Cell Cyle and Apoptosis	CDKN2C	ENSG00000123080	3.5272	9.39e-96	Cfa.2173.1.A1_at	2.87282	1.24e-05	ILMN_1228366	1.97064	8.89e-06	TC0500003359.rn.1	0.940546	0.00221654
Cell Cyle and Apoptosis	MYC	ENSG00000136997	3.16325	5.64e-66	Cfa.3786.1.S1_s_at	0.367722	0.0952679	ILMN_2623526	0.134552	0.136203	TC0700001200.rn.1	0.375316	0.127761
Angiogenesis	ANGPT2	ENSG00000091879	2.54424	5.11e-44	Cfa.13296.1.A1_s_at	2.27379	0.000266503	ILMN_1234487	3.04811	2.41e-05	TC1600000914.rn.1	2.5697	0.000897451
Angiogenesis	EPHB2	ENSG00000133216	1.72402	1.96e-21	CfaAffx.22516.1.S1_s_at	-0.314606	0.229629	ILMN_2622255	1.05718	0.00101213	TC0500003821.rn.1	0.281555	0.202342
Angiogenesis	FGFR1	ENSG00000077782	0.668866	1.02e-05	CfaAffx.9991.1.S1_s_at	0.364963	0.0694947	ILMN_2727068	0.248049	0.0154888	TC1600001875.rn.1	0.727346	0.0073594
Angiogenesis	HIF1A	ENSG00000100644	2.00953	5.01e-48	Cfa.126.1.S1_s_at	-0.790495	0.0423258	ILMN_2852034	-0.0993825	0.497129	TC0600000988.rn.1	0.361187	0.0414442
Angiogenesis	ICAM1	ENSG00000090339	1.36329	2.36e-13	Cfa.3842.1.S1_at	0.335902	0.13494	ILMN_2896601	1.2386	3.97e-06	TC0800000214.rn.1	0.889478	0.00781616
Angiogenesis	KDR	ENSG00000128052	1.61482	3.37e-17	CfaAffx.4040.1.S1_s_at	1.68862	0.000131553	ILMN_2665788	0.215026	0.00485364	TC1400000404.rn.1	1.09895	0.0603315
Angiogenesis	TNFRSF12A	ENSG00000006327	3.60338	2.98e-87	CfaAffx.118.1.S1_s_at	0.252022	0.183434	ILMN_2424299	1.57301	0.00037924	TC1000002359.rn.1	0.773439	0.00968831
Angiogenesis	VEGFA	ENSG00000112715	3.03475	6.48e-113	Cfa.3581.1.S2_at	2.57147	0.000675643	ILMN_2484527	1.23	0.0172406	TC0900000240.rn.1	1.08726	0.0585058
Immune Signaling	BTK	ENSG00000010671	2.60201	2.41e-24	Cfa.16454.1.S1_at	2.2961	6.66e-05	ILMN_1235934	0.313781	0.0127711	TC0X00002188.rn.1	0.836813	0.114209
Immune Signaling	CD28	ENSG00000178562	3.16629	9.47e-15	Cfa.3508.1.S1_s_at	0.296671	0.130141	ILMN_2589871	0.0044081	0.973558	TC0900000749.rn.1	0.295017	0.0475598
Immune Signaling	CD40	ENSG00000101017	1.0025	0.000118391	Cfa.180.1.S1_s_at	0.0355078	0.913508	ILMN_2502136	0.703375	8.37e-06	TC0300002314.rn.1	0.285612	0.131861
Immune Signaling	CD80	ENSG00000121594	2.4383	2e-09	Cfa.3596.2.S1_at	1.27573	0.000187229	ILMN_2877958	0.168091	0.0750369	TC1100001652.rn.1	0.759576	0.00646507
Immune Signaling	CTLA4	ENSG00000163599	3.30387	1.87e-16	Cfa.3557.1.S2_s_at	-0.19611	0.464763	ILMN_2631752	0.00887108	0.954701	TC0900000756.rn.1	0.341191	0.473372
Immune Signaling	IL4	ENSG00000113520	1.70738	0.00141827	Cfa.39.2.S1_at	0.303485	0.0708374	ILMN_2931334	0.0754399	0.481308	TC1000002790.rn.1	0.066004	0.841648
Immune Signaling	SPP1	ENSG00000118785	3.25541	8.01e-151	Cfa.9240.1.S1_at	1.05713	0.0214419	ILMN_2690603	3.37315	1.02e-07	TC1400001322.rn.1	2.13591	0.00363055
Stem Cell and Development	BMP2	ENSG00000125845	2.30091	2.78e-22	CfaAffx.9808.1.S1_at	1.9659	0.000134193	ILMN_2616888	-0.108728	0.187562	TC0300001785.rn.1	-0.197385	0.136885
Stem Cell and Development	BMP7	ENSG00000101144	1.18957	3.07e-15	CfaAffx.18662.1.S1_at	1.24023	0.00187647	ILMN_2589662	2.15747	1.38e-05	TC0300004934.rn.1	-0.504887	0.392167
Stem Cell and Development	CD44	ENSG00000026508	3.85708	7.33e-172	Cfa.3800.2.S1_at	2.46128	0.000140164	ILMN_1223697	1.02716	0.0129645	TC0300003762.rn.1	1.56646	0.00382909
Stem Cell and Development	DLL3	ENSG00000090932	3.75244	1.19e-103	CfaAffx.9090.1.S1_s_at	0.0600262	0.746368	ILMN_2643777	0.515986	0.0014076	TC0100001168.rn.1	0.284115	0.151641
Stem Cell and Development	GPNMB	ENSG00000136235	2.50342	1.06e-59	CfaAffx.5035.1.S1_s_at	3.93944	6.96e-07	ILMN_2648669	1.08977	0.000307297	TC0400000875.rn.1	2.5322	0.0020753
Stem Cell and Development	MEF2C	ENSG00000081189	-2.6156	6.76e-66	CfaAffx.13186.1.S1_s_at	-3.55361	2.43e-05	ILMN_2887992	-3.575	1.56e-06	TC0200000081.rn.1	-1.01139	0.00184645
Stem Cell and Development	OPALIN	ENSG00000197430	-4.71932	1.75e-123	Cfa.20927.1.S1_at	-3.48542	0.00215567	ILMN_2824889	-2.14183	8.65e-05	TC0100007692.rn.1	-2.38737	0.016869
Stem Cell and Development	SOX2	ENSG00000181449	2.08781	4.26e-53	CfaAffx.18091.1.S1_at	1.09393	0.00121895	ILMN_2656102	0.603791	0.00146734	TC0200000979.rn.1	0.943222	0.00456224
Stem Cell and Development	SOX6	ENSG00000110693	2.13952	2.56e-34	CfaAffx.13679.1.S1_s_at	3.14322	7.22e-06	ILMN_1252898	1.69328	4.11e-06	TC0100002451.rn.1	1.62506	0.000371402
DNA Repair	BRCA1	ENSG00000012048	1.99573	1.22e-20	Cfa.140.1.S1_s_at	0.704863	0.011316	ILMN_1221657	0.187338	0.0379615	TC1000003834.rn.1	1.12722	0.00154898
DNA Repair	DNMT1	ENSG00000130816	1.03854	1e-11	Cfa.1389.1.A1_at	1.6564	0.000806731	ILMN_2720451	1.31134	8.64e-06	TC0800002054.rn.1	1.08493	0.00096157
DNA Repair	TOP1	ENSG00000198900	0.710638	8.02e-06	Cfa.18846.1.S1_at	0.704174	0.042853	ILMN_1215049	-0.373825	0.246816	TC0300002215.rn.1	0.460965	0.00483169
DNA Repair	TOP2A	ENSG00000131747	9.04251	0	Cfa.18946.1.S1_s_at	5.44467	5.56e-07	ILMN_2830661	3.46226	2.88e-08	TC1000003726.rn.1	3.43398	7.21e-06
